# Supplementary material for: Picoeukaryotic Diversity And Activity in the Northwestern Pacific Ocean Based on rDNA and rRNA High-Throughput Sequencing
Source: Front Microbiol. 2019 Jan 9;9:3259. doi: 10.3389/fmicb.2018.03259 (PMC6333705; doi:10.3389/fmicb.2018.03259)
Supplement: Supplementary file 2 [file Data_Sheet_2.xlsx]

## Sheet: DNA 
Table S4. OTU table summarizing the number of sequences (after normalized) found in each OTU across samples. OTUs belong to singletons were not shown.
OTU_num	Representative sequence	K2Sur_DNA	K2DCM_DNA	K3Sur_DNA	K3DCM_DNA	B9Sur_DNA	B9DCM_DNA	A1aSur_DNA	A1aDCM_DNA	A8Sur_DNA	A8DCM_DNA	A5Sur_DNA	A5DCM_DNA	B1Sur_DNA	B1DCM_DNA	B2Sur_DNA	B2DCM_DNA	K2Sur_RNA	K2DCM_RNA	K3Sur_RNA	K3DCM_RNA	B9Sur_RNA	B9DCM_RNA	A1aSur_RNA	A1aDCM_RNA	A8Sur_RNA	A8DCM_RNA	A5Sur_RNA	A5DCM_RNA	B1Sur_RNA	B1DCM_RNA	B2Sur_RNA	B2DCM_RNA	Taxonomy	Chloroplast	Symbiont (small)	Symbiont (host)	Trophism
OTU_1	CGCCCGTCGCTCCTACCGATTGAATGGTCCGGTGAAGCGTTTGGACTATGGTTTTCTGACGGTTCGCCATTGGATTACCGTGGGAAATTCGTTAAACCTTATCATTTAGAGGAAGGAGAAGTCGTAACAAGGTTTCCGTAGGTGAACCTGCAGAAGGACGTCCGATGTCCCTGCCCTTTGTACACACT	2597	6388	1691	1555	2075	1837	11291	12493	13586	4819	2735	2115	13264	12034	15185	5502	1436	2903	2100	1046	3742	2009	15092	10660	7800	6887	4792	962	3020	3636	4693	4348	Eukaryota|Archaeplastida|Chlorophyta|Mamiellophyceae|Mamiellales|Bathycoccaceae|Ostreococcus|Ostreococcus+lucimarinus	yes	no	no	phototroph
OTU_2	CGCCCGTCGCACCTACCGATTGAATGGTTCGGTGAAATCTCCGGATTGGAGCACGCAAGCTTCACGGCGAACGTGCTTTGAGAAGTTGATTAAACCTCACTATTTAGAGGAAGGTGAAGTCGTAACAAGGTTTCCG	294	2640	308	2010	2332	2173	1057	1202	358	928	1480	2078	86	539	47	210	805	7859	959	13950	2035	11169	693	2742	1011	998	1256	1751	199	490	167	1183	Eukaryota|Stramenopiles|Stramenopiles_X|Pelagophyceae|Pelagophyceae_X|Pelagophyceae_XX|Pelagomonas|Pelagomonas+calceolata	not-found	not-found	not-found	NA
OTU_3	CGCCCGTCGCTAGTACCGATTTCGAGTGGTCCGGTGAACCTTTCGGACTGGGGAAGCCTTGAGTAACCCTGGAAAGTCAAGTAAACCACATCACTTAGAGGAACTAAAAGTCGTAACAAGGTTTCCGTAGGTGAACCTGCGGAAGGACGTTGGTCCCTGCCTTTTGTACACACT	129	30	38	9	2	9	193	172	1286	564	349	147	2469	698	1123	440	533	173	352	22	205	30	824	375	741	578	205	39	11361	4207	10153	810	Eukaryota|Alveolata|Ciliophora|Spirotrichea|Choreotrichia|Strobilidiidae|Strobilidiidae_X|Strobilidiidae_X+sp.	no	no	no	NA
OTU_5	CGCCCGTCGCACCTACCGATTGAATGGTCCGGTGAAATCTTCGGATCTGAgagaTGCTGGATTCATTtttGGCGTCTTTTAGAAAAGTTGCTTAAACCTTATCATTTAGAGGAAGGTGAAGTCGTAACAAGGTTTCCG	820	918	700	753	524	642	712	876	518	1285	943	742	281	420	198	424	3701	2001	949	773	813	457	822	1277	1220	1293	360	503	1310	1504	1028	2596	Eukaryota|Stramenopiles|Stramenopiles_X|MAST|MAST-4-6-7-8-9-10-11|MAST-4|MAST-4A|MAST-4A+sp.	no	NA	NA	heterotroph
OTU_7	CGCCCGTCGCTCCTACCGATTGAATGGTCCGGTGAAGCGTTCGGACTATGACTctctGACGGTTCGCCGTCTAAGTGTCGTGGGAAGTTCGTTGAACCTTATCATTTAGAGGAAGGAGAAGTCGTAACAAGGTTTCCG	547	1331	395	493	466	332	560	414	1167	1153	277	368	1318	1433	1351	976	325	697	264	439	881	477	1059	915	1222	1133	599	268	667	788	485	680	Eukaryota|Archaeplastida|Chlorophyta|Mamiellophyceae|Mamiellales|Bathycoccaceae|Bathycoccus|Bathycoccus+prasinos	yes	no	no	phototroph
OTU_9	CGCCCGTCGCTCCTACCGATTGAATGGTCCGGTGAAGCGTTCGGACCGCTTCCTTTGGACGGGCAACCGTCTGTTGGTCGTGGGAAGTTCGTTAAACCTTATCATTTAGAGGAAGGAGAAGTCGTAACAAGGTTTCCG	234	260	128	81	636	293	1184	1035	370	514	155	175	747	684	904	465	96	125	122	101	632	283	1389	1182	835	859	515	121	324	356	447	536	Eukaryota|Archaeplastida|Chlorophyta|Mamiellophyceae|Mamiellales|Mamiellaceae|Micromonas|Micromonas+pusilla	yes	no	no	phototroph
OTU_10	CGCCCGTCGCTCCTACCGATTGGATGAGTTGGTGAGTGGATTGGAGAAACTGCTATCTTTCCCCAAGATTGGTGTACTTttttAAAATTTGCAAATTTACTAATTTAGAGGAAGGAGAAGTCGTAACAAGGTTTCCG	0	1	378	3	664	538	0	0	0	4	5365	571	1	2	243	7	1116	12	329	521	779	535	0	2	2	6	4104	477	858	23	0	0	Eukaryota|Rhizaria|Radiolaria|Polycystinea|Collodaria-Nassellarida|Collodaria|Rhaphidozoum|Rhaphidozoum+acuferum	no	no	photo	photosymbiosis
OTU_11	CGCCCGTCGCTCCTACCGATTGAATGATCCGGTGAGGCCcccGGACTGGGGCGACGCATTCGGTTCGCCGGACGCGACGCTCCGGGAAGCTGTCCAAACCTTATTATTTAGAGGAAGGAGAAGTCGTAACAAGGTTTCCG	138	505	105	303	330	661	82	158	71	499	520	2033	72	195	39	170	266	321	146	644	405	1344	110	242	135	312	608	532	90	214	29	265	Eukaryota|Hacrobia|Haptophyta|Prymnesiophyceae|Phaeocystales|Phaeocystaceae|Phaeocystis|Phaeocystis+pouchetii	yes	NA	NA	phototroph
OTU_12	CGCCCGTCGCACCTACCGATTGAATGGTCCGGTGAAATCTTCGGATCCGAgagaTGTCTGATTAATTTCGGACGCCTTTTGGAAAAGTTGCTTAAACCTTACCATTTAGAGGAAGGTGAAGTCGTAACAAGGTTTCCG	151	171	128	92	115	55	199	204	490	522	209	261	450	548	434	404	345	364	338	117	311	143	434	435	428	525	300	50	884	1167	1234	720	Eukaryota|Stramenopiles|Stramenopiles_X|MAST|MAST-4-6-7-8-9-10-11|MAST-4|MAST-4E|MAST-4E+sp.	no	NA	NA	heterotroph
OTU_13	CGCCCGTCGCTCCTACCGATTGAATGGTCCGGTGAAGCGCTCGGACCGCGGCCTCTTGACGGTTCGCCGTCGATTGGCTGTGGGAAGTTCGTTAAACCTTATCATTTAGAGGAAGGAGAAGTCGTAACAAGGTTTCCG	389	663	235	139	297	135	460	315	426	640	158	191	1182	1162	1427	840	204	289	548	116	594	313	928	789	785	800	386	157	472	541	343	337	Eukaryota|Archaeplastida|Chlorophyta|Mamiellophyceae|Mamiellales|Mamiellaceae|Micromonas|Micromonas+sp.	yes	no	no	phototroph
OTU_14	CGCCCGTCGCTCCTACCGATTGGATTGGCTGGTGAAGCGTTCGGATTGTGGGTTCGGAGCGGTTCGCCGTTCTGGGCTTGCGAGAAGTTCGTTAAACCCTCCTATCTAGAGGAAGGAGAAGTCGTAACAAGGTTTCCG	83	89	35	85	86	185	262	492	205	1004	205	349	472	581	413	1381	46	58	76	117	196	183	400	479	337	631	296	235	438	525	370	1081	Eukaryota|Archaeplastida|Chlorophyta|Prasino-Clade-5|Prasino-Clade-5_X|Pycnococcaceae|Pycnococcus|Pycnococcus+sp.	not-found	not-found	not-found	NA
OTU_16	CGCCCGTCGCACCTACCGATTGAATGGTCTGGTGAAAATCTCGGACGCGGACTCGCGATGTTAATTCGGAGCTTGACTGTGAAAGTTATTTAAACCCTACCATTTAGAGGAAGGTGAAGTCGTAACAAGGTTTCC	106	137	60	54	74	136	142	183	398	380	136	253	249	328	299	193	216	441	258	173	172	118	313	423	308	460	80	54	641	1724	1663	670	Eukaryota|Stramenopiles|Stramenopiles_X|MAST|MAST-4-6-7-8-9-10-11|MAST-7|MAST-7_X|MAST-7_X+sp.	no	NA	NA	heterotroph
OTU_17	CGCCCGTCGCACCTACCGATTGAATGGTCCGGTGAAATCTTCGGACCGcgcgATGTCCAGCAATGGTCGTTGAGTGGAAAGTTGCTTAAACCTTACCATTTAGAGGAAGGTGAAGTCGTAACAAGGTTTCCG	22	26	9	11	10	13	140	130	411	365	143	226	134	171	80	166	199	306	276	49	66	38	237	260	252	290	21	19	904	2161	2567	707	Eukaryota|Stramenopiles|Stramenopiles_X|MAST|MAST-3-12|MAST-3|Incisomonas|Incisomonas+sp.	no	NA	NA	heterotroph
OTU_20	CGCCCGTCGCTACTACCGATTTCGAGTGGTCAGGTGAATCTTTTGGACTGTGGACAGCCTTGAGTTGTTCGCGGAAAGTCAGGTAAATCTTATCACTTAGAGGAAGTAAAAGTCGTAACAAGGTTTCCGATTTCC	1	0	1	0	3	0	6	0	16	17	22	3	8	14	6	12	26	0	20	0	11	0	7	9	59	15	2	6	62	17	22	6	Eukaryota|Alveolata|Ciliophora|Spirotrichea|Oligotrichia|Strombidiidae|Laboea|Laboea+sp.	no	no	no	heterotroph
OTU_21	CGCCCGTCGCTCCTACCGATTTCGAGTGGTCCGGTGAATCTTTCGGACTGCgcgcgGCTTCGTGCCGTGTCGCGGAAAGTCAGGTAAACCTTATCACTTAGAGGAAGGAGAAGTCGTAACAAGGTTTCC	150	257	74	174	261	376	336	464	395	774	402	410	316	481	216	451	685	582	482	555	405	655	445	1667	837	2499	288	1410	1494	1697	1157	1981	Eukaryota|Alveolata|Ciliophora|Spirotrichea|Oligotrichia|Strombidiidae|Strombidium|Strombidium+sp.	no	no	no	heterotroph
OTU_23	CGCCCGTCGCACCTACCGATTGAATGGTCCGGTGAAATCTTCGGATCGCGGCTTGAGCCTTCATTGGATCGGGCTGCTAGAAGTTGATTAAACCTTGCCATTTAGAGGAAGGTGAAGTCGTAACAAGGTTTCC	19	147	8	192	185	182	19	12	22	35	399	548	8	96	3	200	162	120	171	223	256	752	17	138	55	27	408	5478	61	65	3	13	Eukaryota|Stramenopiles|Stramenopiles_X|MAST|MAST-3-12|MAST-3|Solenicola|Solenicola+sp.	no	NA	NA	heterotroph
OTU_25	CGCCCGTCGCTCCTACCGATTGAATGATCCGGTGAGGCCcccGGACTGCGACAACTTAGACGGTTCGCCGTCCGAGATGCTGCGGGAAGCTGTCCAAACCTTATCATTTAGAGGAAGGAGAAGTCGTAACAAGGTTTCCG	159	383	151	352	245	206	81	108	101	232	93	95	24	59	19	57	167	170	65	435	321	212	97	127	82	125	158	88	15	20	25	213	Eukaryota|Hacrobia|Haptophyta|Prymnesiophyceae|cladeD|cladeD_X|cladeD_XX|cladeD_XX+sp.	yes	no	no	phototroph
OTU_26	CGCCCGTCGCACCTACCGATTGAATGGTCCGGTGAAATTCTCGGACTCGAGCTTGCAATGTTCATTCGGAGCTTGCTTGGGAAAGTTAATTAAACCTTACCATTTAGAGGAAGGTGAAGTCGTAACAAGGTTTCC	193	241	121	140	69	304	138	315	225	363	144	221	175	259	149	157	437	397	149	117	289	123	236	340	233	670	65	75	505	858	567	485	Eukaryota|Stramenopiles|Stramenopiles_X|MAST|MAST-4-6-7-8-9-10-11|MAST-7|MAST-7A|MAST-7A+sp.	no	NA	NA	heterotroph
OTU_27	CGCCCGTCGCTCCTACCGATTGAATGATCCGGTGAGGCCcccGGACTGTGGCAACGTGGCTGGTTCGCCAGCCGTGATGCCGCGGGAAGCTGTCCAAACCTTATCATTTAGAGGAAGGAGAAGTCGTAACAAGGTTTCC	1219	138	1258	104	125	22	15	3	7	10	173	16	62	6	50	7	1233	94	303	24	269	24	129	8	26	7	210	10	116	9	9	8	Eukaryota|Hacrobia|Haptophyta|Prymnesiophyceae|Prymnesiales|Prymnesiaceae|Prymnesium|Prymnesium+parvum	yes	no	no	phototroph
OTU_28	CGCCCGTCGCTACTACCGATTGAGTAACAGGGTGAAATCTTCGGACCGTGGCATGCTACTGGCCTAGCCAGTTATTGTCCGTGGGAGGTCGCTTAAATCCTGTTACTTAGAGGAAGTAAAAGTCGTAACAAGGTTTCCG	38	105	37	454	181	345	20	27	8	144	134	143	7	71	2	32	52	69	100	1302	167	1142	15	98	36	74	96	183	11	18	2	130	Eukaryota|Picozoa|Picomonadea|Picomonadida|Picomonadidae|Picomonas|01|Picomonas+judraskeda	not-found	not-found	not-found	NA
OTU_29	CGCCCGTCGCTATTTCCGATTTCGAGTGGTCCGGTGAATCTTTTGGATCGCGAATATTCTCTAAGTTTATTCGCGAAaaaTCAGGTAAACCTAATCACTTAGAGGAAGTAAAAGTCGTAACAAGGTTTCTGTAGGTGAACCTGCAGAAGGTATTGTTGGTAATTGGGGTGAAGTCGTAACAAGGTAGCC	166	132	96	169	329	9	374	5	57	15	18	16	17	8	3	18	421	214	44	9	134	16	30	13	817	27	16	23	34	43	75	13	Eukaryota|Alveolata|Ciliophora|Spirotrichea|Oligotrichia|Strombidiidae|Laboea|Laboea+strobila	no	no	photo_klep	heterotroph
OTU_30	CGCCCGTCGCACCTACCGATTGAATGACCCGGTGAAATCTTCGGATCGTAACATTGCCCGATTCATTTCGGGCGATGTCGcgcgAAGTTGTTTAAACCTTGCCATTTAGAGGAAGGTGAAGTCGTAACAAGGTTTCC	66	113	47	93	67	126	111	137	205	175	88	101	78	124	96	126	161	238	141	111	128	109	141	254	172	212	34	49	237	319	722	402	Eukaryota|Stramenopiles|Stramenopiles_X|MAST|MAST-4-6-7-8-9-10-11|MAST-4|MAST-4D|MAST-4D+sp.	no	NA	NA	heterotroph
OTU_32	CGCCCGTCGCACCTACCGATTGAATGGTCCGGTGAAATTCTCGGACGCGGACTTGCAATGTTAATTCGGCGCTTGTCTGTGAAAGTTAATTAAACCTTACCATTTAGAGGAAGGTGAAGTCGTAACAAGGTTTCC	121	122	194	29	141	58	107	76	72	55	86	116	35	59	55	31	296	566	213	62	193	125	140	298	109	55	86	23	99	172	240	155	Eukaryota|Stramenopiles|Stramenopiles_X|MAST|MAST-4-6-7-8-9-10-11|MAST-7|MAST-7C|MAST-7C+sp.	no	NA	NA	heterotroph
OTU_33	CGCCCGTCGCTCCTACCGATTGAATGCTCAGGTGAGCCATTCGGACCTCCTTCGTGCCAGTTTCTGGTTTCGCTGGAGGAAAGTCTTGCGAACCTTATCATTTAGAGGAAGGAGAAGTCGTAACAAGGTTTCC	74	54	72	54	1431	124	379	66	117	13	127	100	20	8	8	20	19	18	63	74	567	114	173	64	296	28	119	104	6	12	28	61	Eukaryota|Alveolata|Dinophyta|Syndiniales|MALV-I|MALV-I-Clade-1|MALV-I-Clade-1_X|MALV-I-Clade-1_X+sp.	no	parasite	no	heterotroph
OTU_35	CGCCCGTCGCTCCTACCGATTTCGGGTGATTCGGTGAACCATTTGGACCGCGAGGATCTCGTATTCTTGCGGAAAATCTAGTAAATCCAATCACCTAGAGGAAGGAGAAGTCGTAACAAGGTTTCC	59	33	20	26	44	8	58	11	43	74	90	50	97	64	23	85	186	80	19	11	110	5	46	38	201	107	23	6	467	352	29	92	Eukaryota|Alveolata|Ciliophora|Spirotrichea|Hypotrichia|Oxytrichidae|Tetmemena|Tetmemena+pustulata	not-found	not-found	not-found	NA
OTU_36	CGCCCGTCGCTCCTACCGATTGAATGGTCCGGTGAAATCTTCGGATTGCTGGATAGGAGGGCAACCACCTATCTGCGAGAAGTTGCTTGAACCTTATCATTTAGAGGAAGGAGAAGTCGTAACAAGGTTTCCG	72	59	45	56	61	84	81	88	109	125	146	77	98	112	104	104	140	86	64	49	104	66	113	108	144	208	316	103	200	177	164	164	Eukaryota|Hacrobia|Cryptophyta|Cryptophyceae|Cryptophyceae_X|Cryptomonadales|Cryptophyta|Cryptophyta+sp.	yes	no	no	NA
OTU_37	CGCCCGTCGCTACTACCGATTGAGCATTAGGGTGAAATCTTCGGACCGTGGCATACTTCTGGCTTAGCCAGTCTTTGTCCGTGGGAGGTCGCTTAAATCCTGATGCTTAGAGGAAGTAAAAGTCGTAACAAGGTTTCC	108	43	115	60	274	157	137	231	33	139	213	189	24	54	25	54	189	34	485	108	210	148	89	166	98	120	198	162	36	42	58	146	Eukaryota|Picozoa|Picomonadea|Picomonadida|Picomonadidae|Picomonas|01|Picobiliphyta_XXXX+sp.	not-found	not-found	not-found	NA
OTU_38	CGCCCGTCGCTCCTACCGATGAATGTTCCGATGAAATTTTCGGAGAGTGCCTGTGAAGCAGGCCCTGCCTGTCGAACGGGATGCTCAAAGTCACTTAAATCTGAACATTTCGAGGAAGGAGAAGTCGTAACAAGGTTTCC	30	59	34	657	131	3230	4	143	1	1	130	262	3	3	0	49	48	43	76	112	268	144	13	12	13	275	200	210	1	10	2	5	Eukaryota|Rhizaria|Radiolaria|Polycystinea|Spumellarida|Spumellarida-Group-I|Spumellarida-Group-I_X|Spumellarida-Group-I_X+sp.	no	no	NA	not-found
OTU_39	CGCCCGTCGCACCTACCGATTGAACCATACGGTGAGGTCCTCGGATTTCGCAAGCCGACCTTCATTGGGAGGCTCGTGGAAGAAGTTGCCCAAACCTCGTGGTTTAGAGGAAGGTGAAGTCGTAACAAGGTTTCCG	115	112	193	94	224	70	76	34	42	65	183	112	18	37	13	22	367	347	298	162	288	137	74	165	134	39	314	155	74	62	31	87	Eukaryota|Stramenopiles|Stramenopiles_X|MOCH|MOCH-1-2|MOCH-2|MOCH-2_X|MOCH-2_X+sp.	yes	NA	NA	phototroph
OTU_40	CGCCCGTCGCACCTACCGATTGAGTGGTCCGGTGAAGTCTCGAGATTGTGGCAATCTCCTTTATTGGAGTTTGACTGCGAGAACTTGCCTAAACCTTATCACTTAGAGGAAGGTGAAGTCGTAACAAGGTTTCC	7	5	4	2	47	50	16	0	104	0	49	43	4	1	2	1	9	6	2855	44	88	56	5	8	13	4	110	36	4	7	97	4	Eukaryota|Stramenopiles|Stramenopiles_X|Bacillariophyta|Bacillariophyta_X|Polar-centric-Mediophyceae|Chaetoceros|Chaetoceros+sp.	yes	NA	NA	phototroph
OTU_41	CGCCCGTCGCTCCTACCGATTGAGTGATCTGGTGAACCTTCTGGACTGCGACCGTCCTCGAGACGGATGTGGGAAGTTAAGTAAACCTGATCACTTAGAGGAAGGAGAAGTCGTAACAAGGTTTCC	44	39	28	43	80	4	66	1	33	7	8	0	9	4	3	3	109	36	29	3	100	2	7	9	108	17	3	10	19	10	24	1	Eukaryota|Alveolata|Ciliophora|Ciliophora-10|Ciliophora-10_X|Ciliophora-10_XX|Ciliophora-10_XXX|Ciliophora-10_XXX+sp.	no	NA	NA	NA
OTU_42	CGCCCGTCGCTCCTACCGATTGAATGCTCAGGTGAGCCATTCGGACTTTCATCATGTCGGTTTCCGATTTTGATGAAGGAAAGTCTTGCGAACCTTATCATTTAGAGGAAGGAGAAGTCGTAACAAGGTTTCC	170	88	166	192	65	139	84	69	64	141	51	158	119	118	237	240	78	58	26	53	145	77	130	76	154	165	155	91	80	111	27	58	Eukaryota|Alveolata|Dinophyta|Syndiniales|MALV-I|MALV-I-Clade-1|MALV-I-Clade-1_X|MALV-I-Clade-1_X+sp.	no	parasite	no	heterotroph
OTU_43	CGCCCGTCGCTCCTACCGATTGAATGGTCCGGTGAAGCGTTCGGACCGTGGCTTTTGGACGGTTCGCCGTCTGTTAGCTGCGGGAAGTTCGTTAAACCTTATCATTTAGAGGAAGGAGAAGTCGTAACAAGGTTTCC	74	220	34	43	174	69	291	209	45	48	36	39	51	69	25	22	64	133	451	46	174	80	388	328	149	91	26	24	26	38	104	122	Eukaryota|Archaeplastida|Chlorophyta|Mamiellophyceae|Mamiellales|Mamiellaceae|Micromonas|Micromonas+Clade-B.4	yes	no	no	NA
OTU_44	CGCCCGTCGCTCCTACCGATTTCGAGTGGTCCGGTGAGCCTTTCGGACTGTGGCGGCCTCGAGTCGCCGCGGGAAGTCAGGCAAATCTTACTACTTAGAGGAAGGAGAAGTCGTAACAAGGTTTCCGTAGGTGAACCTTATCATCTAGAGGAAGGAGAAGTCGTAACAAGGTTTCC	40	19	22	10	8	16	54	58	122	79	40	22	92	68	105	63	82	84	95	3	44	10	98	70	120	129	19	16	224	249	549	72	Eukaryota|Alveolata|Ciliophora|Spirotrichea|Oligotrichia|Strombidiidae|Strombidiidae_X|Strombidiidae_X+sp.	no	no	no	heterotroph
OTU_45	CGCCCGTCGCTCCTACCGATCGAGTGTTTAGGTGAATTTGATGGACGTAAGGAAGTCAAATAAACCTGAGCACTTAGAGGAAGGAGAAGTCGTAACAAGGTTTCCGTAGGTGAACCTGCGGAAGGGCTCTAAAATTCGTTAAACCTTATCATTTAGAGGAAGGAGAAGTCGTAACAAGGTTTCC	102	85	88	104	0	152	38	102	27	117	35	20	18	11	11	30	189	90	38	85	0	24	45	27	62	207	44	13	25	26	43	103	Eukaryota|Alveolata|Ciliophora|Litostomatea|Cyclotrichia|Mesodiniidae|Mesodinium|Mesodinium+major	no	no	photo_klep	NA
OTU_46	CGCCCGTCGCTCCTACCGATTGAATGATCCGGTGAATATTTCGGACTGCGAGGTCTGCAGTTTCTGCTGGCTTCGCGGAAAGTTGAATAAACCTTATCATTTAGAGGAAGGAGAAGTCGTAACAAGGTTTCCG	11	10	0	266	1	6	21	19	46	152	2	0	79	101	56	1574	1	2	0	12	20	7	67	53	150	161	51	185	103	154	18	154	Eukaryota|Alveolata|Dinophyta|Syndiniales|MALV-I|MALV-I-Clade-4|MALV-I-Clade-4_X|MALV-I-Clade-4_X+sp.	no	parasite	no	heterotroph
OTU_48	CGCCCGTCGCACCTACCGATTGAATGGTCCGGTGAGATCTTCGGACTGTAGCGAATGTGTCGTTCATTCGAGACGTCGCCGTGGAAAGTTGATCAAACCTTACCATTTAGAGGAAGGTGAAGTCGTAACAAGGTTTCCG	32	113	21	91	105	186	1	35	1	95	123	111	1	61	0	18	48	42	86	342	103	413	0	89	3	79	79	112	0	6	2	110	Eukaryota|Stramenopiles|Stramenopiles_X|MAST|MAST-3-12|MAST-3|MAST-3D|MAST-3D+sp.	no	NA	NA	heterotroph
OTU_49	CGCCCGTCGCACCTACCGATTGAATGGTCTCATGAACCCTCCGGATTGTGGCGTTGTTTCCTTCATTGGAAACGACGCCGCGAGAAGCTGGGTAAATGCTATCATTTAGAGGAAGGTGAAGTCGTAACAAGGTTTCCG	15	140	16	455	150	266	4	5	0	236	173	165	0	73	0	36	20	34	152	1392	186	701	2	126	3	15	117	202	1	2	0	205	Eukaryota|Stramenopiles|Stramenopiles_X|Labyrinthulea|Labyrinthulales|Labyrinthulaceae|Labyrinthulaceae_X|Labyrinthulaceae_X+sp.	no	NA	NA	heterotroph
OTU_50	CGCCCGTCGCTCCTACCGATTGAATGTTCCGGTGAATACTTCGGACTGCGTGGTTTGCAGTTTCTGCATTCCTTGCGGAAAGTTGAATAAACCTTAACATTTAGAGGAAGGAGAAGTCGTAACAAGGTTTCCGTAGGTGAACCTGCAGAAGGGCCTTACGAAGGAGAAGTCGTAACAAGGTTTCC	60	86	52	302	89	128	28	47	29	268	117	467	42	43	34	221	111	123	40	144	131	74	39	32	85	133	165	163	67	178	13	133	Eukaryota|Alveolata|Dinophyta|Syndiniales|MALV-I|MALV-I-Clade-4|MALV-I-Clade-4_X|MALV-I-Clade-4_X+sp.	no	parasite	no	heterotroph
OTU_52	CGCCCGTCGCACCTACCGATTGAATGGTTCGGTGAGGTCTCAGGATCGTGGCTTAGCACCTTCATTGGAGCTCTGCCGTGAGAATTTGCCCAAACCTCATCATTTAGAGGAAGGTGAAGTCGTAACAAGGTTACCG	310	110	205	97	127	88	54	48	22	110	120	100	44	57	31	66	242	172	147	146	264	103	95	90	54	63	200	80	53	58	30	184	Eukaryota|Stramenopiles|Stramenopiles_X|Dictyochophyceae|Dictyochophyceae_X|Florenciellales|Florenciella|Florenciella+parvula	yes	NA	NA	phototroph
OTU_53	CGCCCGTCGTTGTTTCCGATGATGGTGGAATGCAGGTGATCGGACTGGCCTCGGCCGGAAAGACCACCGACATTTCTTCAATAGAGGAAGCAAAAGTCGTAACAAGGTAGCA	173	361	189	290	10	20	3	0	7	11	6	27	2	1	3	3	37	703	64	305	22	34	14	10	1	0	15	37	3	5	0	9	Eukaryota|Excavata|Discoba|Euglenozoa|Kinetoplastida|Parabodonid|Procryptobia|Procryptobia+sorokini	no	parasite	no	heterotroph
OTU_54	CGCCCGTCGCTCCTACCGATTGAATGGTCCGGTGAAATGTTCGGACCGCGGCCTTATTGCGGTTCGCCGCCGTTTGGCTGTGGGAAGTTCGTTAAACCTTATCATTTAGAGGAAGGAGAAGTCGTAACAAGGTTTCC	96	83	83	48	24	36	52	54	111	258	17	22	237	216	412	185	44	39	32	25	127	47	149	98	215	282	76	22	126	158	73	106	Eukaryota|Archaeplastida|Chlorophyta|Mamiellophyceae|Mamiellales|Mamiellaceae|Micromonas|Micromonas+pusilla	yes	no	no	NA
OTU_55	CGCCCGTCGCTACTACCGATTGAATGGCTTAGTGAGGACTTGGGAGAGTACGTCGGGGAGCCAGCAATGGCACCCTGATGGCTCAAACTCTTACAAACTTGGTCATTTAGAGGAAGTAAAAGTCGTAACAAGGTATCT	272	62	237	313	71	18	15	3	542	31	47	382	11	9	14	26	54	49	64	33	31	13	12	4	18	9	77	29	4	20	5	3	Eukaryota|Opisthokonta|Fungi|Basidiomycota|Ustilaginomycotina|Ustilaginomycetes|Ustilaginomycetes_X|Ustilaginomycetes_X+sp.	no	NA	NA	NA
OTU_56	CGCCCGTCGCTCCTACCGATTGGATGATCCGGTGAATAATTCGGACTGCGGACTTGCTCGGTTTCCGAGCTCGTCTGCGGGAAGTTTAGTGAACCTTATCATCTAGAGGAAGGAGAAGTCGTAACAAGGTTTCC	61	68	58	70	87	129	75	85	25	64	136	217	10	30	6	24	44	61	39	112	120	128	63	129	46	80	271	126	25	37	24	92	Eukaryota|Alveolata|Dinophyta|Syndiniales|MALV-I|MALV-I-Clade-4|MALV-I-Clade-4_X|MALV-I-Clade-4_X+sp.	no	parasite	no	heterotroph
OTU_57	CGCCCGTCGCTCCTACCGATTGAGTGATCCGGTGAATAATTCGGACTGCAGCAGTGTTCAGTTCCTGAACGTTGCAGCGGAAAGTTTAGTGAACCTTATCACTTAGAGGAAGGAGAAGTCGTAACAAGGTTTCCG	391	190	406	232	271	190	161	135	71	177	161	185	89	79	73	180	185	140	108	149	334	162	216	191	205	217	323	277	81	108	53	198	Eukaryota|Alveolata|Dinophyta|Dinophyceae|Gymnodiniales|35|Kareniaceae_05|Karlodinium_04|micrum	yes	no	no	phototroph
OTU_58	CGCCCGTCGCTCCTACCGATTGAGTGATCCGGTGAATAATTCGGATTGACGTCTTACTTGGTTTTCCAGGTTCGATGTTGAGAAGTCTAGTGAACCTTATCACTTAGAGGAAGGAGAAGTCGTAACAAGGTTTCC	30	16	14	8	165	90	195	145	31	47	49	82	26	30	9	48	15	15	38	44	113	45	154	98	124	84	75	56	21	31	48	116	Eukaryota|Alveolata|Dinophyta|Syndiniales|MALV-II|MALV-II_X|MALV-II_XX|MALV-II_XX+sp.	no	parasite	no	heterotroph
OTU_59	CGCCCGTCGCTCCTACCGATTGAATGATCCGGTGAGTTttttGGACTGTGGCAACGGTTTCGGTTCGCCGTACTGATGCCGCGGGAAGATACGCAAACCTTATCATTTAGAGGAAGGAGAAGTCGTAACAAGGTTTCC	73	49	50	40	419	93	217	114	87	44	104	61	45	49	28	55	52	22	88	72	354	66	197	105	180	87	181	64	40	32	34	102	Eukaryota|Hacrobia|Haptophyta|Prymnesiophyceae|Prymnesiales|Chrysochromulinaceae|Chrysochromulina|Chrysochromulina+simplex	yes	no	no	NA
OTU_60	CGCCCGTCGCTGCTACCGATTGAGTGATCCGGTAAACCTTCTGGACTGCGCGAGCCTCGAGCTTGTTGCGGGAAGTTAAGTAAACCATATCACTTAGAGGAAGCAGAAGTCGTAACAAGGTATCT	56	166	78	71	39	76	13	35	6	36	44	189	7	38	2	30	180	1367	152	121	115	287	21	151	4	39	36	203	9	97	12	223	Eukaryota|Alveolata|Ciliophora|Oligohymenophorea|Scuticociliatia|Scuticociliatia-1|Scuticociliatia-1_X|Scuticociliatia-1_X+sp.	no	NA	NA	heterotroph
OTU_61	CGCCCGTCGCACCTACCGATTGAACGATTCGGTGAAATCTCGGGACCGTGGATGTGGCCGCAAGGCCCGTTCCGCGGGAACTTGCTTAAACCTCATCGTTTAGAGGAAGGTGAAGTCGTAACAAGGTTTCC	37	56	34	83	74	91	75	112	11	79	40	32	10	22	2	23	76	59	34	95	70	53	47	94	37	64	24	36	16	17	17	95	Eukaryota|Stramenopiles|Stramenopiles_X|MAST|MAST-1|MAST-1B|MAST-1B_X|MAST-1B_X+sp.	no	NA	NA	heterotroph
OTU_62	CGCCCGTCGCACCTACCGATTGAATGGTCCGGTGAAATCTTCGGATCGCGGCTTGGCCCTTttttGGGACGAGTTGCCAAAAGTTGATTAAACCTTGCCATTTAGAGGAAGGTGAAGTCGTAACAAGGTTTCCG	24	43	17	54	34	47	19	24	4	67	71	82	5	12	1	26	154	177	34	126	57	89	25	51	5	20	39	410	28	28	14	325	Eukaryota|Stramenopiles|Stramenopiles_X|MAST|MAST-3-12|MAST-3|Solenicola|Solenicola+sp.	no	NA	NA	heterotroph
OTU_63	CGCCCGTCGCTACTACCGATTGAACAACAGGGTGAAATCTTCGGACTGTGGCATTCTTGCGGCCTAGCCGCAACTTGTCCGTGGGAGGTCGCTTAAATCCTGTTGTTTAGAGGAAGTAAAAGTCGTAACAAGGTTTCC	40	32	33	10	151	80	152	154	14	33	42	35	2	17	4	11	87	21	88	48	63	151	56	168	54	35	29	51	20	13	30	84	Eukaryota|Picozoa|Picomonadea|Picomonadida|Picomonadidae|Picomonas|03|Picobiliphyta_XXXX+sp.	not-found	not-found	not-found	NA
OTU_64	CGCCCGTCGCTCCTACCGATGAGTGGTCCGGTAAATAGTTCGGACCTGTGGGAGGTAGTGGCCTTACACTCCTCACTCTGGGAAGTTCAGTAAACCTTATCACTTAGAGGAAGGAGAAGTCGTAACAAGGTTTCCG	2	6	0	148	0	2	7	10	36	84	0	1	46	61	27	1125	0	0	1	2	9	7	40	33	84	118	1	116	67	83	11	80	Eukaryota|Alveolata|Ciliophora|Phyllopharyngea|Cyrtophoria|Chlamydodontidae|Chlamydodon|Chlamydodon+sp.	no	no	no	NA
OTU_66	CGCCCGTCGCTCCTACCGATTTCGAGTGATCCGGTGAACCATTCGGACCGGCGCCGCCTCGTGCTAAGCCGGGAAGTCTAGTAAACCACATCACTTAGAGGAAGGAGAAGTCGTAACAAGGTTTCC	63	43	22	42	34	44	67	72	75	83	58	64	74	68	35	67	123	196	41	12	79	13	122	136	161	175	32	52	240	296	144	76	Eukaryota|Alveolata|Ciliophora|Spirotrichea|Choreotrichia|Choreotrichia_X|Choreotrichia_XX|Choreotrichia_XX+sp.	no	no	no	heterotroph
OTU_67	CGCCCGTCGCACCTACCGATCGAAGGTAATGATGAGCCCTCAGGACAGTTTTGTGTTTCCTTCACGGGTTACCAAGACTGAAATTTGTGCAAATCCTTGCCTTTAGAGGAAGGTGAAGTCGTAACAAGGTTACC	277	26	212	29	100	2	10	0	22	4	56	18	21	1	17	1	296	54	209	10	114	11	35	6	28	0	60	6	36	10	5	3	Eukaryota|Stramenopiles|Stramenopiles_X|Dictyochophyceae|Dictyochophyceae_X|Pedinellales|Pedinellales_X|Pedinellales_X+sp.	yes	NA	NA	phototroph
OTU_68	CGCCCGTCGCTACTACCGATTGAATAACAGGGTGAAATCTTCGGACTGTGGCAATTCTATGGCCTAGCCATACTTTGTCCGTGGGAGGTCGCTTAAATCCTGTTATTTAGAGGAAGTAAAAGTCGTAACAAGGTTTCC	15	52	13	27	132	103	45	44	4	58	81	69	6	43	3	22	42	14	76	157	117	230	22	80	42	37	72	63	19	15	13	63	Eukaryota|Picozoa|Picomonadea|Picomonadida|Picomonadidae|Picomonas|03|Picobiliphyta_XXXX+sp.	not-found	not-found	not-found	NA
OTU_69	CGCCCGTCGCTCCTACCGATTTCGAGTGGTCCGGTGAATCTTTCGGACTGTGCTTGGTCTTGTGCCATGTCGCGGAAAGTCAGGTAAACCTTATCACTTAGAGGAAGGAGAAGTCGTAACAAGGTTTCCG	78	56	31	43	71	79	170	138	201	255	115	117	247	183	142	175	206	179	101	82	165	99	348	238	342	463	158	183	530	634	533	702	Eukaryota|Alveolata|Ciliophora|Spirotrichea|Oligotrichia|Oligotrichia_X|Oligotrichia_XX|Oligotrichia_XX+sp.	no	NA	NA	heterotroph
OTU_71	CGCCCGTCGCTCCTACCGATTGAATGATCCGGTGAATAATTCGGACGAGCGTCTTGACCGGTCCGCTGGTCTTGCATGCTTGAAAGTTTAGTAAACCTTATCATTTAGAGGAAGGAGAAGTCGTAACAAGGTTTCC	294	30	148	39	274	56	275	112	19	32	33	50	55	40	36	67	38	30	25	27	219	42	247	112	142	66	69	39	17	23	44	87	Eukaryota|Alveolata|Dinophyta|Syndiniales|MALV-II|MALV-II-Clade-8|MALV-II-Clade-8_X|MALV-II-Clade-8_X+sp.	no	parasite	no	heterotroph
OTU_72	CGCCCGTCGCACCTACCGATTGAATGATTCGGTGAAATCTCGGGACCGTGGATGTTGCCTCACGGCACTTTCCGCGGGAACTTGCTTAAACCTCATCATTTAGAGGAAGGTGAAGTCGTAACAAGGTTTCCG	203	70	142	64	53	64	15	21	4	32	116	48	11	24	4	8	372	95	104	98	81	168	33	51	12	14	138	36	57	8	4	31	Eukaryota|Stramenopiles|Stramenopiles_X|MAST|MAST-1|MAST-1D|MAST-1D_X|MAST-1D_X+sp.	no	NA	NA	heterotroph
OTU_73	CGCCCGTCGCACCTACCGATTGGATATCTCGGTGAAACCcccGGACCGTGACCGAGACACCCTCGGGTGACTCGGACGTGGGAAGAGGTTTAAACCTCGATGTCTAGAGGAAGGTGAAGTCGTAACAAGGTTTCC	9	8	10	3	0	0	36	48	90	66	28	54	62	72	127	70	34	31	98	11	27	12	86	80	58	69	12	8	173	264	875	230	Eukaryota|Stramenopiles|Stramenopiles_X|Chrysophyceae-Synurophyceae|Chrysophyceae-Synurophyceae_X|Chrysophyceae-Synurophyceae_XX|Chrysophyceae-Synurophyceae_XXX|Chrysophyceae-Synurophyceae_XXX+sp.	NA	NA	NA	NA
OTU_74	CGCCCGTCGCACCTACCGATTGAATGTTTCGGTGAAACTTTCGGACCATGGCTCTTGGACCCTCGGGTCCTTTGGCCGTGGAAAGTTATTTAAACCTCAACATTTAGAGGAAGGTGAAGTCGTAACAAGGTTTCCGTAGGTGAACCTGCAGAAGCTCAACCTAGAGCCCTTCT	318	57	442	57	41	9	7	1	4	0	118	8	16	0	16	0	699	64	298	6	85	7	41	1	12	0	55	5	80	0	4	1	Eukaryota|Stramenopiles|Stramenopiles_X|Chrysophyceae-Synurophyceae|Chrysophyceae-Synurophyceae_X|Clade-G|Clade-G_X|Clade-G_X+sp.	NA	NA	NA	NA
OTU_75	CGCCCGTCGACTCTACCGATTGAATGGTTCGGTGAAAACTCCGGACCGTGGCATTGTCCTTCATTGGACTTTGCCGTGGGAAGTTGTTTAAACCTCATCATTTAGAGGAAGAATAAGTCGTAACAAGGTTTCC	71	47	95	24	69	47	43	28	9	14	56	31	7	28	7	9	242	39	120	69	77	153	41	71	31	26	17	19	36	13	6	45	Eukaryota|Stramenopiles|Stramenopiles_X|MAST|MAST-1|MAST-1C|MAST-1C_X|MAST-1C_X+sp.	no	NA	NA	heterotroph
OTU_78	CGCCCGTCGCACCTACCGATTGAATGGTCCGGTGAAGATTCGGGATTGTGGCCTAGTTCCTTCATTGGGACTTGGTTATTAGAACTTATCTAAACCTTATCATTTAGAGGAAGGTGAAGTCGTAACAAGGTTTCC	1	0	0	2	25	30	1	0	62	0	34	28	1	0	0	0	3	0	1365	31	37	23	1	0	0	0	35	12	0	0	57	0	Eukaryota|Stramenopiles|Stramenopiles_X|Bacillariophyta|Bacillariophyta_X|Polar-centric-Mediophyceae|Skeletonema|Skeletonema+ardens	yes	NA	NA	NA
OTU_79	CGCCCGTCGCTCCTACCGATTTCGAGTGGTCCGGTGAGTCTTTCGGACTGTGACGGTGCTTGACACCGACGCGGAAAGTCAGGCAAATCTTACTACTTAGAGGAAGGAGAAGTCGTAACAAGGTTTCCG	11	4	0	5	2	3	34	32	18	103	21	23	39	33	14	52	25	29	14	38	13	4	60	62	52	70	1	11	105	174	30	521	Eukaryota|Alveolata|Ciliophora|Spirotrichea|Oligotrichia|Strombidiidae|Strombidium|Strombidium+sp.	no	no	no	heterotroph
OTU_80	CGCCCGTCGCTCCTACCGATTGAATGATCCGGTGAGGCCcccGGACTGTGGCAACGGCTTTGGTTCGCCAAACTGATGTTGCGGGAAGCTGTCCAAACCTTATCATTTAGAGGAAGGAGAAGTCGTAACAAGGTTTCC	68	67	71	82	536	96	162	86	45	61	102	77	25	20	12	19	44	35	47	126	265	97	129	91	127	72	110	57	16	12	21	78	Eukaryota|Hacrobia|Haptophyta|Prymnesiophyceae|Prymnesiales|Chrysochromulinaceae|Chrysochromulina|Chrysochromulina_X+sp.	yes	no	no	phototroph
OTU_81	CGCCCGTCGCTACTACCGATTGGATGGTCTGGTGAGTCTTTCGGACTGCGGCTCTGGCTCGGGCAACCGGGCCTTGCTGCGGGAAGTTACGCAAACCCTATCATCTAGAGGAAGTAAAAGTCGTAACAAGGTTTCCGTAGGTGAACCTGCGGAAGGAGAAGTCGTAACAAGGTTTCC	120	107	114	46	139	72	141	72	32	48	47	42	26	44	19	59	90	194	83	88	157	89	126	113	80	58	53	36	35	49	32	131	Eukaryota|Hacrobia|Telonemia|Telonemia_X|Telonemia_XX|Telonemia-Group-2|Telonemia-Group-2_X|Telonemia-Group-2_X+sp.	no	no	no	heterotroph
OTU_82	CGCCCGTCGCTCCTACCGATTGAGTGGTTCGGTGAACTTtttGGACTGCGCAGGCTTTAGTCTGTGCGGGAAGTTAATTAAACCATATCACTTAGAGGAAGGAAAAGTCGTAACAAGGTTTCC	30	18	38	23	51	9	58	25	180	63	56	39	51	36	116	54	69	24	74	15	46	14	67	36	167	80	167	22	106	101	162	76	Eukaryota|Alveolata|Alveolata_X|Alveolata_XX|Alveolata_XXX|Alveolata_XXXX|Alveolata_XXXXX|Alveolata_XXXXX+sp.	NA	NA	NA	NA
OTU_83	CGCCCGTCGCTCCTACCGATTGAGTGATCCGGTGAATAATTCGGACCGACGCCCTATTTGGTTTTCCAGATTAGGTGTTGGGAAGTCTAGTGAACCTTATCACTTAGAGGAAGGAGAAGTCGTAACAAGGTTTCC	184	26	247	39	111	24	41	5	3	1	28	28	20	5	23	7	75	23	31	17	116	18	61	6	41	9	83	16	9	3	2	5	Eukaryota|Alveolata|Dinophyta|Syndiniales|MALV-II|MALV-II-Clade-16|MALV-II-Clade-16_X|MALV-II-Clade-16_X+sp.	no	parasite	no	NA
OTU_84	CGCCCGTCGCTCCTACCGATTGAGTTATCCGGTGAATAATTTGGATCATCGGCGTCCCACATATGTGGTTAGCTGTTTGACGAAGTTTGGTAAACCTTATTGCTTAGAGGAAGGAAAAGTCGTAACAAGGTTTCC	3	0	0	8	60	241	0	36	0	4	71	474	3	0	4	11	0	71	41	74	98	77	0	0	3	57	72	93	0	128	0	1	Eukaryota|Alveolata|Alveolata_X|Ellobiopsidae|Ellobiopsidae_X|Ellobiopsidae_XX|Thalassomyces|Thalassomyces+fagei	no	parasite	no	heterotroph
OTU_85	CGCCCGTCGCACCTACCGATTGAATGCTCCCGTGAGGCCTTTGGACCGTGGCTGATGTCTCCTTCATTGGAGACGTAGCTGTGGGAAATTGTCCAAACGTTAGCATTTAGAGGAAGGTGAAGTCGTAACAAGGTTTCC	23	25	22	104	533	168	93	47	24	79	72	108	11	20	6	29	12	14	38	98	330	108	36	53	102	76	57	64	11	24	18	48	Eukaryota|Stramenopiles|Stramenopiles_X|MAST|MAST-3-12|MAST-3|MAST-3F|MAST-3F+sp.	no	NA	NA	heterotroph
OTU_86	CGCCCGTCGCTCCTACCGATTGGATGATCCGGTGAGCTATTCGGACTTACGCTTTGTCGATTTTCGGCTTTGtgtgGGAAAGTCTCGCGAACCTTATCATCTAGAGGAAGGAGAAGTCGTAACAAGGTTTCC	119	74	125	46	145	26	38	11	25	68	37	87	20	18	17	17	69	43	29	62	185	36	40	28	61	31	165	35	13	18	13	55	Eukaryota|Alveolata|Dinophyta|Syndiniales|MALV-I|MALV-I-Clade-1|MALV-I-Clade-1_X|MALV-I-Clade-1_X+sp.	no	parasite	no	heterotroph
OTU_87	CGCCCGTCGCTCCTACCGATTGAGTGATCCGGTGAATAATTCGGACTTCGGAATCGCCAGTTTCTGGTGGTCTCTGGAGGAAGTTTAGTGAACCTTATCACTTAGAGGAAGGAGAAGTCGTAACAAGGTTTCCG	18	12	4	13	41	70	107	122	21	13	56	89	13	9	4	15	15	15	10	14	43	28	109	113	35	63	222	34	9	17	25	55	Eukaryota|Alveolata|Dinophyta|Syndiniales|MALV-I|MALV-I-Clade-5|MALV-I-Clade-5_X|MALV-I-Clade-5_X+sp.	no	parasite	no	heterotroph
OTU_88	CGCCCGTCGCTCCTACCGATTGAGTGATCCGGTGAATAATTCGGACCAGGAATCGCATGAGTTCGCTCACGCAATTCTCGGAAAGTCTAGTGAGCCTTATCACTTAGAGGAAGGAGAAGTCGTAACAAGGTTTCC	73	113	39	85	20	15	11	10	31	85	1	20	100	206	70	273	13	17	15	14	57	56	56	64	102	112	8	51	69	84	5	29	Eukaryota|Alveolata|Dinophyta|Syndiniales|MALV-II|MALV-II-Clade-6|MALV-II-Clade-6_X|MALV-II-Clade-6_X+sp.	no	parasite	no	heterotroph
OTU_89	CGCCCGTCGCTCCTACCGATTGAATGGTCCGGTGAAATCTTCGGATTGCTGGATAGGGCTTTAACCGGACCTATCTGCGAGAAGTTGCTTGAACCTTATCATTTAGAGGAAGGAGAAGTCGTAACAAGGTTTCC	16	29	14	27	7	32	26	35	21	78	11	14	11	20	10	72	33	45	116	37	22	17	44	47	21	82	5	35	25	45	24	235	Eukaryota|Hacrobia|Cryptophyta|Cryptophyceae|Cryptophyceae_X|Cryptomonadales|Teleaulax|Teleaulax+acuta	not-found	not-found	not-found	NA
OTU_90	CGCCCGTCGCACCTACCGATTGAATGATTCGGTGAGATTTCCGGAACGCCTCGATGCAACCTCACGGGAGTGTCGGGGTGTGAAGCTACTCAAACCTCATCATTTAGAGGAAGGTGAAGTCGTAACAAGGTTTCCG	102	56	102	55	11	28	3	6	3	15	66	43	5	13	4	9	297	226	75	56	38	48	14	23	4	7	31	18	37	17	2	42	Eukaryota|Stramenopiles|Stramenopiles_X|Pelagophyceae|Pelagophyceae_X|Pelagophyceae_XX|Chrysocystis|Chrysocystis+sp.	yes	NA	NA	not-found
OTU_91	CGCCCGTCGCTACTACCGATTGAATGGTTTAGTGAGGTCTCGGGATCAGCTTtttGTAACTTGGCAACAAGTCACTTTTGGCAGAGAACTTGCACAAACTTGATCATTTAGAGGAAGTAAAAGTCGTAACAAGGTTTCC	29	46	11	26	79	55	82	42	13	36	10	10	6	17	2	5	43	29	18	28	17	48	27	52	60	77	11	16	3	15	21	47	Eukaryota|Opisthokonta|Choanoflagellida|Choanoflagellatea|Acanthoecida|Stephanoecidae_Group_D|Stephanoecidae_Group_D_X|Stephanoecidae_Group_D_X+sp.	no	no	no	heterotroph
OTU_92	CGCCCGTCGCTCCTACCGATTGAGTGATCCGGTGAATAATTCGGACCTGAATTGAGTGCAGTTCGCTGCTATCAAATCGGGAAAGTCTAGTGAACCTTATCACTTAGAGGAAGGAGAAGTCGTAACAAGGTTTCCC	80	62	55	235	23	73	13	25	17	48	16	39	30	39	18	331	32	33	6	15	69	20	38	21	60	87	21	93	28	48	4	22	Eukaryota|Alveolata|Dinophyta|Syndiniales|MALV-II|MALV-II-Clade-7|MALV-II-Clade-7_X|MALV-II-Clade-7_X+sp.	no	parasite	no	heterotroph
OTU_93	CGCCCGTCGCTCCTACCGATTGGGTGATCCGGTGAATAATTCGGACTGCAGCTTTGATCGGTCTCCGATCTTTGCCGCGGGAAGTTTAGTGAACCTTATCACCTAGAGGAAGGAGAAGTCGTAACAAGGTTTCC	21	43	15	50	35	46	21	22	8	28	100	188	5	17	4	26	40	83	27	74	70	48	21	60	14	25	90	236	22	35	5	32	Eukaryota|Alveolata|Dinophyta|Syndiniales|MALV-III|MALV-III_X|MALV-III_XX|MALV-III_XX+sp.	no	parasite	no	not-found
OTU_94	CGCCCGTCGCTCCTACCGATTGAATGTGCCAGTGAAAAGTTCGGATTGGAGATAGGAGACGGCAACGTATCCTATTTCCGAGAAAATCTTTAAACTTTCCCATTTAGAGGAAGGAGAAGTCGTAACAAGGTTTCC	33	59	62	60	58	40	18	12	6	29	38	54	3	20	13	11	50	82	31	83	43	71	12	20	21	5	65	34	10	38	9	32	Eukaryota|Archaeplastida|Chlorophyta|Prasino-Clade-7|Prasino-Clade-7A|Prasino-Clade-7A1|Prasino-Clade-7A1_X|Prasino-Clade-7A1_X+sp.	yes	no	no	phototroph
OTU_96	CGCCCGTCGCACCTACCGATTGAATGGTTCGGTGAGCCCTTCGGATTGAGGCAATGTCTCTTTCATTAGAGACGCTGCCTTGAGAAGTTGTGCAAACCTCATCATTTAGAGGAAGGTGAAGTCGTAACAAGGTTTCCG	31	65	35	98	40	118	22	49	6	67	30	67	5	22	2	20	65	67	20	102	72	93	20	63	12	74	47	53	7	15	11	69	Eukaryota|Stramenopiles|Stramenopiles_X|MOCH|MOCH-4|MOCH-4_X|MOCH-4_XX|MOCH-4_XX+sp.	no	NA	NA	heterotroph
OTU_97	CGCCCGTCGCACCTACCGATTGAATGGTCCGGTGAGGCTTTCGGACTGTGGCTGATGACTCCTTCATTGGAGACGTAGCCGTGGGAAGTTATCCAAACCTTACCATTTAGAGGAAGGTGAAGTCGTAACAAGGTTTCC	2	19	7	50	37	78	3	13	2	10	213	96	1	17	1	21	52	6	28	59	41	80	4	27	1	19	559	126	32	5	2	9	Eukaryota|Stramenopiles|Stramenopiles_X|MAST|MAST-3-12|MAST-3|MAST-3F|MAST-3F+sp.	no	NA	NA	heterotroph
OTU_98	CGCCCGTCGCTCCTACCGATTTTGAGTGTTCCGGTGAACTGTCTGGACTGAGTTGCTCTGCGATAAAGGAAGTTCAGTAAACCTTATCACTTAGAGGAAGGAGAAGTCGTAACAAGGTTTCC	23	28	21	30	11	35	58	60	16	96	29	42	14	21	8	40	78	61	47	66	34	28	70	78	18	60	78	63	32	70	33	255	Eukaryota|Alveolata|Ciliophora|Phyllopharyngea|Cyrtophoria|Chlamydodontidae|Chlamydodon|Chlamydodon+sp.	no	no	no	NA
OTU_99	CGCCCGTCGCTCCTACCGATTGAATGATCCGGTGAGCTTtttGGACCCTAGCTACGGCTTTGGTTCGCCAAACTGAAGCTGGgggAAGATACGCAAACCTTATCATTTAGAGGAAGGAGAAGTCGTAACAAGGTTTCC	52	44	51	13	275	50	95	69	35	22	64	55	25	21	22	18	28	18	37	36	187	47	95	87	103	39	82	40	12	16	19	41	Eukaryota|Hacrobia|Haptophyta|Prymnesiophyceae|Prymnesiales|Chrysochromulinaceae|Chrysochromulina|Chrysochromulina_X+sp.	yes	no	no	phototroph
OTU_100	CGCCCGTCGCACCTACCGATTGAATGGTCCGGTGAAATTTCGGGACTGATCGTTTGGTGGTTTATTCTGCCTTACGATCGGGAACTTACTTAAACCTTATCATTTAGAGGAAGGTGAAGTCGTAACAAGGTTTCCGTAGGTGAACCTGCGGAAGGTCTACTGAGGAAGGAGAAGTCGTAACAAGGTTTCC	32	14	22	3	110	25	48	20	55	43	33	22	41	45	45	23	28	12	42	11	121	18	58	56	111	44	25	23	43	55	51	34	Eukaryota|Stramenopiles|Stramenopiles_X|Bolidophyceae-and-relatives|Bolidophyceae-and-relatives_X|Bolidophyceae-and-relatives_XX|Bolidomonas|Bolidomonas+pacifica	yes	NA	NA	phototroph
OTU_101	CGCCCGTCGCTCCTACCGATTGAGTGATCCGGTGAATAATTCGGACCGGCGCCTTttttGGTTCTCCGAAATTGGTGCTGGAAAGTCTAGTGAACCTTATCACTTAGAGGAAGGAGAAGTCGTAACAAGGTTTCC	53	46	47	211	23	153	38	70	2	94	23	62	7	9	2	31	63	40	11	73	69	25	50	50	13	65	33	46	6	12	11	96	Eukaryota|Alveolata|Dinophyta|Syndiniales|MALV-II|MALV-II-Clade-10-and-11|MALV-II-Clade-10-and-11_X|MALV-II-Clade-10-and-11_X+sp.	no	parasite	no	heterotroph
OTU_102	CGCCCGTCGCTACTACCGATTTCGAGTGGTCCGGTGAATCTTTCGGACTGCGGGAGATCTCTAAGATATTTCGCGGAAAGTCAGGTAAACCTAATCACTTAGAGGAAGTAAAAGTCGTAACAAGGTTTCC	2	2	0	18	16	14	24	17	17	73	18	36	14	21	6	54	19	20	10	32	10	17	28	23	64	67	10	334	71	113	17	169	Eukaryota|Alveolata|Ciliophora|Spirotrichea|Oligotrichia|Tontoniidae|Spirotontonia|Spirotontonia+turbinata	no	no	no	heterotroph
OTU_103	CGCCCGTCGCTCCTACCGATTGAGTGGTCCGGTGAATAATTTGGACCGGCGCCTTATTCGGTTCTCCGAGTTCGGTGCTGGGAAATCTAGTGAACCTTATCACTTAGAGGAAGGAGAAGTCGTAACAAGGTTTCC	11	31	2	100	0	7	7	5	22	68	0	5	51	123	25	445	3	3	1	3	18	26	37	51	92	110	0	75	59	72	5	47	Eukaryota|Alveolata|Dinophyta|Syndiniales|MALV-II|MALV-II-Clade-10-and-11|MALV-II-Clade-10-and-11_X|MALV-II-Clade-10-and-11_X+sp.	no	parasite	no	NA
OTU_104	CGCCCGTCGCTCCTACCGATTTCGGGTGATTCGGTGAACCATTTGGACAGCTGAACTTCTGTTCGGCTGAAAATCTAGTAAATCCAATCACCTAGAGGAAGGAGAAGTCGTAACAAGGTTTCCG	7	11	5	3	1	0	12	7	36	48	36	45	34	42	21	50	57	57	21	11	18	7	28	27	53	63	1	1	171	215	54	76	Eukaryota|Alveolata|Ciliophora|Spirotrichea|Choreotrichia|Strobilidiidae|Strobilidiidae_X|Strobilidiidae_X+sp.	no	no	no	heterotroph
OTU_105	CGCCCGTCGCACCTACCGATTGAACGGTCCGGTGAATTTCTCGGACTGTGGCGATGTCGCCTTCATTGGAGACGCCGCCGCGGGAAGTTAATTAAACCTTACCGTTTAGAGGAAGGTGAAGTCGTAACAAGGTATCC	23	40	17	24	11	42	9	37	8	46	12	18	10	12	11	15	57	34	16	30	87	11	29	23	14	58	15	24	11	11	8	50	Eukaryota|Stramenopiles|Stramenopiles_X|MAST|MAST-4-6-7-8-9-10-11|MAST-8|MAST-8B|MAST-8B+sp.	no	NA	NA	heterotroph
OTU_106	CGCCCGTCGCACCTACCGATTGGATGGTCCGGTGAAGCCTCGGGATTGTGGTTTGGCTGGTTTATTCTGGCCTTACTGTGAGAACTTGTCTAAACCTTATCATCTAGAGGAAGGTGAAGTCGTAACAAGGTTTCC	3	20	4	10	19	66	18	46	27	91	16	37	19	38	15	35	4	10	15	36	25	75	22	83	50	285	33	50	42	40	12	56	Eukaryota|Stramenopiles|Stramenopiles_X|Bacillariophyta|Bacillariophyta_X|Polar-centric-Mediophyceae|Extubocellulus|Extubocellulus+spinifer	not-found	not-found	not-found	NA
OTU_107	CGCCCGTCGCTCCTACCGATTGAATGATCCGGTGAGGCCcccGGATTGTGGCCGCGGCTCTGGTTCGCTAGACTGCGGCTGCGAGAAGCTGTCCAAACCTTATCATTTAGAGGAAGGAGAAGTCGTAACAAGGTTTCC	55	24	59	16	211	44	47	18	19	24	38	22	7	4	4	2	41	18	19	52	129	26	18	16	62	23	33	21	9	6	8	40	Eukaryota|Hacrobia|Haptophyta|Prymnesiophyceae|Prymnesiales|Chrysochromulinaceae|Chrysochromulina|Chrysochromulina_X+sp.	yes	no	no	phototroph
OTU_108	CGCCCGTCGCTCCTACCGATTGAATGGTCCGGTGAAATCTTCGGATTGCTGGATAGGACTTCGCAAGTTGACCTATCTGCGAGAAGTTGCTTGAACCTTATCATTTAGAGGAAGGAGAAGTCGTAACAAGGTTTCC	85	211	47	52	236	99	214	116	127	111	156	149	101	130	114	97	120	311	502	65	211	128	214	219	250	176	267	134	108	198	139	133	Eukaryota|Hacrobia|Cryptophyta|Cryptophyceae|Cryptophyceae_X|Cryptomonadales|Cryptomonadales_X|Cryptomonadales_X+sp.	yes	no	no	phototroph
OTU_109	CGCCCGTCGCTCCTACCGATTGGATGATCCGGTGAGACTTCCGGACCGCGGAACCCACGGTGGTTCGCCACCGAGGGTACTGCGGGAAGTTATTCAAACCTTATCATCTAGAGGAAGGAGAAGTCGTAACAAGGTTTCC	0	6	0	46	25	31	1	4	2	6	28	49	5	11	7	50	1	5	15	20	38	40	0	9	4	44	18	934	6	29	0	6	Eukaryota|Apusozoa|Hilomonadea|Planomonadida|Planomonadidae|Planomonadidae_Group-1|Ancyromonas|Ancyromonas+sp.	no	no	no	heterotroph
OTU_110	CGCCCGTCGCTCCTACCGATTGGGTGTGCTGGTGAAGCGTTCGGATTGGCGGCTTCAGGCGGTTCGCCGCCCGATGCAGCCGAGAAGTTCGTTAAACCCTCCCACCTAGAGGAAGGAGAAGTCGTAACAAGGTTTCCG	20	32	26	20	11	48	3	28	0	40	41	33	4	7	1	5	52	39	20	26	32	35	3	13	2	56	41	94	9	7	0	19	Eukaryota|Archaeplastida|Chlorophyta|Trebouxiophyceae|Trebouxiophyceae_X|Trebouxiophyceae_XX|Coccomyxa|Coccomyxa+sp.	yes	no	no	phototroph
OTU_111	CGCCCGTCGCTCCTACCGATTGAATGGTTCGGTGAGTTATCTGGACTGCTGCGTTCTTTAAGTTCGTGGCGGGAAGTTTTGCTAACCATATCATTTAGAGGAAGGAGAAGTCGTAACAAGGTTTCC	33	30	15	33	52	2	49	1	9	4	6	1	6	1	5	2	56	30	11	1	57	4	5	2	83	7	2	3	9	6	11	1	Eukaryota|Alveolata|Ciliophora|Litostomatea|Cyclotrichia|Cyclotrichia_X|Cyclotrichia_XX|Cyclotrichia_XX+sp.	no	NA	NA	heterotroph
OTU_112	CGCCCGTCGCTCCTACCGATTGAGTGCTCAGGTGAATAGTATGGACTGCATCAGTGTTCGGTCTCCGAATGTTGAAGCGAGAAATTCTGTGAATCTTATTGCTTAGAGGAAGGAGAAGTCGTAACAAGGTTTTC	36	20	40	24	33	2	33	5	45	11	5	7	7	1	8	9	56	32	73	6	29	2	11	7	50	8	60	11	4	12	55	12	Eukaryota|Alveolata|Dinophyta|Dinophyceae|Uncultured|04|Uncultured-X|Uncultured-XX|dinoflagellate	NA	NA	NA	NA
OTU_113	CGCCCGTCGCTCCTACCGATTGAGTGATCCGGTGAATAATTCGGACCTGAGTTGTTAGCAGTTCGCTGCTTTCATCCCGGGAAAGTCTAGTGAACCTTATCACTTAGAGGAAGGAGAAGTCGTAACAAGGTTTCC	81	11	26	82	117	109	53	50	0	0	26	19	16	2	3	10	17	15	16	22	139	28	51	34	43	37	34	32	0	0	6	27	Eukaryota|Alveolata|Dinophyta|Syndiniales|MALV-II|MALV-II-Clade-7|MALV-II-Clade-7_X|MALV-II-Clade-7_X+sp.	no	parasite	no	not-found
OTU_114	CGCCCGTCGCTCCTACCGATTGAATGTGCCAGTGAGGTCTCTGGAGTGTGGTTTTGGCTTTGGTTCGCCAAACTGAGATCGCGTGAAGTTGCCCAAACTTGCCCATTTAGAGGAAGGAGAAGTCGTAACAAGGTTTCT	237	43	710	17	50	7	42	51	22	3	26	19	8	2	20	2	102	59	119	7	49	13	39	37	24	9	58	7	10	6	10	18	Eukaryota|Hacrobia|Haptophyta|Prymnesiophyceae|Prymnesiales|Prymnesiales_X|Prymnesiales_XX|Prymnesiales_XX+sp.	yes	no	no	NA
OTU_115	CGCCCGTCGCACCTACCGATTGAATGGTCCGGTGAATTCTTCGGACTTTGACTCTGCTTCGTTTTCGGACGAGACGTTGTCGAGGGAAGTTGATTAAACCTTACCATTTAGAGGAAGGTGAAGTCGTAACAAGGTTTCC	39	46	28	34	5	38	3	35	4	69	2	4	5	10	8	14	54	40	4	34	33	3	13	16	12	75	3	9	5	17	4	54	Eukaryota|Stramenopiles|Stramenopiles_X|Labyrinthulea|Labyrinthulales|Labyrinthulaceae|Labyrinthulaceae_X|Labyrinthulaceae_X+sp.	no	NA	NA	not-found
OTU_116	CGCCCGTCGCACCTACCGATTGAATGGTCCGGTGAAATCTTCGGATCGCGGCTTGACCTTTCATTAGGACGAGCTGCTAAAAGTTGATTAAACCTTGCCATTTAGAGGAAGGTGAAGTCGTAACAAGGTTTCC	4	25	0	18	26	41	4	7	6	11	27	54	4	18	0	30	3	11	12	30	25	109	1	25	8	48	70	612	7	8	0	5	Eukaryota|Stramenopiles|Stramenopiles_X|MAST|MAST-3-12|MAST-3|Solenicola|Solenicola+setigera	no	NA	NA	heterotroph
OTU_117	CGCCCGTCGCTGCTACCGATTGAGTGATCCGGTGAGTAATTCGGACCAGCTGTCGCCTGAGTTCGCTCAGCGTCAGCCGGAAAGTCTAGCAAGCCTTATCACTTAGAGGAAGCAGAAGTCGTAACAAGGTTTCC	20	19	37	18	41	45	22	36	19	67	48	269	15	27	10	20	8	21	13	23	45	14	15	30	24	38	67	30	18	40	7	17	Eukaryota|Alveolata|Dinophyta|Syndiniales|MALV-II|MALV-II-Clade-6|MALV-II-Clade-6_X|MALV-II-Clade-6_X+sp.	no	parasite	no	heterotroph
OTU_118	CGCCCGTCGCTCCTACCGATTGAACGGTCCGGTGAGTTCTTTGGACCCTTGCAACGGCTTAGGTTCTCCTAACTGATGCGGggggAAGATGCGCGAACCTTATCGTTTAGAGGAAGGAGAAGTCGTAACAAGGTTTCT	58	199	79	319	26	25	12	3	19	22	21	22	4	16	3	27	35	72	19	99	45	48	9	26	10	7	12	39	3	8	1	15	Eukaryota|Hacrobia|Haptophyta|Prymnesiophyceae|Prymnesiales|Chrysochromulinaceae|Chrysochromulina|Chrysochromulina_X+sp.	yes	no	no	phototroph
OTU_119	CGCCCGTCGCACCTACCGATTGAATGGTTCGGTGAAAATCTCGGACTGCGGCTTGGATGCCTTCGGGCAACCAGGCTGTGGAAAGTTGTTTAAACCTCATCATTTAGAGGAAGGTGAAGTCGTAACAAGGTTTCC	28	23	17	22	11	44	11	31	14	24	14	21	4	14	6	20	57	33	135	20	43	12	20	10	20	44	5	10	31	35	17	52	Eukaryota|Stramenopiles|Stramenopiles_X|Chrysophyceae-Synurophyceae|Chrysophyceae-Synurophyceae_X|Clade-F|Paraphysomonas|Paraphysomonas+foraminifera	no	no	no	heterotroph
OTU_120	CGCCCGTCGCTCCTACCGATTGAGTGATCCGGTGAATAATTCGGACTGAAGCTTTACTTGGTTCGCCGAGTTTTGCTTTGGAAAGTCTAGTGAACCTTATCACTTAGAGGAAGGAGAAGTCGTAACAAGGTTTCCG	134	24	78	36	42	14	38	23	2	3	18	8	27	5	16	8	28	29	10	10	86	8	89	23	31	10	48	8	3	3	7	16	Eukaryota|Alveolata|Dinophyta|Syndiniales|MALV-II|MALV-II-Clade-10-and-11|MALV-II-Clade-10-and-11_X|MALV-II-Clade-10-and-11_X+sp.	no	parasite	no	not-found
OTU_121	CGCCCGTCGCACCTACCGATTGAATGGTCCGGTGAGATCCTCGGACTGCGATGACATTCTGGCAACAGAATTAATTGCGGAAAGTTGATCAAACCTTACCATTTAGAGGAAGGTGAAGTCGTAACAAGGTTTCC	231	56	443	41	2	11	0	7	3	5	34	5	17	2	33	0	248	59	104	9	51	3	30	1	0	7	67	4	30	3	3	11	Eukaryota|Stramenopiles|Stramenopiles_X|MAST|MAST-3-12|MAST-3|MAST-3A|MAST-3A+sp.	no	NA	NA	heterotroph
OTU_122	CGCCCGTCGCACCTACCGATTGAATGTTTCGGTGAAACTTTCGGACCGTGATCATTAGACCCTCGGGTCTTTTGGTTGTGGAAAGTTATTTAAACCTCAACATTTAGAGGAAGGTGAAGTCGTAACAAGGTTTCC	75	23	24	15	139	23	27	1	8	1	70	22	13	1	2	2	152	17	40	20	96	31	22	2	33	2	34	17	23	3	1	0	Eukaryota|Stramenopiles|Stramenopiles_X|Chrysophyceae-Synurophyceae|Chrysophyceae-Synurophyceae_X|Clade-G|Clade-G_X|Clade-G_X+sp.	NA	NA	NA	NA
OTU_123	CGCCCGTCGCACCTACCGATTGAATGGTTCAGTGAGTTGTAGGGACCGTGGCTGAGTCACCTTTATTGGAGACACTGCCGTGGGAACTACTGCAAACTTCATCATTTAGAGGAAGGTGAAGTCGTAACAAGGTTTCC	25	42	12	24	33	47	25	28	12	43	23	26	9	18	5	15	46	48	11	40	45	38	32	84	24	47	6	59	24	27	31	52	Eukaryota|Stramenopiles|Stramenopiles_X|MAST|MAST-4-6-7-8-9-10-11|MAST-10|MAST-10_X|MAST-10_X+sp.	no	NA	NA	heterotroph
OTU_124	CGCCCGTCGCACCTACCGATCGAAGGTAATGATGAGCCCTCAGGATGAGTTGATGCTGCCTTCACGGGCGGCACAGCTTAAAATTTGTGCAAATCCTTGCCTTTAGAGGAAGGTGAAGTCGTAACAAGGTTACC	315	15	533	12	17	3	2	0	1	0	21	1	7	0	9	0	197	38	220	1	30	2	16	2	6	0	43	2	18	0	1	0	Eukaryota|Stramenopiles|Stramenopiles_X|Dictyochophyceae|Dictyochophyceae_X|Pedinellales|Pedinellales_X|Pedinellales_X+sp.	yes	NA	NA	phototroph
OTU_125	CGCCCGTCGCTCCTACCGATTGAGTGATCCGGTGAATAATTCGGACTGGTGTCTTAGTTGGTTCGCCGACTTCGACACTGGAAAGTCTAGTGAACCTTATCACTTAGAGGAAGGAGAAGTCGTAACAAGGTTTCC	29	15	28	51	38	88	63	79	2	4	26	113	4	4	2	15	15	20	14	25	56	21	68	56	16	50	40	29	1	18	11	21	Eukaryota|Alveolata|Dinophyta|Syndiniales|MALV-II|MALV-II-Clade-10-and-11|MALV-II-Clade-10-and-11_X|MALV-II-Clade-10-and-11_X+sp.	no	parasite	no	not-found
OTU_126	CGCCCGTCGCTGCTACCGATTGAGTGATCCGGTGAGTAATTCGGACCAGCTATTGTCTAAGTTCGCTTAGCTGTAGCCGGAAAGTCTAGCAAGCCTTATCACTTAGAGGAAGCAGAAGTCGTAACAAGGTTTCC	13	3	10	2	118	36	138	80	19	0	16	13	6	4	2	0	2	0	13	10	61	14	75	48	70	28	14	13	1	3	26	46	Eukaryota|Alveolata|Dinophyta|Syndiniales|MALV-II|MALV-II-Clade-6|MALV-II-Clade-6_X|MALV-II-Clade-6_X+sp.	no	parasite	no	heterotroph
OTU_127	CGCCCGTCGCTCCTACCGATTGGGTGTGCTGGTGAAATGTTCGGATCGGCCGTTTGTCGCGGTTTCCGCGGCTCGTGGCTGAGAAGTTCATTAAACCCTCCCACCTAGAGGAAGGAGAAGTCGTAACAAGGTTTCC	11	11	10	17	5	11	17	21	16	60	6	13	29	35	48	76	15	7	24	13	35	13	31	34	26	47	11	14	28	49	48	113	Eukaryota|Archaeplastida|Chlorophyta|Trebouxiophyceae|Chlorellales|Chlorellales_X|Nannochloris|Nannochloris+sp.	yes	no	no	NA
OTU_128	CGCCCGTCGCTCCTACCGATGAATGTTCCGATGAAATTTTCGGAGAGCGCCAGAGAACGGGGCTCTGCCCTGCAGATCTGGAGGCTCAAAGTCACTTAAATCTGAACATTTCGAGGAAGGAGAAGTCGTAACAAGGTTTCC	10	9	7	124	72	654	11	51	0	5	62	249	0	0	0	15	17	14	41	46	182	42	2	3	12	93	48	55	0	13	0	3	Eukaryota|Rhizaria|Radiolaria|Polycystinea|Spumellarida|Spumellarida_X|Spumellarida_XX|Spumellarida_XX+sp.	no	no	NA	not-found
OTU_129	CGCCCGTCGCACCTACCGATTGAATGGTCCGGTGAGATCTTCGGACTGTAGCAAATGTCTCCTTAATTGGCGATATTGCCGTGGAAAGTTGATCAAACCTTACCATTTAGAGGAAGGTGAAGTCGTAACAAGGTTTCC	40	52	16	14	34	34	28	14	8	14	48	29	10	24	7	4	123	49	33	40	66	78	30	61	25	14	18	22	42	20	20	34	Eukaryota|Stramenopiles|Stramenopiles_X|MAST|MAST-3-12|MAST-3|MAST-3D|MAST-3D+sp.	no	NA	NA	heterotroph
OTU_130	CGCCCGTCGCTCCTACCGATTGAGTGGTTCGGTGAACCTTTTGGACTGCTTAAGATTTATCTTGAGCGGAAAGTTAGTTAAACCATATCACTTAGAGGAAGGAAAAGTCGTAACAAGGTTTCCGATTCC	39	35	47	36	64	48	48	45	72	71	39	26	37	48	39	58	85	69	48	15	42	25	42	36	130	192	60	28	101	134	59	32	Eukaryota|Alveolata|Ciliophora|Litostomatea|Cyclotrichia|Cyclotrichia_X|Cyclotrichia_XX|Cyclotrichia_XX+sp.	no	NA	NA	NA
OTU_132	CGCCCGTCGCTCCTACCGATTGAGTGATCCGGTGAATAATTCGGACGGCGTTTAGCGTAAGTTTACTTGCATTAAATGCTGAAAGTCTAGTGAACCTTATCACTTAGAGGAAGGAGAAGTCGTAACAAGGTTTCCG	12	4	2	96	0	0	6	7	22	64	3	0	27	39	20	340	2	1	2	5	8	8	21	18	61	65	0	80	35	50	6	32	Eukaryota|Alveolata|Dinophyta|Syndiniales|MALV-II|MALV-II-Clade-20|MALV-II-Clade-20_X|MALV-II-Clade-20_X+sp.	no	parasite	no	heterotroph
OTU_133	CGCCCGTCGCTCCTACCGATTGAATGGTCCGGTGAGGTTCTCGGATTTTGCTATGGATACTGGTTCGCTAGTAACTGTGGCGAgagaAGTTACCCAAACCTTACCATTTAGAGGAAGGAGAAGTCGTAACAAGGTTTCC	22	23	16	21	27	9	22	9	2	6	3	3	1	0	0	0	46	27	6	3	20	0	3	5	56	20	1	7	3	0	1	2	Eukaryota|Hacrobia|Centroheliozoa|Centroheliozoa_X|Centroheliozoa_XX|Centroheliozoa_XXX|Centroheliozoa_XXXX|Centroheliozoa_XXXX+sp.	no	no	no	heterotroph
OTU_134	CGCCCGTCGCTCCGACCGATTTCGAGTGGTCCGGCGAGCCTTTCGGACTGGCTGCGCCTTGTGCAAGGCCGGGAAGTCAAGCAAACCACATCACTTAGAGGACGGAGAAGTCGTAACAAGGTTTCC	9	37	9	11	27	24	26	21	11	45	23	33	13	21	2	14	37	152	31	42	45	46	42	60	33	32	10	41	28	72	23	191	Eukaryota|Alveolata|Ciliophora|Spirotrichea|Choreotrichia|Choreotrichia-1|Choreotrichia-1_X|Choreotrichia-1_X+sp.	no	no	no	heterotroph
OTU_135	CGCCCGTCGCACCTACCGATTGGATGGTCCGGTGAAGCCTCGGGATTGTGGTTCTGCCGCTTTATTGTGGCTGACCGCGAGAACTTGTCTAAACCTTATCATCTAGAGGAAGGTGAAGTCGTAACAAGGTTTCC	4	2	2	5	16	54	7	37	33	78	12	15	11	24	16	29	3	16	765	26	16	23	10	20	33	247	12	30	24	46	32	109	Eukaryota|Stramenopiles|Stramenopiles_X|Bacillariophyta|Bacillariophyta_X|Polar-centric-Mediophyceae|Minutocellus|Minutocellus+polymorphus	yes	NA	NA	phototroph
OTU_136	CGCCCGTCGCTCCTACCGATTGAATGATCCGGTGAGGCCcccGGACTGAGGCGACGCAGCTGGTTCGCCAGAAGCGACGCTTTGGGAAGCTGTCCAAACCTTATTATTTAGAGGAAGGAGAAGTCGTAACAAGGTTTCCG	17	28	47	20	34	28	34	40	11	13	20	16	3	5	3	4	26	26	47	24	23	34	22	27	16	32	12	11	9	6	13	24	Eukaryota|Hacrobia|Haptophyta|Prymnesiophyceae|Phaeocystales|Phaeocystaceae|Phaeocystis|Phaeocystis+cordata	yes	mutualist	no	phototroph
OTU_137	CGCCCGTCGCACCTACCGATTGAATGGTCCGGTGAAACCTTCGGACCGATGCGCCTGCCTTCCTTAACAGTCGGCAGCGTGTTGGAAAGTTGTTTAAACCTTACCATTTAGAGGAAGGTGAAGTCGTAACAAGGTTTCCG	19	54	18	9	32	36	12	7	6	7	37	24	1	30	1	7	69	31	40	20	54	118	6	54	21	15	16	32	13	8	2	7	Eukaryota|Stramenopiles|Stramenopiles_X|MAST|MAST-3-12|MAST-3|MAST-3L|MAST-3L+sp.	no	NA	NA	heterotroph
OTU_138	CGCCCGTCGTTGTTTCCGATGATGGTGCAATACAGGTGATCGGACAGGCGGACCTCTGGTCTGCTTGAAAGTTCACCGATATTTCTTCAATAGAGGAAGTAAAAGTCGTAACAAGGTAGCT	5	3	19	145	23	7	9	1	20	16	12	13	0	0	1	3	1	6	36	333	13	14	5	3	4	0	16	51	0	0	2	25	Eukaryota|Excavata|Discoba|Euglenozoa|Kinetoplastida|Neobodonid|Neobodo|Neobodo+designis	no	parasite	no	heterotroph
OTU_139	CGCCCGTCGCTCCTACCGATTGAGTGATCCGGTGAATTGTTCGGACCTGCGCTATCTCCGGTTTCCGGATTTAGTGTGGGAAAGTTCTGTGAACCTTATCACTTAGAGGAAGGAGAAGTCGTAACAAGGTTTCC	13	21	12	28	39	30	30	31	9	6	72	211	11	9	3	37	27	28	17	19	66	26	44	44	24	29	148	36	14	40	11	25	Eukaryota|Alveolata|Dinophyta|Syndiniales|MALV-II|MALV-II_X|MALV-II_XX|MALV-II_XX+sp.	no	parasite	no	heterotroph
OTU_140	CGCCCGTCGCTCCTACCGATTGAGTGATCCGGTGAGTTATTCGGACCGACGCTCTGCTTGGTTTTCCAGGCTAAGTGTTGGGAAGTCTTGCAAACCTTATCACTTAGAGGAAGGAGAAGTCGTAACAAGGTTTCC	214	36	201	20	0	0	0	1	0	1	0	1	21	1	16	2	23	18	7	0	48	1	32	2	1	0	49	0	1	0	0	0	Eukaryota|Alveolata|Dinophyta|Syndiniales|MALV-II|MALV-II-Clade-16|MALV-II-Clade-16_X|MALV-II-Clade-16_X+sp.	no	parasite	no	heterotroph
OTU_141	CGCCCGTCGCTCCTACCGATTGAGTGATCCGGTGAATAATTCGGACCGAAAATTTACTTGGTTCGCCAGGTTTATTtttGGAAAGTCTAGTGAACCTTATCACTTAGAGGAAGGAGAAGTCGTAACAAGGTTTCC	40	16	74	17	24	21	49	49	1	4	8	6	14	2	13	29	14	10	4	7	36	9	64	32	26	30	50	18	5	7	10	31	Eukaryota|Rhizaria|Radiolaria|RAD-B|RAD-B_X|RAD-B-Group-II|RAD-B-Group-II_X|RAD-B-Group-II_X+sp.	no	no	NA	NA
OTU_142	CGCCCGTCGCTACTACCGATTGAATAACAGGGTGAAATCTTCGGACCGTGGCATTCATTTGGCCTAGCCAAATCTTGCTCGTGGGAGGTCGCTTAAATCCTGTTATTTAGAGGAAGTAAAAGTCGTAACAAGGTTTCC	31	9	43	6	133	15	27	7	3	0	28	9	4	3	3	0	57	9	81	15	110	24	18	18	30	4	22	15	7	1	5	8	Eukaryota|Picozoa|Picomonadea|Picomonadida|Picomonadidae|Picomonas|03|Picobiliphyta_XXXX+sp.	not-found	not-found	not-found	NA
OTU_143	CGCCCGTCGCACCTACCGATTGAATGGTCCGGTGAAATTTCGGGACTGAGCGATTCTTGATTTATTTCGAGTTTTGCTTGGGAACTTACTTAAACCTTATCATTTAGAGGAAGGTGAAGTCGTAACAAGGTTTCC	30	11	12	4	62	15	43	23	11	13	21	18	23	27	17	15	15	3	14	12	93	15	64	41	40	12	13	9	12	13	27	20	Eukaryota|Stramenopiles|Stramenopiles_X|Bolidophyceae-and-relatives|Bolidophyceae-and-relatives_X|Bolidophyceae-and-relatives_XX|Bolidomonas|Bolidomonas+pacifica	yes	NA	NA	phototroph
OTU_144	CGCCCGTCGCACCTACCGATTGAATGGTCCGGTGAAACCTCCGGATTGCCTGACCCCTGCGGCCAGTGCGAGAAGTTGGTTAAACCTTACCATTTAGAGGAAGGTGAAGTCGTAACAAGGTTTCCG	17	13	352	11	74	8	35	12	6	5	19	17	8	5	17	2	19	20	151	8	89	18	28	14	35	14	69	6	2	4	10	13	Eukaryota|Stramenopiles|Stramenopiles_X|Bicoecea|Anoecales|Caecitellaceae|Caecitellus|Caecitellus+parvulus	no	NA	NA	heterotroph
OTU_145	CGCCCGTCGCACCTACCGATTGAACGGTCCGGTGAAGAATCGGGATCGTAGCGTTGTCCTTTATTGGACATTGCCGTGAGAACCTTTCTGAACCTTACCGTTTAGAGGAAGGTGAAGTCGTAACAAGGTCTCCG	5	7	4	8	2	4	4	4	6	2	0	0	0	0	0	1	10	5	15	1	7	0	0	1	5	7	56	0	0	0	10	4	Eukaryota|Stramenopiles|Stramenopiles_X|Bacillariophyta|Bacillariophyta_X|Polar-centric-Mediophyceae|Chaetoceros|Chaetoceros+sp.	yes	NA	NA	phototroph
OTU_146	CGCCCGTCGCTCCTACCGATTGGACGATCCGGTGAATAATTCGGACCGAGAACTTGATGGGTTCGCCTATCTAGTTtttGGAAAGTCTAGTGAACCTTATCGTCTAGAGGAAGGAGAAGTCGTAACAAGGTTTCC	34	10	13	5	11	12	26	40	14	25	11	35	36	40	96	33	7	4	4	8	21	12	45	32	20	35	41	8	12	29	13	19	Eukaryota|Alveolata|Dinophyta|Syndiniales|MALV-II|MALV-II-Clade-3|MALV-II-Clade-3_X|MALV-II-Clade-3_X+sp.	no	parasite	no	heterotroph
OTU_147	CGCCCGTCGCTCCTACCGATTGAGTGGTCCGGTGAATAATTCGGACCGGAGCCCACCTCGGGTTTCCCGAGTTGAGTTCTGGAAAGTCTAGTAAACCTTATCACTTAGAGGAAGGAGAAGTCGTAACAAGGTTTCC	3	8	7	43	31	196	5	33	0	0	23	24	1	0	0	6	9	6	17	19	39	25	1	4	18	40	18	35	0	0	1	0	Eukaryota|Alveolata|Dinophyta|Syndiniales|MALV-II|MALV-II_X|MALV-II_XX|MALV-II_XX+sp.	no	parasite	no	not-found
OTU_148	CGCCCGTCGCTACTACCGATTGAATGGTTTAGTGAGGTCTCGGGATTGGCGCTTTGAGGTGATTTCGGTCTAATCTTGGCGCCGAGAACTTGCCCAAACTTGATCATTTAGAGGAAGTAAAAGTCGTAACAAGGTTTCC	56	32	98	16	10	22	3	3	7	9	61	14	5	15	5	5	367	61	185	18	30	67	8	13	0	6	20	17	39	7	7	25	Eukaryota|Opisthokonta|Choanoflagellida|Choanoflagellida_X|Choanoflagellida_XX|Clade-3|Clade-3_X|Clade-3_X+sp.	no	no	no	heterotroph
OTU_149	CGCCCGTCGCTCCTACCGATTGAGTGATCCGGTGAATAATTCGGACCGGGAACCGCATGAGTTCGCTCGCGCAGTTTCTGGAAAGTCTAGTGAGCCTTATCACTTAGAGGAAGGAGAAGTCGTAACAAGGTTTCC	13	12	4	56	2	0	3	2	20	65	3	1	31	56	32	225	3	0	1	5	10	13	25	20	58	48	5	27	31	49	2	35	Eukaryota|Alveolata|Dinophyta|Syndiniales|MALV-II|MALV-II-Clade-6|MALV-II-Clade-6_X|MALV-II-Clade-6_X+sp.	no	parasite	no	heterotroph
OTU_150	CGCCCGTCGCTCCTACCGATTTCGAGTGATCCGGTGAACCATTCGGACCTGAGCGGCCTTGTGCCAATCGGGAAAGTCTAGTAAACCACATCACTTAGAGGAAGGAGAAGTCGTAACAAGGTTTCC	3	5	0	33	18	20	3	2	0	5	35	48	0	3	0	46	10	62	7	21	22	21	3	13	3	12	58	484	3	18	2	2	Eukaryota|Alveolata|Ciliophora|Spirotrichea|Choreotrichia|Choreotrichia_X|Choreotrichia_XX|Choreotrichia_XX+sp.	no	no	no	heterotroph
OTU_151	CGCCCGTCGCTCCTACCGATTGAGTGGTCCGGTGAATAATTCGGACTGGTGCCGATTTCGGTTCTCCGAGTTCGGCGCTGGGAAGTCTAGTGAACCTTATCACTTAGAGGAAGGAGAAGTCGTAACAAGGTTTCC	30	12	43	123	5	46	3	15	12	34	5	26	16	11	12	219	14	12	5	5	19	9	11	12	34	44	19	47	22	32	2	13	Eukaryota|Alveolata|Dinophyta|Syndiniales|MALV-II|MALV-II-Clade-10-and-11|MALV-II-Clade-10-and-11_X|MALV-II-Clade-10-and-11_X+sp.	no	parasite	no	heterotroph
OTU_152	CGCCCGTCGCACCTACCGATTGAATGGTTCGGTGAGGGCCTCGGATCTCGTGATTCGACCTTTACTGGGAGAGTCGCGAgagaAGTTGTCCAAACCTCATCATTTAGAGGAAGGTGAAGTCGTAACAAGGTTTCC	11	8	13	13	14	4	12	3	0	0	5	3	2	2	0	3	21	13	6	3	33	8	2	4	30	6	2	12	1	3	4	1	Eukaryota|Stramenopiles|Stramenopiles_X|MOCH|MOCH-1-2|MOCH-2|MOCH-2_X|MOCH-2_X+sp.	yes	NA	NA	phototroph
OTU_153	CGCCCGTCGCACCTACCGATTGAATGCTCCCGTGAGGCTCTTGGACCGCGGTTAACTCCTCCTTCATTGGAGGCGTAATTGTGGGAAGTTATCCAAACGTTAGCATTTAGAGGAAGGTGAAGTCGTAACAAGGTTTCC	13	18	17	13	92	37	27	18	4	26	25	28	4	14	0	9	24	17	39	39	96	59	18	55	27	30	105	38	2	9	7	28	Eukaryota|Stramenopiles|Stramenopiles_X|MAST|MAST-3-12|MAST-3|MAST-3E|MAST-3E+sp.	no	NA	NA	heterotroph
OTU_154	CGCCCGTCGCTAGTACCGATTTCGAGTGGTCCGGTGAACCTTTCGGACAGGCTGCGTCTCGAACAAAGCCTGAAAGTCAAGTAAACCACATCACTTAGAGGAACTAAAAGTCGTAACAAGGTTTCC	6	7	7	2	9	7	14	3	4	0	1	2	2	0	1	0	21	19	5	0	70	0	4	3	18	8	1	1	3	5	8	1	Eukaryota|Alveolata|Ciliophora|Spirotrichea|Choreotrichia|Strobilidiidae|Strobilidiidae_X|Strobilidiidae_X+sp.	no	no	no	NA
OTU_155	CGCCCGTCGCACCTACCGATTGGATGTTTCGATGAAGCCCTCGGACCGTCGcgcgTCTCCTTCATTGGCGACGCGTGGTGGGAAGTTGTCTAAATCTCAACATCTAGAGGAAGGTGAAGTCGTAACAAGGTTTCC	40	56	41	47	45	50	21	25	2	30	46	37	0	8	5	4	122	78	57	74	66	33	25	35	24	30	17	28	10	9	3	34	Eukaryota|Stramenopiles|Stramenopiles_X|Phaeophyceae|Phaeophyceae_X|Phaeophyceae_XX|Heribaudiella|Heribaudiella+fluviatilis	yes	NA	NA	NA
OTU_156	CGCCCGTCGCTCCTACCGATTGAATGATCCGGTGAGTTATTCGGACCTCCACTTTATTGATTTTCAATTTTGTGAGGGAAAGTTTCGCGAACCTTATCATTTAGAGGAAGGAGAAGTCGTAACAAGGTTTCC	20	14	7	38	0	0	8	6	14	53	2	4	44	52	19	124	0	2	0	6	24	16	31	26	53	42	11	24	32	46	6	24	Eukaryota|Alveolata|Dinophyta|Syndiniales|MALV-I|MALV-I-Clade-1|MALV-I-Clade-1_X|MALV-I-Clade-1_X+sp.	no	parasite	no	heterotroph
OTU_157	CGCCCGTCGCACCTACCGATTGGATGGTCCGGTGAGGAGTCGGGATTGTAGCTTGGATCCTTCATTGGGCTCAGGCCGCGAGAACCTCTCCAAACCTTATCATCTAGAGGAAGGTGAAGTCGTAACAAGGTTTCC	0	2	0	1	7	10	2	0	13	0	8	6	0	0	0	0	1	2	630	7	7	9	0	4	4	0	10	4	0	0	9	1	Eukaryota|Stramenopiles|Stramenopiles_X|Bacillariophyta|Bacillariophyta_X|Polar-centric-Mediophyceae|Cyclotella|Cyclotella+choctawhatcheeana	yes	NA	NA	phototroph
OTU_158	CGCCCGTCGCACCTACCGATTGAATGGTCCGGTGAGGACTCGGGATTGTGGTTTAGCTCCTTCATTGGGGCCTGACTGCGAGAACTTGTCCGAACCTTATCATTTAGAGGAAGGTGAAGTCGTAACAAGGTTTCC	23	29	12	29	11	32	3	15	20	42	17	25	1	8	0	6	35	50	723	37	60	33	5	7	7	57	24	8	3	8	17	30	Eukaryota|Stramenopiles|Stramenopiles_X|Bacillariophyta|Bacillariophyta_X|Polar-centric-Mediophyceae|Minidiscus|Minidiscus+trioculatus	yes	NA	NA	phototroph
OTU_159	CGCCCGTCGCTCCTACCGATTGAGTGATCCGGTGAATAATTCGGACCTGCTTTGATTGCAGTTCGCTGCTATCTTCGCGGGAAAGTCTAGTAAACCTTATCACTTAGAGGAAGGAGAAGTCGTAACAAGGTTTCC	4	5	0	2	29	45	44	78	10	11	27	73	1	3	2	3	7	14	7	11	23	12	45	37	27	59	21	22	5	13	17	34	Eukaryota|Alveolata|Dinophyta|Syndiniales|MALV-II|MALV-II-Clade-7|MALV-II-Clade-7_X|MALV-II-Clade-7_X+sp.	no	parasite	no	not-found
OTU_160	CGCCCGTCGCTCCTACCGATTGAGTGATCCGGTGAATAATTCGGACTGCAGAGGTTCCAGATTCTGGAATCATTTGGAGGAAGTTTAGTGAACCTTATCACTTAGAGGAAGGAGAAGTCGTAACAAGGTTTCC	89	54	356	71	10	13	6	11	1	5	6	11	14	2	66	2	93	45	2	5	36	9	29	8	5	11	158	11	0	3	3	8	Eukaryota|Alveolata|Dinophyta|Syndiniales|MALV-I|MALV-I-Clade-5|MALV-I-Clade-5_X|MALV-I-Clade-5_X+sp.	no	parasite	no	heterotroph
OTU_161	CGCCCGTCGCTCCTACCGATTGAGTGATCCGGTGAATATTTCAGACTGCGCTTAGTGTTGGTCTCCAATGCTTAGCGTGGAACGTTTCGTGAACCTTATCACTTAGAGGAAGGAGAAGTCGTAACAAGGTTTCC	141	29	189	37	0	3	1	1	0	0	1	0	15	5	25	1	39	16	3	1	43	1	38	6	2	1	46	2	0	0	0	0	Eukaryota|Alveolata|Dinophyta|Syndiniales|Dino-Group-V|Dino-Group-V_X|Dino-Group-V_XX|Dino-Group-V_XX+sp.	not-found	not-found	not-found	NA
OTU_162	CGCCCGTCGCTCCTACCGATTTCGAGTGGTCCGGTGAATCTTTTGGACCGAGATAGCCTCGAGCTGTTTTGGAAAGTCAGATAAATCGTACTACTTAGAGGAAGGAGAAGTCGTAACAAGGTTTCC	13	15	8	22	10	20	16	20	5	12	4	6	5	8	3	5	29	22	6	1	8	2	19	44	28	39	2	9	20	28	6	7	Eukaryota|Alveolata|Ciliophora|Spirotrichea|Oligotrichia|Strombidiidae|Strombidiidae_X|Strombidiidae_X+sp.	no	no	no	heterotroph
OTU_163	CGCCCGTCGCTACTACCGATCGAATGGTTTAGTGAGCCGTTGGGACTGGCACTGGgggACTGGCAACAGTCCGCTTGAGCCGGGAACTTCTGCAAACTTGATCATTTAGAGGAAGTAAAAGTCGTAACAAGGTTTCC	8	11	9	11	15	11	5	8	1	8	1	5	1	1	0	1	21	18	6	9	51	3	3	14	10	20	3	7	0	1	8	11	Eukaryota|Opisthokonta|Choanoflagellida|Choanoflagellatea|Acanthoecida|Stephanoecidae_Group_H|Stephanoecidae_Group_H_X|Stephanoecidae_Group_H_X+sp.	no	no	no	heterotroph
OTU_164	CGCCCGTCGCTCCTACCGATTGGATGATCCGGTGAGTTATTCGGACCGTTTAGTCTTCAGTTCTCTGAGTTCTTAATGGAAAGTCTTGCGAACCTTATCATCTAGAGGAAGGAGAAGTCGTAACAAGGTTTCC	106	17	54	33	40	8	7	1	3	0	9	6	25	3	14	1	29	10	2	6	87	5	39	1	13	0	38	8	2	0	0	0	Eukaryota|Alveolata|Dinophyta|Syndiniales|MALV-I|MALV-I-Clade-1|MALV-I-Clade-1_X|MALV-I-Clade-1_X+sp.	no	parasite	no	heterotroph
OTU_165	CGCCCGTCGCACCTACCGATCGAAGGTAATGATGAGCCCTCAGGACAGTCTTCTGTTCGCTTCACGGCTTACTGAGATCTGAAATTTGTGCAAATCCTTGCCTTTAGAGGAAGGTGAAGTCGTAACAAGGTTACC	77	17	129	23	61	5	9	4	30	23	21	17	32	19	23	55	49	21	100	22	91	11	41	15	24	12	26	19	29	24	27	59	Eukaryota|Stramenopiles|Stramenopiles_X|Dictyochophyceae|Dictyochophyceae_X|Pedinellales|Pedinellales_X|Pedinellales_X+sp.	yes	NA	NA	phototroph
OTU_166	CGCCCGTCGCTCCTACCGATTGAATGATCCGGTGAATATTTCAGACTGCGCTTGGTCTCGGTCTCCGAAGCCTAGCGTGGAACGTTTCGTGAACCTTATCATTTAGAGGAAGGAGAAGTCGTAACAAGGTTTCC	85	21	255	68	2	5	1	3	0	5	1	13	9	0	18	10	22	18	2	1	20	5	17	1	0	3	48	12	0	1	0	0	Eukaryota|Alveolata|Dinophyta|Syndiniales|Dino-Group-V|Dino-Group-V_X|Dino-Group-V_XX|Dino-Group-V_XX+sp.	not-found	not-found	not-found	NA
OTU_167	CGCCCGTCGCACCTACCGATTGAATGGTCCGGTGAATTCTTCGGACTACGGCATCTGTCCCCTTTATTGGGGACGTTGCTGTGGGAAGTTGATTAAACCTTACCATTTAGAGGAAGGTGAAGTCGTAACAAGGTTTCC	3	32	0	20	47	58	0	5	0	42	35	52	2	18	0	4	5	0	24	95	66	111	0	36	3	12	32	35	0	3	0	32	Eukaryota|Stramenopiles|Stramenopiles_X|MAST|MAST-4-6-7-8-9-10-11|MAST-8|MAST-8_X|MAST-8_X+sp.	no	NA	NA	heterotroph
OTU_168	CGCCCGTCGCTATTTCCGATTTCGAGTGGTCCGGTGAATCTTTTGGACCGCGGAAGTTCTTCTAAAGTTCTTTCGCGGAAAATCAGGTAAACCTAATCACTTAGAGGAAGTAAAAGTCGTAACAAGGTTTCC	2	3	5	5	1	3	29	14	60	6	10	7	4	7	12	6	29	13	46	1	0	2	27	16	22	7	3	20	32	33	168	20	Eukaryota|Alveolata|Ciliophora|Spirotrichea|Oligotrichia|Strombidiidae|Strombidiidae_X|Strombidiidae_X+sp.	no	no	no	heterotroph
OTU_169	CGCCCGTCGCTACTACCGATTTCGAGTGGTCCGGTGAATCTTTTGGACTGtgtgCCGTCTTGTCGGTGTCGCGGAAAGTCAGGTAAACCTTATCACTTAGAGGAAGTAAAAGTCGTAACAAGGTTTCC	9	9	7	17	12	27	18	26	12	47	15	15	8	13	5	47	19	23	3	9	33	12	18	35	34	147	50	88	22	37	20	160	Eukaryota|Alveolata|Ciliophora|Spirotrichea|Oligotrichia|Strombidiidae|Strombidiidae_X|Strombidiidae_X+sp.	no	no	no	heterotroph
OTU_170	CGCCCGTCGCTCCTACCGATTGGGTGTTCCGGTGAATAATTCGGACTGCGGTCTTGTTCGGTCTCCGAACTTGACTGCGGGAAGTTTAGTGAACCTTAACACCTAGAGGAAGGAGAAGTCGTAACAAGGTTTCC	77	22	76	40	17	26	1	5	0	22	34	19	10	3	3	4	84	16	47	60	37	28	15	16	4	10	22	27	18	6	1	24	Eukaryota|Alveolata|Dinophyta|Syndiniales|MALV-I|MALV-I-Clade-4|MALV-I-Clade-4_X|MALV-I-Clade-4_X+sp.	no	parasite	no	heterotroph
OTU_171	CGCCCGTCGCTCCTACCGATTGAGTGATCCGGTGAATTGTTCGGACTGCGGCCATTTTCGGTTTCCGAGTTTGGCTGCGGGAAGTTCCGTGAACCTTATCACTTAGAGGAAGGAGAAGTCGTAACAAGGTTTCC	82	21	119	15	5	6	8	4	22	7	4	2	16	13	17	19	41	13	23	5	29	12	24	15	9	15	35	4	13	12	5	8	Eukaryota|Alveolata|Dinophyta|Syndiniales|MALV-III|MALV-III_X|MALV-III_XX|MALV-III_XX+sp.	no	parasite	no	not-found
OTU_172	CGCCCGTCGCTCCTACCGATTGGATGAGTTGGTGAGTGGATTGGAATAATATCTATCTTCTTGCGGAGATGGTCGTATTTTGTGAAAATTTGCAAACTAGATTATCTAGAGGAAGGAGAAGTCGTAACAAGGTTTCC	0	0	17	0	28	23	0	0	0	0	194	28	0	0	15	0	39	4	16	23	43	28	0	0	0	0	200	20	35	0	2	0	Eukaryota|Rhizaria|Radiolaria|Polycystinea|Collodaria-Nassellarida|Collodaria|Collodaria_X|Collodaria_X+sp.	no	no	photo	photosymbiosis
OTU_173	CGCCCGTCGCTCCTACCGATTGAGTGATCCGGTGAATAATTCGGACCAAATTGCGCATGAGTTCGCTCACGCACAAATTGGAAAGTCTAGTGAGCCTTATCACTTAGAGGAAGGAGAAGTCGTAACAAGGTTTCC	7	8	9	132	14	120	0	13	1	10	8	19	0	0	0	27	13	7	11	19	31	15	1	2	1	33	13	37	2	4	0	8	Eukaryota|Alveolata|Dinophyta|Syndiniales|MALV-II|MALV-II-Clade-6|MALV-II-Clade-6_X|MALV-II-Clade-6_X+sp.	no	parasite	no	heterotroph
OTU_174	CGCCCGTCGCTCCTACCGATTGAATGGTCCGGTGAATAATTCGGACGGTCTCCTTAGAAGGTTTCCTTCTTTGGAGACTGAAAGTCTAGTAAACCTTATCATTTAGAGGAAGGAGAAGTCGTAACAAGGTTTCC	5	5	1	1	113	33	48	18	2	7	25	18	7	3	4	14	1	1	20	18	52	18	21	12	59	17	11	23	2	0	10	9	Eukaryota|Alveolata|Dinophyta|Syndiniales|MALV-II|MALV-II-Clade-8|MALV-II-Clade-8_X|MALV-II-Clade-8_X+sp.	no	parasite	no	not-found
OTU_175	CGCCCGTCGCTCCTACCGATTGGATGAGTTGGTGAGTGGGTTGGAATAACAGCTATCTTCCTGTAAGATTGCTGTATTtttttAAAATTTGCAAACTAGATTATCTAGAGGAAGGAGAAGTCGTAACAAGGTTTCC	0	0	20	0	45	35	1	0	0	0	207	35	0	0	9	0	59	1	24	34	25	20	2	1	1	0	167	17	42	0	0	0	Eukaryota|Rhizaria|Radiolaria|Polycystinea|Collodaria-Nassellarida|Collodaria|Collozoum|Collozoum+inerme	no	no	photo	photosymbiosis
OTU_176	CGCCCGTCGCACCTACCGATTGAATGTTTCGGTGAAACTTTCGGACCGTAGTTGGGAGGCCCTCGGGCAGCCCAATCATGGGAAGTTATTTAAACCTCAACATTTAGAGGAAGGTGAAGTCGTAACAAGGTTTCC	38	15	45	15	0	3	0	1	3	0	29	2	2	0	4	1	217	18	65	0	8	1	5	0	0	0	10	0	44	1	4	0	Eukaryota|Stramenopiles|Stramenopiles_X|Chrysophyceae-Synurophyceae|Chrysophyceae-Synurophyceae_X|Clade-C|Dinobryon|Dinobryon+sociale	yes	no	no	phototroph
OTU_177	CGCCCGTCGCACCTACCGATTGAATGGTTCGGTGAAACCTCCGGACTGGGGTTCGCAAGCTTCACGGCGAACGTACCTCGGGAAGTTGGTTAAACCTCACTATTTAGAGGAAGGTGAAGTCGTAACAAGGTCTCC	17	22	5	10	24	6	17	5	36	14	15	15	24	25	22	19	31	60	11	7	48	21	23	16	38	8	8	23	16	31	10	22	Eukaryota|Stramenopiles|Stramenopiles_X|Pelagophyceae|Pelagophyceae_X|Pelagophyceae_XX|Aureococcus|Aureococcus+anophagefferens	yes	NA	NA	phototroph
OTU_178	CGCCCGTCGCACCTACCGATTGAATGGTCCGGTGAAGCCTCGGGATTGTGATTATCTTCCTTTATTGGATGGTTGTCACGAGAACTTGTCTAAACCTTATCATTTAGAGGAAGGTGAAGTCGTAACAAGGTTTCC	0	5	9	22	18	20	1	1	1	3	69	69	1	2	6	17	17	6	11	23	14	34	0	7	1	15	316	166	14	21	1	2	Eukaryota|Stramenopiles|Stramenopiles_X|Bacillariophyta|Bacillariophyta_X|Raphid-pennate|Cymbella|Cymbella+advena	yes	NA	NA	phototroph
OTU_180	CGCCCGTCGCTCCTACCGATTGGGTGTGCTGGTGAAGCGTTCGGATTGGTGGCTCCCGGCGGTTCGCCGCCGGgggCAACCGAGAAGTTCGTTAAACCCTCCCACCTAGAGGAAGGAGAAGTCGTAACAAGGTTTCC	20	46	22	36	23	45	2	23	0	29	18	13	0	11	0	0	52	60	17	36	34	51	1	13	8	37	20	12	1	3	0	29	Eukaryota|Archaeplastida|Chlorophyta|Trebouxiophyceae|Trebouxiophyceae_X|Trebouxiophyceae_XX|Elliptochloris|Elliptochloris+sp.	yes	no	no	NA
OTU_181	CGCCCGTCGCTCCTACCGATTGAATGATCCGGTGAGCTATTCGGACTTTCGCTTTGTCGATTTTCGGCGCTGCGAGGGAAAGTCTCGCGAACCTTATCATTTAGAGGAAGGAGAAGTCGTAACAAGGTTTCC	23	14	11	16	3	4	4	3	25	59	2	14	31	47	54	50	5	1	4	7	23	16	30	16	28	35	41	22	17	39	0	10	Eukaryota|Alveolata|Dinophyta|Syndiniales|MALV-I|MALV-I-Clade-1|MALV-I-Clade-1_X|MALV-I-Clade-1_X+sp.	no	parasite	no	heterotroph
OTU_183	CGCCCGTCGCTCCTACCGATTGAGTGATCCGGTGAATAATTCGGACGGAATTTTGAGGTAGTTCTATCTCTTGATTCTGAAAGTCTAGTGAACCTTATCACTTAGAGGAAGGAGAAGTCGTAACAAGGTTTCC	14	3	0	2	30	18	95	49	0	0	1	7	7	0	0	0	1	3	2	3	24	2	77	48	37	22	6	2	1	0	20	46	Eukaryota|Alveolata|Dinophyta|Syndiniales|MALV-II|MALV-II-Clade-20|MALV-II-Clade-20_X|MALV-II-Clade-20_X+sp.	no	parasite	no	heterotroph
OTU_184	CGCCCGTCGCTCCTACCGATGGAACAAaaaGGTGAATTTGACGGACTTGAGCTTTGGCTTGGGGAAATTAACTGAACCTTtttGTTTGTAGGAAGGAGAAGTCGTAACAAGGTCTTCGTAGGTGAACCTGCGGGAGAAGTTGCCCAAACCTCGTGGTTTAGAGGAAGGTGAAGTCGTAACAAGGTTTCC	52	15	33	43	11	4	0	0	2	2	49	18	9	0	0	16	135	24	11	25	45	14	12	0	1	0	29	34	27	2	0	7	Eukaryota|Excavata|Discoba|Heterolobosea|Heterolobosea_X|Vahlkampfiidae|Heterolobosea|Heterolobosea+sp.	no	no	no	NA
OTU_185	CGCCCGTCGCTCCTACCGATTTCGAGTGGTCCGGTGAACCTTTCGGACCGGGAGCAGTCTCGTGCTGCGCCTGGAAAGTCAAGTAAACCACATCACTTAGAGGAAGGAGAAGTCGTAACAAGGTTTCC	0	1	0	0	31	2	29	0	84	30	0	0	12	19	9	34	3	4	2	0	0	0	0	1	245	36	0	0	39	37	5	2	Eukaryota|Alveolata|Ciliophora|Spirotrichea|Choreotrichia|Strobilidiidae|Strobilidiidae_X|Strobilidiidae_X+sp.	no	no	no	heterotroph
OTU_186	CGCCCGTCGCTCCTACCGATTGAGTGATCCGGTGAATAACTCGGACTGATGCATTtttCAGCTTCTGGAAGTTGCATCGGAAAGTTTAGTGAACCTTATCACTTAGAGGAAGGAGAAGTCGTAACAAGGTTTCC	26	16	20	13	22	3	40	5	39	2	6	0	4	1	4	4	36	12	39	1	18	2	21	10	38	2	4	2	2	3	48	15	Eukaryota|Alveolata|Dinophyta|Dinophyceae|Suessiales|03|Suessiaceae|Pelagodinium|beii	yes	mutualist	no	phototroph
OTU_187	CGCCCGTCGCTCCTACCGATTGAGTGATCCGGTGAATACTTGGGACCGCGTCGTCGTCATCTTTGGGGACGATGTGGAAACTTGAGTGAACCTTATCACTTAGAGGAAGGAGAAGTCGTAACAAGGTTTCC	1	1	0	16	11	18	1	6	4	21	19	245	5	4	3	27	2	16	8	14	28	19	5	1	10	20	16	39	3	50	0	12	Eukaryota|Alveolata|Dinophyta|Syndiniales|MALV-I|MALV-I-Clade-5|MALV-I-Clade-5_X|MALV-I-Clade-5_X+sp.	no	parasite	no	heterotroph
OTU_188	CGCCCGTCGCTCCTACCGATTGAGTGATCCGGTGAATTGTTCGGACCTGCGTGTTCCCCGGTTTCGGAGTCCATGTGGGAAAGTTCTGTGAACCTTATCACTTAGAGGAAGGAGAAGTCGTAACAAGGTTTCC	195	38	122	29	18	16	13	14	2	6	6	16	15	2	5	9	28	12	2	4	45	5	42	17	6	15	21	13	2	2	9	7	Eukaryota|Alveolata|Dinophyta|Syndiniales|MALV-II|MALV-II-Clade-26|MALV-II-Clade-26_X|MALV-II-Clade-26_X+sp.	no	parasite	no	not-found
OTU_189	CGCCCGTCGCTACTACCGATCGAATGGTTTAGTGAGGATGAGGGACTGGCGTTCGGAAGCTGGCAACAGCATCTGAAAGCCGGGAACTCATTCAAACTTGATTATTTAGAGGAAGTAAAAGTCGTAACAAGGTCTCC	0	0	2	13	10	6	1	0	2	1	19	51	0	1	0	13	2	6	2	8	10	15	0	2	2	2	7	589	3	3	0	0	Eukaryota|Opisthokonta|Opisthokonta_X|Marine_Opisthokonts_1|Marine_Opisthokonts_1_X|Marine_Opisthokonts_1_XX|Marine_Opisthokonts_1_XXX|Marine_Opisthokonts_1_XXX+sp.	no	NA	NA	heterotroph
OTU_190	CGCCCGTCGCTCCTACCGATTGGATGGTCCGGTGAAGTTTTCGGACGACGACGGTTTTGGGTTCTGCCCATGCCTGTCTGTCGGAAGTCACCTAAACCTTACCATCTAGAGGAAGGAGAAGTCGTAACAAGGTTTCC	24	23	64	19	20	19	0	3	1	57	36	26	3	6	4	1	140	56	191	94	40	43	4	4	0	5	24	19	16	8	4	41	Eukaryota|Hacrobia|Cryptophyta|Cryptophyceae|Cryptophyceae_X|Goniomonadales|Goniomonas|Goniomonas+sp.	no	no	no	heterotroph
OTU_191	CGCCCGTCGCACCTACCGATTGAATGTCTCGGTGAAATCCCCGGACTATGGCTTTGAGACCCTCGGGTCACTTCGCCGTGGGAAGCGGATTAAACCTCGATATTTAGAGGAAGGTGAAGTCGTAACAAGGTCTCC	108	13	133	4	56	2	5	0	6	1	30	4	4	1	4	0	92	17	43	6	31	5	19	1	11	0	30	4	12	0	0	3	Eukaryota|Stramenopiles|Stramenopiles_X|Chrysophyceae-Synurophyceae|Chrysophyceae-Synurophyceae_X|Clade-H|Clade-H_X|Clade-H_X+sp.	NA	NA	NA	not-found
OTU_192	CGCCCGTCGCTCCTACCGATTTCGAGTGGTCCGGTGAGCCTTTCGGACTGCgcgcgcTCTCGTGGCGCCGCGGAAAGTCAGGCAAATCTTACTACTTAGAGGAAGGAGAAGTCGTAACAAGGTTTCC	10	6	8	3	20	6	32	14	68	25	23	15	22	27	15	26	88	41	54	4	14	9	22	22	116	54	10	12	100	65	84	21	Eukaryota|Alveolata|Ciliophora|Spirotrichea|Oligotrichia|Strombidiidae|Strombidiidae_X|Strombidiidae_X+sp.	no	no	no	heterotroph
OTU_194	CGCCCGTCGCACCTACCGATTGAATGGTCCGGTGAAGACTCGAGACTGTGGTCTGGCTCCTTTATTGGGGCTTGACCGCGGGAACTTGTCTAAACCTTATCATTTAGAGGAAGGTGAAGTCGTAACAAGGTTTCC	11	13	7	15	9	15	1	7	6	24	5	1	0	0	0	0	33	10	243	11	13	4	5	0	2	13	8	2	2	1	10	14	Eukaryota|Stramenopiles|Stramenopiles_X|Bacillariophyta|Bacillariophyta_X|Polar-centric-Mediophyceae|Skeletonema|Skeletonema+sp.	yes	NA	NA	not-found
OTU_195	CGCCCGTCGCTCCTACCGATATAGGTGATCCGGTGAACCTTTTGGACTGATTTCGGAAaaaGACGTAAACCATATCACCTTTAGGAAGGAGAAGTCGTAACAAGGTTTCC	14	12	13	19	29	2	22	5	14	4	11	3	2	1	3	4	31	17	11	1	0	2	11	8	52	10	2	0	19	14	16	4	Eukaryota|Alveolata|Ciliophora|Litostomatea|Haptoria|Lacrymariidae|Lacrymariidae_X|Lacrymariidae_X+sp.	no	NA	NA	heterotroph
OTU_196	CGCCCGTCGCTACTACCGATTGAATAATCCGGTGAAATCTCGGGACCGCGAGCTCAAACGGGGCAACCTGTTAAGTTCGTGGGAACTTGAGTAAACCTTATTATTTAGAGGAAGTAAAAGTCGTAACAAGGTTTCC	11	13	15	15	21	23	16	24	2	13	6	7	3	2	1	10	19	30	10	25	29	14	15	24	12	22	6	3	2	3	4	43	Eukaryota|Amoebozoa|Lobosa|Discosea-Flabellinia|Vannellida|Vannellidae|Vannella|Vannella+epipetala	no	no	no	not-found
OTU_197	CGCCCGTCGCTCCTACCGATTTTGAGTGATCCGGTAAACATTCTGGACTGAATTGTCTTTGGCGATGAAGGAAGTTATGTAAACCTTATCACTTAGAGGAAGGAGAAGTCGTAACAAGGTTTCC	9	11	6	10	5	24	13	21	5	32	10	4	5	14	0	9	27	10	6	19	8	14	15	21	6	76	5	3	12	16	8	44	Eukaryota|Alveolata|Ciliophora|Phyllopharyngea|Cyrtophoria|Chlamydodontidae|Chlamydodontidae_X|Chlamydodontidae_X+sp.	no	NA	NA	heterotroph
OTU_198	CGCCCGTCGCTCCTACCGATTGAATGGTCCGGTGAAATGTTCGGATTGCGGCAAATCGGACGGGTAACCGTCAGGTTCGCTGTGAGAAGTTCATTAAACCTTATCATTTAGAGGAAGGAGAAGTCGTAACAAGGTTTCC	10	18	3	13	10	13	7	7	27	4	13	22	2	3	4	6	29	114	576	7	13	11	6	5	14	11	8	10	9	31	33	8	Eukaryota|Archaeplastida|Chlorophyta|Pyramimonadales|Pyramimonadales_X|Pyramimonadales_XX|Pyramimonas|Pyramimonas+disomata	yes	no	no	NA
OTU_199	CGCCCGTCGCTGCCTCCGATTGAGTGGTCCGGTGAATAATTCGGACCGACAACTCGTTTGGTTCGCCGAACTTGTTGTTGGAAAGTCTAGTAAACCTTATCACTTAGAGGAAGCAAAAGTCGTAACAAGGTTTCC	184	43	197	33	11	17	8	7	39	38	10	12	25	19	18	57	48	39	37	18	53	10	40	16	20	17	30	12	9	16	4	37	Eukaryota|Alveolata|Dinophyta|Syndiniales|MALV-II|MALV-II-Clade-10-and-11|MALV-II-Clade-10-and-11_X|MALV-II-Clade-10-and-11_X+sp.	no	parasite	no	heterotroph
OTU_200	CGCCCGTCGCACCTACCGATTGAATGGTCCGGTGAGGCCTTGGGATAGTAATTAGAACCCTTAATTGGGAATTGATTGTTAGAACTTGTCCAAACCTTATCATTTAGAGGAAGGTGAAGTCGTAACAAGGTTTCC	1	4	1	57	20	18	0	0	2	4	21	18	1	0	0	44	15	9	28	17	18	25	0	2	1	8	24	325	3	6	0	0	Eukaryota|Stramenopiles|Stramenopiles_X|Bacillariophyta|Bacillariophyta_X|Araphid-pennate|Catacombas|Catacombas+gaillonii	yes	NA	NA	phototroph
OTU_201	CGCCCGTCGCTCCTACCGATTTCGGGTGATTCGGTGAACCATTTGGACCGCGAAGGCCTCGAGTCATTGTGGAAAATCTAGTAAATCCAATCACCTAGAGGAAGGAGAAGTCGTAACAAGGTTTCC	10	5	9	15	6	5	8	8	6	1	11	4	2	0	0	2	50	22	7	5	13	1	3	2	20	17	1	36	9	3	0	4	Eukaryota|Alveolata|Ciliophora|Spirotrichea|Hypotrichia|Hypotrichia_X|Onychodromus|Onychodromus+quadricornutus	no	no	no	heterotroph
OTU_202	CGCCCGTCGTTGTTTCCGATGATGGTGCAATACAGGTGATCGGATGGATGGGTGTCTCACCTGTCCCGAAGTTCACCGATATTTCTTCAATAGAGGAAGCAAAAGTCGTAACAAGGTAGCT	7	2	6	39	14	28	4	4	4	24	14	25	1	1	3	2	3	2	2	8	7	3	2	0	1	3	326	5	0	1	1	4	Eukaryota|Excavata|Discoba|Euglenozoa|Kinetoplastida|Neobodonid|Neobodonid_X|Neobodonid_X+sp.	no	parasite	no	heterotroph
OTU_203	CGCCCGTCGCTACTACCGATTGAATGGCTTAGTGAGCCGTTTGGACTGTTGTTtttCCTTGGCAACTTGGATTAACATACGGGAAGAACGTCAAACTTGATCATTTAGAGGAAGTAAAAGTCGTAACAAGGTTTCC	17	18	11	14	16	19	12	9	11	14	0	0	1	0	1	2	31	21	12	4	4	1	5	1	22	24	2	0	3	3	7	6	Eukaryota|Rhizaria|Cercozoa|Filosa-Thecofilosea|Cryomonadida|Protaspa-lineage|Protaspa-lineage_X|Protaspa-lineage_X+sp.	no	no	no	heterotroph
OTU_204	CGCCCGTCGCACCTACCGATTGAATGGTCCGGTGAATTTCTCGGACTGTGGCAATGTCGCTTTCATTAGGGACGCTGCCGCGGGAAGTTAATTAAACCTTACCATTTAGAGGAAGGTGAAGTCGTAACAAGGTATCC	148	28	205	31	43	20	20	17	16	26	15	17	17	8	22	25	43	25	37	19	82	16	36	20	24	22	31	10	6	6	7	39	Eukaryota|Stramenopiles|Stramenopiles_X|MAST|MAST-4-6-7-8-9-10-11|MAST-8|MAST-8B|MAST-8B+sp.	no	NA	NA	heterotroph
OTU_206	CGCCCGTCGCACCTACCGATTGAATGGTCCGGTGAAATTCTCGGACGCGACCTTGTCAATGTTTACTCGGCGCTTGGTTGTGAAAGTTAATTAAACCTTACCATTTAGAGGAAGGTGAAGTCGTAACAAGGTTTCC	4	10	3	11	23	21	0	0	0	30	31	29	0	6	1	5	2	24	22	92	22	57	0	17	0	1	24	14	1	1	1	29	Eukaryota|Stramenopiles|Stramenopiles_X|MAST|MAST-4-6-7-8-9-10-11|MAST-7|MAST-7_X|MAST-7_X+sp.	no	NA	NA	heterotroph
OTU_207	CGCCCGTCGCTCCTACCGATTTCGAGTGATCCGGTGAACCATTCGGATCCGGCTGGCCTCGTGCCAGTTAGAGAAGTCTAGTAAACCACATCACTTAGAGGAAGGAGAAGTCGTAACAAGGTTTCC	12	14	7	15	6	5	3	3	5	2	15	18	2	4	1	6	39	109	45	4	15	16	5	16	4	12	20	77	10	21	0	2	Eukaryota|Alveolata|Ciliophora|Spirotrichea|Choreotrichia|Choreotrichia_X|Choreotrichia_XX|Choreotrichia_XX+sp.	no	no	no	heterotroph
OTU_208	CGCCCGTCGCAGCTACCGATTGAATGTCTCGGTGAAGACTTGGGACCGTGGTGCCATCGCTTAATTGTGGCGGCATTGTGGGAACTGGTTTAAACCTCGTTATTTAGAGGAAGCTAAAGTCGTAACAAGGTTTCC	13	29	8	24	18	18	13	49	2	18	12	9	3	5	0	2	27	121	16	58	18	28	21	29	15	9	5	12	2	10	6	23	Eukaryota|Stramenopiles|Stramenopiles_X|MAST|MAST-1|MAST-1A|MAST-1A_X|MAST-1A_X+sp.	no	NA	NA	heterotroph
OTU_209	CGCCCGTCGCACCTACCGATTGAACGGTCCGGTGAAGTCTCGGGATTGCGGCGAGTTCCTTTATTGGGGCTCGGTGCGAGAACTTGCCTAAACCTTATCGTTTAGAGGAAGGTGAAGTCGTAACAAGGTTTCC	0	4	1	9	13	14	0	1	0	0	45	59	0	6	3	12	9	5	17	15	19	21	2	5	2	0	167	190	8	4	0	0	Eukaryota|Stramenopiles|Stramenopiles_X|Bacillariophyta|Bacillariophyta_X|Polar-centric-Mediophyceae|Chaetoceros|Chaetoceros+sp.	yes	NA	NA	phototroph
OTU_210	CGCCCGTCGCACCTACCGATTGAATGATTCGGTGAAATCTCGGGACCGTGGATGGTCGCTTCGGCGCCTTCCGCGGGAACTTGCTTAAACCTCATCATTTAGAGGAAGGTGAAGTCGTAACAAGGTTTCC	46	18	51	48	20	36	0	4	0	28	55	35	3	7	1	4	116	50	60	98	20	52	4	14	0	3	25	18	15	6	2	22	Eukaryota|Stramenopiles|Stramenopiles_X|MAST|MAST-1|MAST-1D|MAST-1D_X|MAST-1D_X+sp.	no	NA	NA	heterotroph
OTU_211	CGCCCGTCGTTACTACCGATTGAATAATCCGGTGAAATCTTCGGACCGTAGGCTCATGCGAGGCAACTTGCTAAGCTTTCGGGAAGTTGAGTAAACCTTATTATTTAGAGGAAGTACAAGTCGTAACAAGGTTTCC	29	28	32	22	10	21	12	15	5	14	10	23	4	2	3	5	46	77	43	15	11	6	14	9	9	16	7	4	9	31	14	14	Eukaryota|Amoebozoa|Lobosa|Discosea-Flabellinia|Vannellida|Vannellidae|Vannella|Vannella+epipetala	no	no	no	not-found
OTU_212	CGCCCGTCGCTCCTACCGATTGAGTGATCCGGTGAATAATTCGGACCTGGATCTAAGCCGGCAACGGTTTGGACTTGGGAAAGTCTAGTGAACCTTATCACTTAGAGGAAGGAGAAGTCGTAACAAGGTTTCC	39	28	64	29	23	27	19	19	1	13	8	9	8	6	6	9	8	12	4	6	16	7	13	9	17	10	12	12	3	5	4	7	Eukaryota|Alveolata|Dinophyta|Syndiniales|MALV-II|MALV-II-Clade-16|MALV-II-Clade-16_X|MALV-II-Clade-16_X+sp.	no	parasite	no	NA
OTU_213	CGCCCGTCGCACCTACCGATTGAATGGTCCGGTGAAATTCTCGGACGACGCCAGGGAATGTTAATTCGGCACCTGGTGTTGAAAGTTAATTAAACCTTACCATTTAGAGGAAGGTGAAGTCGTAACAAGGTTTCC	62	23	45	11	8	4	0	0	2	2	34	6	3	0	0	0	160	58	77	3	20	4	7	0	0	3	9	2	26	8	0	0	Eukaryota|Stramenopiles|Stramenopiles_X|MAST|MAST-4-6-7-8-9-10-11|MAST-7|MAST-7D|MAST-7D+sp.	no	NA	NA	heterotroph
OTU_214	CGCCCGTCGCACCTACCGATTGAGTTTTCCGGTGAGGTACTCGGACCTTGGATCTTGACGGCTTTGCCTGATGTTTTCGAGGGAAGTTTCCCAAATCTTAAAACTTAGAGGAAGGTGAAGTCGTAACAAGGTTGTC	78	68	83	98	40	66	12	19	6	33	28	56	10	28	14	20	82	164	91	95	71	178	28	65	11	37	176	127	9	24	10	69	Eukaryota|Stramenopiles|Stramenopiles_X|Stramenopiles_XX|Stramenopiles_XXX|Stramenopiles_XXXX|Stramenopiles_XXXXX|Stramenopiles_XXXXX+sp.	NA	NA	NA	NA
OTU_215	CGCCCGTCGCACCTACCGATTGAATGGTTCGGTGAAGATCTCGGACTTCGATATTTATTCTTCATTGAGTTTATATTGTGGGAAGTTATCTAAACCTCATCATTTAGAGGAAGGTGAAGTCGTAACAAGGTTTCC	14	9	3	29	17	20	34	35	11	61	3	14	16	26	8	69	8	8	8	23	13	9	44	48	31	49	18	31	36	56	30	93	Eukaryota|Stramenopiles|Stramenopiles_X|MOCH|MOCH-3|MOCH-3_X|MOCH-3_XX|MOCH-3_XX+sp.	no	NA	NA	heterotroph
OTU_216	CGCCCGTCGCACCTACCGATTGAATGCTCCCGTGAGGCTTTTGGACTACAGTTGAAGGTCCCTTAATTGGGTCCTTGACTGTGGGAAGTCATCCAAACGTTAGCATTTAGAGGAAGGTGAAGTCGTAACAAGGTTTCC	7	11	9	20	0	26	1	19	0	13	0	0	0	0	0	0	33	18	0	22	25	2	1	4	0	33	0	1	0	0	0	15	Eukaryota|Stramenopiles|Stramenopiles_X|MAST|MAST-3-12|MAST-3|MAST-3E|MAST-3E+sp.	no	NA	NA	NA
OTU_217	CGCCCGTCGCACCTACCGATTGAATGGTCTGGTGAAAATCTCGGACCGGGTCTCGCAATGTTAATTCGGAGCTTGATCTGGAAAGTTATTTAAACCCTACCATTTAGAGGAAGGTGAAGTCGTAACAAGGTTTCC	4	2	3	0	0	0	8	7	20	22	13	15	14	14	14	12	5	8	22	1	10	1	13	10	19	18	7	5	29	54	59	43	Eukaryota|Stramenopiles|Stramenopiles_X|MAST|MAST-4-6-7-8-9-10-11|MAST-7|MAST-7_X|MAST-7_X+sp.	no	NA	NA	heterotroph
OTU_218	CGCCCGTCGCTCCTACCGATTTCGAGTGATCCGGTGAACCATTTGGACCGACCGCGCCTTGTGCAACGTTGGGAAATCTAGTAAACCACATCACTTAGAGGAAGGAGAAGTCGTAACAAGGTTTCC	4	8	0	0	0	0	10	7	6	36	3	13	5	16	4	12	6	6	0	11	3	4	20	16	15	15	0	4	21	58	5	151	Eukaryota|Alveolata|Ciliophora|Spirotrichea|Choreotrichia|Choreotrichia_X|Choreotrichia_XX|Choreotrichia_XX+sp.	no	no	no	heterotroph
OTU_219	CGCCCGTCGCACCTACCGATTGAATGGTCCGGTGAAATCTTCGGAGTGGCGCAGTTGTGCTTTACTGTACGCTGCACCGCAAAGTTGATTAAACCTTACCATTTAGAGGAAGGTGAAGTCGTAACAAGGTTTCC	16	23	14	26	6	39	3	26	0	4	4	1	0	7	0	2	24	24	4	13	19	24	4	9	1	51	3	15	2	0	3	12	Eukaryota|Stramenopiles|Stramenopiles_X|Labyrinthulea|Thraustochytriales|Thraustochytriaceae|Labyrinthuloides|Labyrinthuloides+minuta	no	NA	NA	heterotroph
OTU_220	CGCCCGTCGCACCTACCGATGAACAGATCGATGAGGCATGAGGAGTACCGCTTGAACCGGCAACGGATCTTGTGGCGCGAATTtttCCAAATCTCTTTGTTTAGAGGAAGGTGAAGTCGTAACAAGGTTACC	81	4	105	5	7	0	0	0	1	0	4	3	6	0	2	1	98	23	81	3	6	2	5	0	0	0	11	2	8	0	0	0	Eukaryota|Stramenopiles|Stramenopiles_X|Dictyochophyceae|Dictyochophyceae_X|Dictyochales|Dictyochales_X|Dictyochales_X+sp.	yes	NA	NA	phototroph
OTU_221	CGCCCGTCGCTCCTACCGATTGAGTGATCCGGTGAATACTTGGGACCGCGTCGATCCCATTtttGGGTTCGATGTGGAAACTTGAGTGAACCTTATCACTTAGAGGAAGGAGAAGTCGTAACAAGGTTTCC	184	53	216	48	0	0	1	3	0	34	0	0	21	2	14	1	58	37	0	23	66	6	31	13	1	4	39	3	4	1	1	30	Eukaryota|Alveolata|Dinophyta|Syndiniales|MALV-I|MALV-I-Clade-5|MALV-I-Clade-5_X|MALV-I-Clade-5_X+sp.	no	parasite	no	heterotroph
OTU_222	CGCCCGTCGCTCCTACCGATCGGATAAGTTAGTGATTGAATTAGATGAGGAGTTAACTTACTGATAGACAACATTACGATTAAAATTTGCAAACTAGATTATTTAGAGGAAGGAGAAGTCGTAACAAGGTTTCC	0	1	32	0	19	20	0	0	1	0	75	14	0	0	19	0	20	2	19	13	34	17	1	0	0	0	153	18	12	1	0	0	Eukaryota|Rhizaria|Radiolaria|Polycystinea|Collodaria-Nassellarida|Collodaria|Collodaria_X|Collodaria_X+sp.	no	no	photo	photosymbiosis
OTU_223	CGCCCGTCGCTCCTACCGATTGAATGGTTCGGTGAATTGTCTGGACTGCTGTATTCTTTAAGTTTACGGCGGGAAGTTCTGTTAACCATATCATTTAGAGGAAGGAGAAGTCGTAACAAGGTTTCC	22	11	11	24	36	0	30	2	3	0	1	2	2	0	0	0	24	18	4	1	4	0	8	0	41	0	0	0	2	2	7	2	Eukaryota|Alveolata|Ciliophora|Litostomatea|Cyclotrichia|Cyclotrichia_X|Cyclotrichia_XX|Cyclotrichia_XX+sp.	no	NA	NA	heterotroph
OTU_224	CGCCCGTCGCTACTACCGATCGAATGGTTTAGTGAGATCTCGGGACTGGCACTGGGGAGCTGGCAACAGCTCGCTTGAGCCGGGAACTTGCTCAAACTTGATCATTTAGAGGAAGTAAAAGTCGTAACAAGGTTTCC	12	16	10	15	8	21	8	19	15	26	5	7	6	2	6	4	29	13	22	23	38	2	10	3	13	39	3	15	12	14	48	26	Eukaryota|Opisthokonta|Choanoflagellida|Choanoflagellatea|Acanthoecida|Stephanoecidae_Group_H|Stephanoecidae_Group_H_X|Stephanoecidae_Group_H_X+sp.	no	no	no	heterotroph
OTU_225	CGCCCGTCGCTCCTACCGATTGAGTGATCCGGTGAATAATTCGGACTGCAGCAATGTTTGGATCCCAAGCGTTGCAGCGGAAAGTTTAGTGAACCTTATCACTTAGAGGAAGGAGAAGTCGTAACAAGGTTTCC	101	96	91	80	64	42	36	28	39	50	50	64	24	29	23	73	88	78	38	53	101	49	54	43	64	61	138	77	39	36	32	69	Eukaryota|Alveolata|Dinophyta|Dinophyceae|Gymnodiniales|21|Warnowiaceae|Warnowia_03|sp.	no	no	no	NA
OTU_226	CGCCCGTCGCTACTACCGATTGAATTATTTGGTGAGGCCCACGGACTGTCGCACCCTCTTCCTCGTGTTGGGTGTGCTTCTTGGGAAGTGGTACGAACCTGATAATTTAGAGGAAGTAAAAGTCGTAACAAGGTTTCC	1	2	2	4	0	0	7	2	7	16	3	3	9	10	7	58	5	3	5	8	3	2	12	10	4	7	2	15	20	39	71	168	Eukaryota|Rhizaria|Cercozoa|Filosa-Chlorarachnea|Chlorarachnida|Chlorarachnida_X|Chlorarachnion|Chlorarachnion+reptans	yes	no	no	phototroph
OTU_227	CGCCCGTCGCTCCTACCGATTGAGTGGTCCGGTGAGTTGTTGGGATCGGATTTCAACCTGGTTTCCAGGATGATATCTGAAAACTTCTGCAAACCTTATCACTTAGAGGAAGGAGAAGTCGTAACAAGGTTTCC	11	17	1	8	0	0	1	0	11	24	0	2	22	74	15	53	1	2	6	0	13	16	10	28	27	25	4	6	25	37	0	8	Eukaryota|Alveolata|Perkinsea|Perkinsida|Perkinsida_X|Perkinsida_XX|Perkinsus|Perkinsus+marinus	no	parasite	no	heterotroph
OTU_228	CGCCCGTCGCTCCTACCGATTGAATGTTCCGGTGAGTTATTCGGACCGCTTAGTCTTCAGTTCTCTGAGTTCTGAGTGGAAAGTCTTGCGAACCTTAACATTTAGAGGAAGGAGAAGTCGTAACAAGGTTTCC	106	15	24	22	9	0	2	0	1	0	0	4	17	4	2	0	18	6	1	0	62	2	35	4	3	0	12	4	0	1	0	0	Eukaryota|Alveolata|Apicomplexa|Apicomplexa_X|Colpodellidae|Colpodellidae_X|Colpodellidae_XX|Colpodellidae_XX+sp.	no	no	no	NA
OTU_229	CGCCCGTCGCACCTACCGATTGAATGATTCGGTGAAATTCTCGGACTGTGCACATTAATCCTTCGGGATTtttGAGCATGGGAAGTTAAGTAAACCTCATCATTTAGAGGAAGGTGAAGTCGTAACAAGGTTTCC	79	17	131	40	25	7	12	3	18	5	27	7	12	2	19	1	100	26	35	7	45	9	28	4	24	8	93	6	16	2	13	4	Eukaryota|Stramenopiles|Stramenopiles_X|Chrysophyceae-Synurophyceae|Chrysophyceae-Synurophyceae_X|Clade-I|Clade-I_X|Clade-I_X+sp.	NA	NA	NA	NA
OTU_230	CGCCCGTCGCACCTACCGATTGAATGGTTCGGTGAGATCTTTGGAACGCCTCGGCGCAACCGCAAGGGAGTGCCGAGGTGTGAAGCTGCTCAAACCTCACTATTTAGAGGAAGGTGAAGTCGTAACAAGGTTTCC	37	14	44	9	0	0	0	0	1	0	25	4	1	0	1	0	105	50	44	0	8	0	1	0	0	0	2	0	16	5	0	0	Eukaryota|Stramenopiles|Stramenopiles_X|Pelagophyceae|Pelagophyceae_X|Pelagophyceae_XX|Pelagophyceae_XXX|Pelagophyceae_XXX+sp.	yes	NA	NA	phototroph
OTU_231	CGCCCGTCGCACCTACCGATTGAATGGTCCGGTGAAATCTTCGGAGTGCCGCATTTGTCTTCCTTGTGGAGACGCTGTGGCGCAAAGTTGATTAAACCTTACCATTTAGAGGAAGGTGAAGTCGTAACAAGGTTTCC	1	2	1	4	1	11	5	15	2	25	6	4	1	3	0	10	8	10	3	23	4	4	10	22	3	13	33	3	5	7	5	132	Eukaryota|Stramenopiles|Stramenopiles_X|Labyrinthulea|Labyrinthulales|Labyrinthulaceae|Aplanochytrium|Aplanochytrium+sp.	no	NA	NA	heterotroph
OTU_232	CGCCCGTCGCTCCTACCGATTGGATGTTCCGGTGAATAATTCGGACTGCGGCAATATTCGGATTCCGAACGTTGCAGCGGAAAGTTTAGTGAACCTTAACATCTAGAGGAAGGAGAAGTCGTAACAAGGTTTCC	23	20	45	8	55	23	11	9	0	3	15	15	2	5	3	4	12	10	13	10	50	19	13	13	15	13	21	20	3	4	0	6	Eukaryota|Alveolata|Dinophyta|Dinophyceae|Uncultured|26|Uncultured-X|Uncultured-XX|dinoflagellate	NA	NA	NA	NA
OTU_233	CGCCCGTCGCACCTACCGATTGAATGGTCCGGTGAAATCTTCGGATAGCGGTATGACCCTTCATTGGGACGCACTGCTAAAAGTTGATTAAACCTTGCCATTTAGAGGAAGGTGAAGTCGTAACAAGGTTTCC	7	17	4	8	11	24	9	25	4	57	18	35	6	16	4	20	13	70	15	78	30	53	19	43	6	20	15	99	12	26	15	201	Eukaryota|Stramenopiles|Stramenopiles_X|MAST|MAST-3-12|MAST-3|Solenicola|Solenicola+setigera	no	NA	NA	heterotroph
OTU_234	CGCCCGTCGCTGCTACCGATTGAGTGTCCTGGTGAATTATTCGGACCGATAGCATTGGAAGTTTCTTTCGTTGCCGTTGGAAAGTCTTGTAAACCCTGACACTTAGAGGAAGCAGAAGTCGTAACAAGGTTTCC	95	17	135	34	1	5	0	0	0	4	3	0	16	2	20	7	20	10	2	0	25	2	21	2	4	5	36	3	2	2	1	4	Eukaryota|Alveolata|Dinophyta|Syndiniales|MALV-II|MALV-II-Clade-14|MALV-II-Clade-14_X|MALV-II-Clade-14_X+sp.	no	parasite	no	heterotroph
OTU_235	CGCCCGTCGCTCCTACCGATTGAGTGATCCGGTGAATAATTCGGACTGCAGCAGTGCTTGGTCCTCCGGGCTTTGCAGCGGAAAGTTTAGTGAACCTTATCACTTAGAGGAAGGAGAAGTCGTAACAAGGTTTCC	41	12	39	13	24	11	16	13	8	18	8	9	11	8	4	9	13	14	60	10	23	5	26	18	22	20	11	17	3	15	6	51	Eukaryota|Alveolata|Dinophyta|Dinophyceae|Gymnodiniales|53|Gymnodiniaceae|Gyrodinium_05|sp.	yes	no	no	NA
OTU_236	CGCCCGTCGCACCTACCGATTGAATGGTCCGGTGAGCCGTTCGGACTCGCTTGGGTTTCCTTTACGGGAGACCCAGATGGGGAAGTTCTGCAAACCTTACCATTTAGAGGAAGGTGAAGTCGTAACAAGGTTTCC	57	11	54	7	11	2	4	1	4	8	12	6	4	0	4	1	74	22	43	1	12	5	4	2	9	0	11	4	11	1	0	2	Eukaryota|Stramenopiles|Stramenopiles_X|MAST|MAST-3-12|MAST-3|MAST-3E|MAST-3E+sp.	no	NA	NA	heterotroph
OTU_237	CGCCCGTCGCTCCTACCGATTGAGTAATCCGGTGAATAATTCGGACCGATTGCGATGTCAGTTCCTGGCGCCGCAGACGGAAAGTCTAGTGAACCTTATTACTTAGAGGAAGGAGAAGTCGTAACAAGGTTTCC	127	14	68	14	3	3	2	3	0	0	0	0	8	0	5	1	10	12	2	0	20	1	27	0	2	2	10	7	0	0	0	0	Eukaryota|Alveolata|Dinophyta|Dinophyceae|Prorocentrales|07|Prorocentraceae|Prorocentrum_07|donghaiense	yes	no	no	NA
OTU_238	CGCCCGTCGCTCCTACCGATTTGAGTGGTCCGGTGAATCTTTTGGACTGTGACGTGGTTTCGTGCCATGTTGCGGAAAGTCAGGTAAACCTTATCACTTAGAGGAAGGAGAAGTCGTAACAAGGTTTCC	4	2	2	2	11	5	7	1	12	0	4	2	1	1	0	0	4	0	327	3	11	8	3	4	3	0	21	3	1	0	8	2	Eukaryota|Alveolata|Ciliophora|Spirotrichea|Oligotrichia|Strombidiidae|Novistrombidium|Novistrombidium+sinicum	no	no	no	heterotroph
OTU_239	CGCCCGTCGCTCCTACCGATCGAGTGGTCCGGTGAACCTTTTGGACTATAGATGCCTATGCACTCTTGGGAATTTAAGTAAATCTTATCACTTAGAGGAAGGAGAAGTCGTAACAAGGTTTCC	6	8	1	5	0	6	5	9	4	25	5	17	7	12	6	25	6	33	0	10	8	9	9	14	15	33	0	8	21	64	6	55	Eukaryota|Alveolata|Ciliophora|Colpodea|Colpodea-1|Colpodea-1_X|Colpodea-1_XX|Colpodea-1_XX+sp.	no	NA	NA	heterotroph
OTU_240	CGCCCGTCGCTACTACCGATTGAACGACTTAGTGAGGCCTCGGGATTGGCGCTTCGGgggTGGCAACACCCCTGCTGTGCCGAGAACTTGTCCAAACTTGGCCGTTTAGAGGAAGTAAAAGTCGTAACAAGGTTTCC	30	28	41	7	30	31	13	9	0	5	25	13	1	10	0	7	81	15	90	21	25	85	8	36	6	10	13	9	12	3	3	21	Eukaryota|Opisthokonta|Choanoflagellida|Choanoflagellatea|Acanthoecida|Stephanoecidae_Group_E|Stephanoecidae_Group_E_X|Stephanoecidae_Group_E_X+sp.	no	no	no	heterotroph
OTU_241	CGCCCGTCGCTAGTACCGACTAGTTGGTTTAGTGAATCGCTTGGATTTATAGTTAGCTTAGGgggCAACCTCTAACTTACCGTGAAGAAGAATGGTAAACTTGGTCAACCGGAGGAACTAAAAGTCGTAACAAGGTCTCC	2	11	0	4	58	38	13	5	2	0	22	28	2	6	0	2	1	6	11	8	75	65	13	17	8	5	19	27	0	4	2	3	Eukaryota|Opisthokonta|Fungi|Ascomycota|Saccharomycotina|Saccharomycetales|Saccharomycetales_X|Saccharomycetales_X+sp.	no	NA	NA	NA
OTU_242	CGCCCGTCGCTACTACCGATTGAATGGCTTAGTGAGGCCTTCGGATTGGCTTCTGGGAGCCGGCAACGGCACCTAGTCGCTGAGAAGTTTGACGAACTTGGTCATTTAGAGGAAGTAAAAGTCGTAACAAGGTTTCC	7	0	14	30	22	17	0	0	3	24	15	10	0	0	0	1	13	6	33	111	17	11	0	1	0	5	12	17	3	0	1	22	Eukaryota|Opisthokonta|Fungi|Basidiomycota|Pucciniomycotina|Cystobasidiomycetes|Rhodotorula|Rhodotorula+nymphaeae	no	NA	NA	NA
OTU_243	CGCCCGTCGCACCTACCGATTGAATGTTTCGGTGAGCTTTTCGGACCGTGGCAGCGTTTCCTTCATTGGAGGTGCTGCCGTGGGAAGTTAAGCAAACCTCAACATTTAGAGGAAGGTGAAGTCGTAACAAGGTTTCC	1	22	4	17	16	29	1	4	0	12	19	21	0	8	0	1	5	6	15	53	15	67	0	17	0	3	10	26	1	1	1	21	Eukaryota|Stramenopiles|Stramenopiles_X|Stramenopiles_XX|Stramenopiles_XXX|Stramenopiles_XXXX|Stramenopiles_XXXXX|Stramenopiles_XXXXX+sp.	NA	NA	NA	NA
OTU_244	CGCCCGTCGCTACTACCGATTGAACGTTTTAGTGAGTTCCGAGGATTAGTCGCTTCCAGTCCCTGTGTCTGGTTTGTCGATTGAGAGCAGGTGCAAACTTGAGCGTTTAGAGGAAGTAAAAGTCGTAACAAGGTTTCT	0	4	0	14	6	11	0	0	0	0	15	52	0	1	0	17	0	7	10	8	4	28	0	5	0	0	7	315	1	2	0	0	Eukaryota|Rhizaria|Cercozoa|Filosa-Imbricatea|Filosa-Imbricatea_X|Novel-clade-2|Novel-clade-2_X|Novel-clade-2_X+sp.	no	NA	no	heterotroph
OTU_245	CGCCCGTCGCACCTACCGATTGAATGGTCCGGTGAAATCTTCGGAGTGCTGCGGTCACTCGGCAACGAGCCTGCAGCGCAAAGTTGATTAAACCTTACCATTTAGAGGAAGGTGAAGTCGTAACAAGGTTTCC	9	21	3	5	12	14	3	2	4	3	29	15	1	14	1	2	53	5	16	14	19	67	8	29	2	2	7	7	7	0	0	16	Eukaryota|Stramenopiles|Stramenopiles_X|MAST|MAST-3-12|MAST-3|MAST-3B|MAST-3B+sp.	no	NA	NA	heterotroph
OTU_246	CGCCCGTCGCTCCTACCGATTGAGTGATCCGGCGAATAATTCGGACCAGAGATCGCATGAGTTCGCTCACGCAATCACTGGAAAGTCTAGTGAGCCTTATCACTTAGAGGAAGGAGAAGTCGTAACAAGGTTTCC	5	0	1	1	86	11	43	8	1	0	14	11	3	0	0	1	0	0	3	11	89	11	20	6	30	5	16	17	0	0	3	8	Eukaryota|Alveolata|Dinophyta|Syndiniales|MALV-II|MALV-II-Clade-6|MALV-II-Clade-6_X|MALV-II-Clade-6_X+sp.	no	parasite	no	heterotroph
OTU_247	CGCCCGTCGCTCCTACCGATTGAGTGATCCGGTGAATAATTCGGACTGATCGCGTAGCCGGCAACGGCTGCGCTTTCGGAAAGTCTAGTGAACCTTATCACTTAGAGGAAGGAGAAGTCGTAACAAGGTTTCC	21	15	48	36	41	22	24	24	3	8	14	6	6	2	8	14	11	7	5	9	16	12	18	7	16	14	16	16	3	0	3	9	Eukaryota|Alveolata|Dinophyta|Syndiniales|MALV-II|MALV-II-Clade-22|MALV-II-Clade-22_X|MALV-II-Clade-22_X+sp.	no	parasite	no	NA
OTU_248	CGCCCGTCGCTCCTACCGATTTCGGGTGATTCGGTGAACCATTTGGACCcccGGGACCTCGTGTTCTGGAGGAAAATCTAGTAAATCCAATCACCTAGAGGAAGGAGAAGTCGTAACAAGGTTTCC	0	4	0	1	23	3	15	3	32	9	12	1	7	7	2	10	6	4	2	2	12	1	7	1	91	10	82	57	19	12	2	1	Eukaryota|Alveolata|Ciliophora|Spirotrichea|Hypotrichia|Oxytrichidae|Oxytricha|Oxytricha+sp.	no	no	no	heterotroph
OTU_249	CGCCCGTCGCACCTACCGATTGAATGTTTCGGTGAAGATTCCGGATAGGACTGATTTGATTTATTTCATTTCTGACCTAAAAGCTATCTAAACCTCAACATTTAGAGGAAGGTGAAGTCGTAACAAGGTTTCC	43	28	46	30	5	2	0	0	4	0	97	9	4	0	5	0	260	44	22	2	13	4	4	1	0	0	15	1	70	3	5	0	Eukaryota|Stramenopiles|Stramenopiles_X|MOCH|MOCH-5|MOCH-5_X|MOCH-5_XX|MOCH-5_XX+sp.	yes	NA	NA	phototroph
OTU_250	CGCCCGTCGCTCCTACCGATTGAATGATCCGGTGAGGCCcccGGACTTGGACAACTTGAGCGGTTCGCCGATCGGGATGTCTAGGGAAGCTGTCCAAACCTTATCATTTAGAGGAAGGAGAAGTCGTAACAAGGTTTCC	51	2	65	8	40	6	7	3	2	0	18	6	6	1	1	0	27	7	9	2	55	4	10	1	10	0	21	6	4	1	1	0	Eukaryota|Hacrobia|Haptophyta|Prymnesiophyceae|cladeD|cladeD_X|cladeD_XX|cladeD_XX+sp.	yes	no	no	phototroph
OTU_251	CGCCCGTCGCTACTACCGATTGAATCGTTTAGTGAGCTTGAGGGACCGATCTCCTCCGGAACTCACGTGAAGGTGGTTGAATGGGAGCTCAAACAAACTTGACGATTTAGAGGAAGTAAAAGTCGTAACAAGGTTTCC	7	4	11	5	0	2	2	1	11	22	4	2	44	62	74	16	1	2	9	3	17	10	7	5	20	23	15	1	18	12	6	3	Eukaryota|Rhizaria|Cercozoa|Filosa-Chlorarachnea|Filosa-Chlorarachnea_X|NPK2-lineage|NPK2-lineage_X|NPK2-lineage_X+sp.	no	no	no	heterotroph
OTU_252	CGCCCGTCGCTGCTACCGATTGAGTGGTCCGGTAAACCTTCTGGACTGTGGCATTCTCGAAATGTTGCGGGAAGTTAAGTAAACCTTACCACTTAGAGGAAGCAGAAGTCGTAACAAGGTATCT	3	19	5	6	2	23	1	15	0	6	2	4	0	1	0	6	5	14	3	12	30	7	2	7	0	30	1	39	0	0	0	24	Eukaryota|Alveolata|Ciliophora|Oligohymenophorea|Scuticociliatia|Cinetochilidae|Cinetochilum|Cinetochilum+ovale	no	no	no	heterotroph
OTU_253	CGCCCGTCGCACCTACCGATTGAATGCTCCCGTGAGGCTTTTGGACCGCGGCTGACATTTCCTTAATTGGAGACGTAGTTGTGGGAAGTTATCCAAACGTTAGCATTTAGAGGAAGGTGAAGTCGTAACAAGGTTTCC	5	14	6	64	24	28	1	6	1	30	21	37	0	6	1	7	16	47	23	92	20	30	3	9	1	9	17	21	0	7	0	26	Eukaryota|Stramenopiles|Stramenopiles_X|MAST|MAST-3-12|MAST-3|MAST-3E|MAST-3E+sp.	no	NA	NA	heterotroph
OTU_255	CGCCCGTCGCACCTACCGATTGAATGGTCCGGTGAAGCCTCGAGATTGTGGTTAGTTTCCTTTATTGGATGTTAGCCGCGAGAACTTGTCTAAACCTTATCATTTAGAGGAAGGTGAAGTCGTAACAAGGTTTCC	2	9	5	7	29	20	3	1	0	0	24	27	1	1	2	3	10	5	14	15	39	22	4	10	4	4	149	42	3	5	5	0	Eukaryota|Stramenopiles|Stramenopiles_X|Bacillariophyta|Bacillariophyta_X|Raphid-pennate|Raphid-pennate_X|Raphid-pennate_X+sp.	yes	NA	NA	NA
OTU_256	CGCCCGTCGCTCCTACCGATTGAGTGATCCGGTGAATCATTCGGACCGCAGCAGAACCCAGTTCCTGGGACCTGCAGTGGGAAGTTTCGTGAACCTTATCACTTAGAGGAAGGAGAAGTCGTAACAAGGTTTCC	34	17	51	56	28	27	12	11	27	26	25	32	7	10	10	14	27	16	26	29	34	23	18	27	16	24	30	44	13	14	6	14	Eukaryota|Alveolata|Dinophyta|Dinophyceae|Uncultured|40|Uncultured-X|Uncultured-XX|dinoflagellate	NA	NA	NA	NA
OTU_257	CGCCCGTCGCTACTACCGATTGAATGGCTTAGTGAGGCCTCCGGATTGGCTATTGGGAGCTCGCGAGAGCACCCGACTGCCGAGAAGTTGTACGAACTTGGTCATTTAGAGGAAGTAAAAGTCGTAACAAGGTTTCC	11	2	28	57	12	11	1	0	1	19	16	8	0	1	1	6	9	9	19	68	11	17	2	1	1	1	19	10	3	2	0	11	Eukaryota|Opisthokonta|Fungi|Basidiomycota|Pucciniomycotina|Microbotryomycetes|Rhodotorula|Rhodotorula+glutinis	no	NA	NA	heterotroph
OTU_258	CGCCCGTCGCTACTACCGATTGAGTGCCAGGGTGAAATTTCCGGACCGCGGACAACAGTTGGACTACCAACCATTGACCGTGGGAAGTTACTTAAATCCTGCTACTTAGAGGAAGTAAAAGTCGTAACAAGGTTTCC	9	8	13	1	13	8	18	11	0	4	8	5	4	10	2	2	29	8	32	8	7	33	10	34	13	18	4	13	9	1	7	23	Eukaryota|Stramenopiles|Stramenopiles_X|MAST|MAST-3-12|MAST-3|MAST-3_X|MAST-3_X+sp.	no	NA	NA	heterotroph
OTU_259	CGCCCGTCGCACCTACCGATTGAATGGTCCGGTGAATTCTTCGGACTGCGGCTTTGACTCGATTTCGGTCGAGGCGTTGCTGCGGGAAGTTGATTAAACCTTACCATTTAGAGGAAGGTGAAGTCGTAACAAGGTTTCC	16	20	14	18	3	13	2	15	2	20	5	1	4	6	6	16	26	6	3	18	24	2	6	9	5	20	1	4	9	12	3	22	Eukaryota|Stramenopiles|Stramenopiles_X|Labyrinthulea|Labyrinthulales|Labyrinthulaceae|Labyrinthulaceae_X|Labyrinthulaceae_X+sp.	no	NA	NA	not-found
OTU_260	CGCCCGTCGCTCCTACCGATTGGATGATCCGGTGAGCTATTCGGACCTTTTCTTCGTCGATTTTCGGCTTTGAGAGGGAAAGTCTCGCGAACCTTATCATCTAGAGGAAGGAGAAGTCGTAACAAGGTTTCC	12	17	16	7	14	4	4	5	11	22	2	5	31	53	38	40	3	7	2	8	35	12	15	17	19	22	7	9	21	24	3	18	Eukaryota|Alveolata|Dinophyta|Syndiniales|MALV-I|MALV-I-Clade-1|MALV-I-Clade-1_X|MALV-I-Clade-1_X+sp.	no	parasite	no	heterotroph
OTU_261	CGCCCGTCGCACCTACCGATTGAATGTACCCGTGAGTTTCTCGGACCGTGGCAATGTCGCCTTCATTGGGGACGCTGCCGTGGGAAGTTAATCAAACGTTTACATTTAGAGGAAGGTGAAGTCGTAACAAGGTATCC	6	29	16	46	14	36	8	10	2	8	7	10	0	4	0	4	10	22	4	16	38	18	5	21	2	10	5	5	2	2	2	5	Eukaryota|Stramenopiles|Stramenopiles_X|MAST|MAST-4-6-7-8-9-10-11|MAST-8|MAST-8_X|MAST-8_X+sp.	no	NA	NA	heterotroph
OTU_262	CGCCCGTCGCTCCTACCGATTGAGTGATCCGGTGAATAATTCGGACCTGAGTTTACTACAGTTCGCTGAAGTATTTTCAGGAAAGTCTAGTGAACCTTATCACTTAGAGGAAGGAGAAGTCGTAACAAGGTTTCC	12	10	10	110	6	19	0	6	0	0	6	5	0	0	0	41	19	6	3	3	2	6	0	0	0	10	4	41	0	2	0	0	Eukaryota|Alveolata|Dinophyta|Syndiniales|MALV-II|MALV-II-Clade-7|MALV-II-Clade-7_X|MALV-II-Clade-7_X+sp.	no	parasite	no	not-found
OTU_263	CGCCCGTCGCTCCTACCGATTGAATGGTCCGGTGAGGTTCTCGGATCACGATTTCGACACTGGTTCGCTAGTGACGATTTTGAgagaAGTTACCCAAACCTTACCATTTAGAGGAAGGAGAAGTCGTAACAAGGTTTCC	25	9	39	10	5	2	2	1	3	1	15	2	4	1	4	0	90	9	47	5	6	1	2	4	3	1	6	1	14	6	4	7	Eukaryota|Hacrobia|Centroheliozoa|Centroheliozoa_X|Centroheliozoa_XX|Centroheliozoa_XXX|Centroheliozoa_XXXX|Centroheliozoa_XXXX+sp.	no	no	no	heterotroph
OTU_264	CGCCCGTCGCTGCTACCGATTGGATGCCCTGGTTAGGCTTATGGACTTGGCGTGATAGGTTGCACCGCAAGGAGGCGACTAGTCTGCCGGGGAAGTCATACGTACCAGGCTGTCTAGAGGAAGCAGAAGTCGTAACAAGGTAATC	0	0	2	0	1	0	0	0	14	0	31	74	0	0	0	0	1	2	5	0	3	0	0	0	0	0	195	132	3	0	0	0	Eukaryota|Amoebozoa|Conosa|Mycetozoa-Myxogastrea|Stemonitales-Physarales|Didymiaceae|Didymium|Didymium+anellus	no	no	no	not-found
OTU_265	CGCCCGTCGCACCTACCGATTGAATGGTCCGGTGAGATCTTCGGACTAGGCCTTTGAGAGCTTCATTGTGATCTTTGGCCTGGAAAGTTGATCAAACCTTACCATTTAGAGGAAGGTGAAGTCGTAACAAGGTTTCC	0	10	0	22	15	26	0	1	1	27	16	12	1	6	0	4	3	0	7	63	16	33	0	5	0	6	18	12	0	2	0	18	Eukaryota|Stramenopiles|Stramenopiles_X|MAST|MAST-3-12|MAST-3|MAST-3_X|MAST-3_X+sp.	no	NA	NA	heterotroph
OTU_268	CGCCCGTCGCTCCTACCGATTGGATGATTCGGTAAGCTTTTGGGATTGACTGAACTACGCCATGTGCCGCGTTCATTGACAACTTAATCAAACCTAATCATCTAGAGGAAGGAGAAGTCGTAACAAGGTTTCC	33	17	72	21	14	27	2	1	3	3	19	218	4	2	18	5	22	41	9	8	34	8	16	1	3	1	58	27	5	14	3	2	Eukaryota|Rhizaria|Radiolaria|Acantharea|Arthracanthida-Symphyacanthida|Arthracanthida-Symphyacanthida_X|Arthracanthida-Symphyacanthida_XX|Arthracanthida-Symphyacanthida_XX+sp.	no	no	photo	photosymbiosis
OTU_269	CGCCCGTCGCTACTACCGATTGAATGGCTTAGTGAGCTctctGGACTGTTGCACTTCCGTTGGTAACTTCGGGGAGCATACGGGAAGGAGATCAAACTTGATCATTTAGAGGAAGTAAAAGTCGTAACAAGGTTTCC	15	8	8	9	33	9	16	3	16	5	3	5	4	1	2	2	19	8	21	4	9	7	3	5	44	11	19	1	2	6	11	2	Eukaryota|Rhizaria|Cercozoa|Filosa-Thecofilosea|Cryomonadida|Protaspa-lineage|Protaspa-lineage_X|Protaspa-lineage_X+sp.	no	no	no	heterotroph
OTU_270	CGCCCGTCGCTCCTACCGATTGAGTGGTCCGGTGAATAATTTGGACCGGTGCTTTATTTGGTTTTCCGAATGAGGCACTGGGAAATCTAGTGAACCTTATCACTTAGAGGAAGGAGAAGTCGTAACAAGGTTTCCG	1	3	3	48	1	2	3	4	6	22	0	2	14	11	6	114	4	3	1	2	5	0	13	7	23	30	43	25	14	20	3	18	Eukaryota|Alveolata|Dinophyta|Syndiniales|MALV-II|MALV-II-Clade-10-and-11|MALV-II-Clade-10-and-11_X|MALV-II-Clade-10-and-11_X+sp.	no	parasite	no	not-found
OTU_271	CGCCCGTCGCTCCTACCGATTGGGTGTGCTGGTGAATCGTTGGGATTGGCGGCTCTTGGCGGTCTCCGCTGATTTCCGCCGAGAACTTCGGTAAACCCTCCCACCTAGAGGAAGGAGAAGTCGTAACAAGGTTTCC	2	8	3	13	9	8	8	11	13	21	10	25	3	8	5	14	4	29	5	19	8	10	14	13	19	8	3	52	9	15	5	75	Eukaryota|Archaeplastida|Chlorophyta|Prasino-Clade-7|Prasino-Clade-7B|Prasino-Clade-7B1|Prasino-Clade-7B1_X|Prasino-Clade-7B1_X+sp.	yes	no	no	phototroph
OTU_272	CGCCCGTCGCTCCTACCGATTTCGAGTGGTCCGGTGAACCTTTGGGACCGCGTATGGCTTGTCCAGGCGTGGAAACTCAAGTAAACCACATCACTTAGAGGAAGGAGAAGTCGTAACAAGGTTTCC	23	7	9	12	2	0	0	0	1	1	24	0	1	0	1	0	175	6	0	0	3	0	2	0	1	0	0	0	38	0	0	0	Eukaryota|Alveolata|Ciliophora|Spirotrichea|Choreotrichia|Lynnellidae|Lynnella|Lynnella+semiglobulosa	no	no	no	heterotroph
OTU_273	CGCCCGTCGCTACTACCGATTGAATGGCTTAGTGAGCCTTTGGGATTGGCAGCTTGTACCGGCAACGGTAGCAGGCCGCTGAAAACTTAGGCAAACTTGGTCATTTAGAGGAAGTAAAAGTCGTAACAAGGTTTCT	3	2	4	1	6	4	6	0	2	0	4	5	2	0	2	1	5	3	50	2	127	9	9	40	4	1	137	20	3	2	3	4	Eukaryota|Opisthokonta|Fungi|Basidiomycota|Ustilaginomycotina|Exobasidiomycetes|Malassezia|Malassezia+restricta	no	NA	NA	heterotroph
OTU_275	CGCCCGTCGCTCCTACCGATTTCGGGTGATTCGGTGAACCATTTGGACTGCGCTTCGGTGCAGAAAATCTAGTAAATCCAATTACCTAGAGGAAGGAGAAGTCGTAACAAGGTTTCC	6	8	3	4	7	0	9	3	11	10	9	6	3	7	3	6	24	59	4	3	9	0	11	22	18	8	16	19	16	29	2	3	Eukaryota|Alveolata|Ciliophora|Spirotrichea|Hypotrichia|Hypotrichia_X|Hypotrichia_XX|Hypotrichia_XX+sp.	no	no	no	heterotroph
OTU_276	CGCCCGTCGCTACTACCGATTGAATGGCTTAGTGAGCTCCATAGATGGTTCGGTAATGGggggTTTCTCCTGTTGCTTTACCAGAAGTGGATCAAACTTGATCATTTAGAGGAAGTAAAAGTCGTAACAAGGTTTCC	0	0	0	0	19	14	0	0	30	0	10	11	0	0	0	0	0	0	180	13	17	9	0	0	4	0	11	8	0	0	30	0	Eukaryota|Rhizaria|Cercozoa|Filosa-Thecofilosea|Filosa-Thecofilosea_X|Mataza-lineage|Mataza-lineage_X|Mataza-lineage_X+sp.	no	no	no	heterotroph
OTU_278	CGCCCGTCGCTCCTACCGATGAATGTTCCGATGAAATTTTCGGAGGGCGCCTGTGAAGCGGGGCGACCCGCGGAACGGGAGGCCCTAAGTTGCTTAAATCTGAACATTTCGAGGAAGGAGAAGTCGTAACAAGGTTTCC	1	2	7	74	12	122	3	9	0	0	10	8	0	0	0	8	7	7	10	11	13	11	4	0	2	15	8	18	0	0	0	0	Eukaryota|Rhizaria|Radiolaria|Polycystinea|Spumellarida|Spongodiscidae-Coccodiscidae|Dictyocoryne|Dictyocoryne+truncatum	no	no	photo	NA
OTU_279	CGCCCGTCGCTCCTACCGATTGAATGCTCAGGTGAGCCATTCGGACCTCCATCATAGCGGTTTCCGTTTTGATAGAGGAAAGTCTTGCGAACCTTATCATTTAGAGGAAGGAGAAGTCGTAACAAGGTTTCC	75	17	62	22	0	0	0	0	1	2	0	0	5	2	7	6	17	13	0	3	16	2	24	0	1	2	11	3	0	2	0	0	Eukaryota|Alveolata|Dinophyta|Syndiniales|MALV-I|MALV-I-Clade-1|MALV-I-Clade-1_X|MALV-I-Clade-1_X+sp.	no	parasite	no	heterotroph
OTU_280	CGCCCGTCGCTCCTACCGATTGAGTGTTCCGGTGAATAATTCGGACCTGATTTGTTTTGAGTTCGCTCTTTACTTtttGGGAAAGTCTAGTGAACCTTAACACTTAGAGGAAGGAGAAGTCGTAACAAGGTTTCC	11	14	2	15	9	3	6	5	9	24	2	4	17	39	9	42	2	1	5	7	15	17	12	29	15	25	2	9	20	28	6	11	Eukaryota|Alveolata|Dinophyta|Syndiniales|MALV-II|MALV-II-Clade-7|MALV-II-Clade-7_X|MALV-II-Clade-7_X+sp.	no	parasite	no	heterotroph
OTU_281	CGCCCGTCGCACCTACCGATTGAATGGTCCGGTGAGGCCTCGGGATAATAGTTAGAACTCTTAATTGGGATTTGACTATTCGAACTTGTCCAAACCTTATCATTTAGAGGAAGGTGAAGTCGTAACAAGGTTTCC	1	5	1	17	4	8	7	4	1	13	5	7	1	2	0	14	6	12	5	19	11	11	11	12	2	2	3	167	2	7	8	107	Eukaryota|Stramenopiles|Stramenopiles_X|Bacillariophyta|Bacillariophyta_X|Raphid-pennate|Navicula|Navicula+sp.	yes	NA	NA	phototroph
OTU_282	CGCCCGTCGCTCCTACCGATTTCGAGTGGTCCGGTGAACCGTTCGGACCGTGGGCGCCCTCGTGGTGCCCGTGGAAAGTCCAGTAAACCACATCACTTAGAGGAAGGATAAGTCGTAACAAGGTTTCC	0	0	0	14	11	9	0	0	0	0	15	34	0	0	0	16	2	2	9	5	9	13	2	0	0	0	70	279	2	8	0	0	Eukaryota|Alveolata|Ciliophora|Spirotrichea|Choreotrichia|Strombidinopsidae|Strombidinopsis|Strombidinopsis+acuminata	no	no	no	heterotroph
OTU_283	CGCCCGTCGCTCCTACCGATGAATGTTCCGATGAAATTTTCGGAGAGCGCTTGTGAAGTTGGTTATGCCTTCCGAACGAGAGGCTCAAAGTCACTTAAATCTGAACATTTCGAGGAAGGAGAAGTCGTAACAAGGTTTCC	3	2	3	29	13	121	1	22	0	5	17	96	1	0	0	10	4	16	9	15	25	17	0	2	0	38	16	42	0	5	0	4	Eukaryota|Rhizaria|Radiolaria|Polycystinea|Spumellarida|Spumellarida-Group-I|Spumellarida-Group-I_X|Spumellarida-Group-I_X+sp.	no	no	NA	heterotroph
OTU_284	CGCCCGTCGCTGCTACCGATTGAGTGATCCGGTAAACCTTCTGGACTGCGGATAGTTTCGAGCTGTTTGCGGGAAGTTAAGTAAACCATATCACTTAGAGGAAGCAGAAGTCGTAACAAGGTATCT	8	23	6	15	8	17	1	12	1	13	7	36	1	8	0	6	9	149	6	19	11	32	5	13	2	30	8	30	1	25	2	45	Eukaryota|Alveolata|Ciliophora|Oligohymenophorea|Scuticociliatia|Scuticociliatia-1|Scuticociliatia-1_X|Scuticociliatia-1_X+sp.	no	NA	NA	heterotroph
OTU_285	CGCCCGTCGCTACTACCGATTGGATGTTCTGGTGAGTCTTTCGGATTGCGGCTCTGGTTAGGGCAACTTAACCTTGCTGCGAGAAGTTACGCAAACCCTAACATCTAGAGGAAGTAAAAGTCGTAACAAGGTTTCC	10	3	7	9	8	3	6	3	0	6	3	4	2	2	0	7	13	2	6	11	8	6	2	7	11	7	0	8	4	3	4	22	Eukaryota|Hacrobia|Telonemia|Telonemia_X|Telonemia_XX|Telonemia-Group-2|Telonemia-Group-2_X|Telonemia-Group-2_X+sp.	no	no	no	heterotroph
OTU_286	CGCCCGTCGCTCCTACCGATTGGATGAGTTGGTGAGTGGATTGGAGTAATAGCTATCTTCTTGTATAGATAGTTATAATTtttGAAAATTTGCAAACTAGATTATCTAGAGGAAGGAGAAGTCGTAACAAGGTTTCC	0	0	17	0	22	22	0	0	0	0	124	27	0	0	7	0	38	3	7	21	29	20	0	0	0	0	103	14	30	0	0	0	Eukaryota|Rhizaria|Radiolaria|Polycystinea|Collodaria-Nassellarida|Collodaria|Collodaria_X|Collodaria_X+sp.	no	no	photo	NA
OTU_287	CGCCCGTCGCTCCTACCGATTGAGTGATCCGGTGAATAATTCGGACTGAGATTCTTCCGGCAACGGTTTGAGTTTTGGAAAGTCTAGTGAACCTTATCACTTAGAGGAAGGAGAAGTCGTAACAAGGTTTCC	33	11	26	17	24	15	11	7	0	0	2	4	5	4	2	2	12	1	5	3	34	7	22	2	8	5	8	14	0	0	1	3	Eukaryota|Alveolata|Dinophyta|Syndiniales|MALV-II|MALV-II-Clade-22|MALV-II-Clade-22_X|MALV-II-Clade-22_X+sp.	no	parasite	no	heterotroph
OTU_288	CGCCCGTCGCTCCTACCGATTGAGTAGTCCGGTGAGTATTGAAGAGTGGCTCGCGTAGAGATACTGCGCGGAGGGTTTCAAATTtttACAAGCCTTAGTACTTAGAGGAAGGAGAAGTCGTAACAAGGTTTCC	0	0	0	2	8	46	0	3	2	60	7	70	7	3	2	21	0	7	2	8	10	9	1	0	9	19	5	7	6	16	0	7	Eukaryota|Archaeplastida|Rhodophyta|Florideophyceae|Ceramiales|Rhodomelaceae|Polysiphonia|Polysiphonia+sp.	yes	no	no	NA
OTU_289	CGCCCGTCGCACCTACCGATTGAATGGTCCGGTGAAATTTCGGGACTGACTCTTGGTGGTTCATTCTGCCTTGAGTTGGGAACTTACTTAAACCTTATCATTTAGAGGAAGGTGAAGTCGTAACAAGGTTTCC	10	5	8	0	0	0	4	1	14	19	3	6	19	18	18	17	5	1	2	0	10	3	14	11	14	23	4	1	17	23	10	11	Eukaryota|Stramenopiles|Stramenopiles_X|Bolidophyceae-and-relatives|Bolidophyceae-and-relatives_X|Bolidophyceae-and-relatives_XX|Bolidomonas|Bolidomonas+pacifica	yes	NA	NA	phototroph
OTU_290	CGCCCGTCGCTCCTACCGATTGAGTGATCCGGTGAATAATTCGGACGGTAGTTtttCGCAGTTCCCTGTGGAAGACCGCTGGAAGTTTAGTGAACCTTATCACTTAGAGGAAGGAGAAGTCGTAACAAGGTTTCT	6	3	2	72	13	76	0	10	0	2	7	20	0	0	0	12	4	5	5	10	11	9	0	2	0	29	14	33	0	2	0	0	Eukaryota|Alveolata|Dinophyta|Syndiniales|MALV-IV|MALV-IV-Hematodinium-Group|Hematodinium|Hematodinium+sp.	no	parasite	no	heterotroph
OTU_291	CGCCCGTCGCACCTACCGATTGAATGGTCCGGTGAAATCCTCGGACTGTGGCGATGTCCCGGCAACGGGACGCCGTCGCGGGAAGTTGAGTAAACCTTACCATTTAGAGGAAGGTGAAGTCGTAACAAGGTTTCC	0	1	0	2	1	0	8	5	12	19	5	13	7	10	8	10	5	6	13	3	4	4	7	15	16	20	3	0	30	34	41	24	Eukaryota|Stramenopiles|Stramenopiles_X|Stramenopiles_XX|Stramenopiles_XXX|Stramenopiles_XXXX|Stramenopiles_XXXXX|Stramenopiles_XXXXX+sp.	NA	NA	NA	NA
OTU_292	CGCCCGTCGCTACTACCGATTGAATGACTTAGTGAGCCTCATGGACTGCCGCCCCGGCTTGGGTTTCCTCGCTGGGGTAGTGGGAAGTGATTCAAACTTGGCCATTTAGAGGAAGTAAAAGTCGTAACAAGGTTTCC	3	6	1	3	4	2	1	4	3	1	0	0	0	0	0	0	6	3	7	0	13	0	0	0	4	9	0	0	0	1	1	1	Eukaryota|Rhizaria|Cercozoa|Filosa-Thecofilosea|Filosa-Thecofilosea_X|Filosa-Thecofilosea_XX|Filosa-Thecofilosea_XXX|Filosa-Thecofilosea_XXX+sp.	no	NA	no	not-found
OTU_293	CGCCCGTCGCTCCTACCGATTTCGAGTGGTCCGGTGAACCTTTCGGACCGGAGAGGCCTCGTGCCGATCTGGGAAGTCAAGTAAACCACATCACTTAGAGGAAGGAGAAGTCGTAACAAGGTTTCC	4	12	3	10	21	34	19	24	5	51	18	18	4	12	2	21	10	9	21	30	11	32	15	37	12	73	8	87	12	15	7	158	Eukaryota|Alveolata|Ciliophora|Spirotrichea|Choreotrichia|Choreotrichia_X|Choreotrichia_XX|Choreotrichia_XX+sp.	no	no	no	heterotroph
OTU_294	CGCCCGTCGCTCCTACCGATTGAGTGATCCGGTGAATAATTCGGACTGCGAAGGGCCCGGTTTCCGAGTCCTTTGTAGGAAGTTTAGTGAACCTTATCACTTAGAGGAAGGAGAAGTCGTAACAAGGTTTCCG	126	26	142	27	17	12	10	11	3	0	19	42	11	1	8	4	31	16	6	10	31	7	29	15	6	9	37	7	1	6	6	6	Eukaryota|Alveolata|Dinophyta|Syndiniales|MALV-I|MALV-I-Clade-5|MALV-I-Clade-5_X|MALV-I-Clade-5_X+sp.	no	parasite	no	NA
OTU_295	CGCCCGTCGCTCCTACCGATTGAACGATCCGGTGAATAATTCGGACGGACATCTTTTGCGGTTCGCCGCAGTTGATGTCTGAAAGTTTAGTAAACCTTATCGTTTAGAGGAAGGAGAAGTCGTAACAAGGTTTCC	54	7	58	5	14	2	11	1	1	0	2	1	5	0	3	0	5	3	1	1	18	2	20	2	6	0	33	1	0	0	1	4	Eukaryota|Alveolata|Dinophyta|Syndiniales|MALV-II|MALV-II-Clade-8|MALV-II-Clade-8_X|MALV-II-Clade-8_X+sp.	no	parasite	no	heterotroph
OTU_296	CGCCCGTCGCTCCTACCGATTGAGTGATCCGGTGAATAATTCGGACTGACGTCATTtttGGATTACCGAATTTGATGTTGGAAAGTCTAGTGAACCTTATCACTTAGAGGAAGGAGAAGTCGTAACAAGGTTTCC	7	4	6	34	26	54	6	15	0	11	15	14	3	2	1	14	13	8	7	13	20	13	0	1	9	36	26	27	5	3	0	2	Eukaryota|Alveolata|Dinophyta|Syndiniales|MALV-II|MALV-II_X|MALV-II_XX|MALV-II_XX+sp.	no	parasite	no	heterotroph
OTU_297	CGCCCGTCGCACCTACCGATTGAATGGTCCGGTGAATTCTTCGGATAGCGGCTTGTCCCTTCATTGGGACGAGCTGCCAGAAGTTGATTAAACCTTGCCATTTAGAGGAAGGTGAAGTCGTAACAAGGTTTCC	7	13	6	12	5	10	7	6	2	6	15	9	2	4	0	3	33	31	12	15	15	31	7	47	3	12	4	22	7	9	5	8	Eukaryota|Stramenopiles|Stramenopiles_X|MAST|MAST-3-12|MAST-3|Solenicola|Solenicola+sp.	no	NA	NA	heterotroph
OTU_298	CGCCCGTCGCACCTACCGATTGAATGGTCCGGTGAAATCTTTGGACCGTGGCGATGCCCCGTTTACGCGAGGCGCCGTCGTGGGAAGTTGATTAAACCTTACCATTTAGAGGAAGGTGAAGTCGTAACAAGGTTTCC	6	10	2	3	17	13	5	7	10	1	11	10	5	5	1	5	2	8	12	10	31	23	12	17	5	17	70	26	8	4	6	15	Eukaryota|Stramenopiles|Stramenopiles_X|MAST|MAST-22|MAST-22_X|MAST-22_XX|MAST-22_XX+sp.	no	NA	NA	heterotroph
OTU_299	CGCCCGTCGCTCCTACCGATTGAGTGATCCGGTGAATAATTCGGACCGACGTTtttttGGTTCGCCGTTAAAATGTTGGAAAGTCTAGTGAACCTTATCACTTAGAGGAAGGAGAAGTCGTAACAAGGTTTCC	1	3	1	10	14	75	0	15	0	0	10	27	0	1	0	4	0	0	8	6	19	14	0	0	0	29	17	13	0	3	0	0	Eukaryota|Alveolata|Dinophyta|Syndiniales|MALV-II|MALV-II-Clade-10-and-11|MALV-II-Clade-10-and-11_X|MALV-II-Clade-10-and-11_X+sp.	no	parasite	no	heterotroph
OTU_300	CGCCCGTCGCTCCTACCGATTGAATGATCCGGTGAAGTTTTCGGATTGCGGCTACTCCGGCGGTCCGCCGCCGAAGAAGCTGTGAGAAGTTCATTAAACCTTATCATTTAGAGGAAGGAGAAGTCGTAACAAGGTTTCC	14	12	7	17	7	11	1	6	0	17	4	3	0	2	0	0	17	11	0	9	8	10	0	4	2	18	1	3	2	2	0	14	Eukaryota|Archaeplastida|Streptophyta|Klebsormidiophyceae|Klebsormidiophyceae_X|Klebsormidiophyceae_XX|Klebsormidium|Klebsormidium+flaccidum	yes	no	no	NA
OTU_301	CGCCCGTCGCACCTACCGATTGAATGACTCGGTGAAATCCCCGGACTACAGCCTCGACACCCTCGGGTGACTTGGCCGTGGAAAGCGGATTAAACCTCGCCATTTAGAGGAAGGTGAAGTCGTAACAAGGTTTCC	24	7	37	2	56	7	9	0	3	0	6	2	3	0	1	0	13	12	13	4	55	5	3	0	8	0	9	2	0	3	3	0	Eukaryota|Stramenopiles|Stramenopiles_X|Chrysophyceae-Synurophyceae|Chrysophyceae-Synurophyceae_X|Clade-H|Clade-H_X|Clade-H_X+sp.	NA	NA	NA	NA
OTU_302	CGCCCGTCGCACCTACCGATTGAATGGTCCGGTGAACCCTTGGGATTGTGACAATGTCACCTTTATTGGAGACGTTGTCGTGAGAACTTGTGTAAACCTTACCATTTAGAGGAAGGTGAAGTCGTAACAAGGTTTCC	0	11	1	8	16	23	0	4	0	22	16	18	0	10	0	2	2	0	9	65	17	48	0	14	0	2	13	13	0	0	0	20	Eukaryota|Stramenopiles|Stramenopiles_X|Labyrinthulea|Labyrinthulales|Labyrinthulaceae|Labyrinthulaceae_X|Labyrinthulaceae_X+sp.	no	NA	NA	not-found
OTU_303	CGCCCGTCGCTACTACCGATCGAGTGGTCAGGTGAACCTTTTGGACAGTATCGTTTTATTACGAACAGGAATTTAAGTAAATCTTATCACTTAGAGGAAGTAAAAGTCGTAACAAGGTTTCC	21	21	12	12	12	8	18	14	5	29	20	53	12	21	4	12	45	81	8	17	13	26	18	26	26	33	5	10	42	100	13	25	Eukaryota|Alveolata|Ciliophora|Colpodea|Colpodea-1|Colpodea-1_X|Colpodea-1_XX|Colpodea-1_XX+sp.	no	NA	NA	heterotroph
OTU_304	CGCCCGTCGCTCCTACCGATTGAATGGTCCGGTGAGGCCTTTGGACCTTGTTGATGGCACCGGTTCGCCGGTCCGCCGATAGGGGAAGATGTCCAAACCTTATCATTTAGAGGAAGGAGAAGTCGTAACAAGGTTTCC	48	13	127	8	8	6	4	4	2	0	8	6	10	6	14	3	31	14	21	4	19	5	21	5	11	3	24	5	4	3	2	4	Eukaryota|Hacrobia|Haptophyta|Prymnesiophyceae|Prymnesiales|Prymnesiaceae|Prymnesium|Prymnesium+parvum	yes	no	no	phototroph
OTU_305	CGCCCGTCGCACCTACCGATTGAATGGTCCGGTGAAATCTTCGGACCGTGACTTTGATTTGTTTACTCAAAACGCTGTTACGGGAAGTTGATTAAACCTTACCATTTAGAGGAAGGTGAAGTCGTAACAAGGTTTCC	5	12	5	5	14	17	10	12	4	17	10	18	1	7	1	6	19	9	10	12	13	24	10	15	6	18	18	20	8	5	3	8	Eukaryota|Stramenopiles|Stramenopiles_X|Labyrinthulea|Labyrinthulales|Labyrinthulaceae|Aplanochytrium|Aplanochytrium+sp.	no	NA	NA	heterotroph
OTU_306	CGCCCGTCGCTACTACCGATTGAATGTTGAGGTGAACACTCCGGACCGCGGCAGTGCAGTTGGTTCGCCGACCGCGCCGCTGCGGGAAGTTGTGCAAACCTTGACATTTAGAGGAAGTAAAAGTCGTAACAAGGTTTCC	9	6	11	1	28	16	17	16	1	12	5	7	2	3	1	2	4	0	6	5	21	10	11	12	13	23	7	7	3	6	3	10	Eukaryota|Hacrobia|Haptophyta|Prymnesiophyceae|Prymnesiophyceae_X|Prymnesiophyceae_XX|Prymnesiophyceae_XXX|Prymnesiophyceae_XXX+sp.	yes	no	no	heterotroph
OTU_307	CGCCCGTCGCTCCTACCGATTGAATGATCCGGTGAGGCCcccGGACTGTGACAACGATGCGGGTTCGCCCGCAACGATGCCGCGGGAAGCTGTCCAAACCTTATCATTTAGAGGAAGGAGAAGTCGTAACAAGGTTTCC	6	8	3	26	13	11	0	2	0	23	8	6	0	0	0	4	6	6	10	66	19	13	0	4	0	1	15	10	0	1	0	16	Eukaryota|Hacrobia|Haptophyta|Prymnesiophyceae|cladeE|cladeE_X|cladeE_XX|cladeE_XX+sp.	yes	no	no	NA
OTU_308	CGCCCGTCGCTCCTACCGATTGAATGATCCGGTGAGGCCcccGGAATGTGGTCACGGCTTTGGTTCGCCAAACTGAGATCGCGTGAAGCTGTCCAAACCTTATCATTTAGAGGAAGGAGAAGTCGTAACAAGGTTTCC	37	6	65	11	6	4	4	4	1	1	4	9	1	3	6	0	30	16	15	4	5	0	7	12	3	0	8	1	6	3	0	2	Eukaryota|Hacrobia|Haptophyta|Prymnesiophyceae|Prymnesiales|Prymnesiales_X|Prymnesiales_XX|Prymnesiales_XX+sp.	yes	no	no	NA
OTU_309	CGCCCGTCGCTCCTACCGATTGAGCAATCCGGTGAATATTTCGGACTGTCGTGCGGGGTGGTTCGCCGCTCCGCGTGTACAGGAAGTCAAGTGAACCTTATTGCTTAGAGGAAGGAGAAGTCGTAACAAGGTTTCC	20	9	21	8	23	16	22	15	1	6	10	13	4	4	1	4	5	2	2	5	10	2	24	16	16	11	5	0	0	2	3	9	Eukaryota|Alveolata|Dinophyta|Syndiniales|MALV-II|MALV-II-Clade-5|MALV-II-Clade-5_X|MALV-II-Clade-5_X+sp.	no	parasite	no	heterotroph
OTU_310	CGCCCGTCGCTCCTACCGATTGAGTGATCCGGTGAATACTTCGGACCTAGGTGGTTTGCAGTTCGCTGCTTGCCACTCGGGAAAGTTGAGTAAACCTTATCACTTAGAGGAAGGAGAAGTCGTAACAAGGTTTCC	32	9	124	13	0	0	0	0	0	0	0	0	4	0	8	0	10	5	0	0	7	0	5	2	0	3	24	0	0	0	0	0	Eukaryota|Alveolata|Dinophyta|Syndiniales|MALV-II|MALV-II-Clade-7|MALV-II-Clade-7_X|MALV-II-Clade-7_X+sp.	no	parasite	no	heterotroph
OTU_311	CGCCCGTCGCTACTACCGATTGGATGGTCTGGTGAGCCTTCCGGACTGCGGCTTTTGTGTCGGCAACGGCGCTTTGCTGCGGGAAGTTACGCAAACCCTATCATCTAGAGGAAGTAAAAGTCGTAACAAGGTTTCC	2	6	0	14	8	15	1	0	0	24	10	13	0	3	0	1	2	0	10	75	9	25	2	3	0	1	6	9	0	0	0	18	Eukaryota|Hacrobia|Telonemia|Telonemia_X|Telonemia_XX|Telonemia-Group-2|Telonemia-Group-2_X|Telonemia-Group-2_X+sp.	no	no	no	NA
OTU_312	CGCCCGTCGCACCTACCGATTGAATGGTCCGGTGAATTCTTCGGATAGCGGCTTGGCCTTTACCGGATCGAGCTGCCAGAAGTTGATTAAACCTTGCCATTTAGAGGAAGGTGAAGTCGTAACAAGGTTTCC	13	15	15	10	5	11	2	2	3	6	19	12	0	5	0	4	99	28	42	7	12	28	2	9	7	7	6	20	23	7	0	10	Eukaryota|Stramenopiles|Stramenopiles_X|MAST|MAST-3-12|MAST-3|Solenicola|Solenicola+sp.	no	NA	NA	heterotroph
OTU_313	CGCCCGTCGCTCCTACCGATTGAATGGTCCGGTGAGTTCTTCGGACTGAGGCGACGCAGCAGGTCCGCCTGCAGCGACGCTCCGGGAAGTTGCGCAAACCTTATCATTTAGAGGAAGGAGAAGTCGTAACAAGGTTTCC	7	17	6	39	3	14	1	8	0	10	4	5	1	4	0	12	10	11	2	14	16	7	2	1	1	6	5	6	4	3	1	20	Eukaryota|Hacrobia|Haptophyta|Prymnesiophyceae|Prymnesiophyceae_X|Prymnesiophyceae_XX|Prymnesiophyceae_XXX|Prymnesiophyceae_XXX+sp.	yes	no	no	heterotroph
OTU_315	CGCCCGTCGCTCCTACCGATTGAATGGTCCGGTGAGGTTCTCGGACTGGCGCAACGCAGCCGGTTCGCCAGCAGCGATGTGCCGGGAAGTTACCCAAACCTTATCATTTAGAGGAAGGAGAAGTCGTAACAAGGTTTCC	40	8	48	53	3	14	0	3	1	1	2	3	2	0	3	8	27	7	4	5	14	2	7	2	0	1	10	2	3	0	0	1	Eukaryota|Hacrobia|Haptophyta|Prymnesiophyceae|Prymnesiophyceae_X|Prymnesiophyceae_XX|Prymnesiophyceae_XXX|Prymnesiophyceae_XXX+sp.	yes	no	no	heterotroph
OTU_317	CGCCCGTCGCACCTACCGATTGAATGGTCCGGTGAACCCTTGGGATTGTGGCATTGTCTTCTTTATTGAGGACGCTGCTGTGAGAACTTGTGTAAACCTTACCATTTAGAGGAAGGTGAAGTCGTAACAAGGTTTCC	2	19	0	4	12	36	0	2	0	0	15	8	0	20	0	1	0	1	10	17	19	69	1	17	0	9	24	7	1	1	0	2	Eukaryota|Stramenopiles|Stramenopiles_X|Labyrinthulea|Labyrinthulales|Labyrinthulaceae|Labyrinthulaceae_X|Labyrinthulaceae_X+sp.	no	NA	NA	NA
OTU_318	CGCCCGTCGCTCCTACCGATTGAGTGATCCGGTGAATAATTCGGACCGAAACTTTCTACGGTTCGCTGTAGATCGTCACGGAAAGTTTAGTAAACCTTATCACTTAGAGGAAGGAGAAGTCGTAACAAGGTTTCC	11	2	8	8	3	31	0	1	2	8	1	55	4	4	2	27	1	11	3	10	7	8	5	2	8	9	11	20	6	14	3	3	Eukaryota|Alveolata|Dinophyta|Dinophyceae|Uncultured|185|Uncultured-X|Uncultured-XX|dinoflagellate	NA	NA	NA	NA
OTU_319	CGCCCGTCGCTCCTACCGATTGAGTGATCCGGTGAATAATTCGGACCGGCGTCTTAATTGGTTCTCCGATTTCGATGCTGGGAAGTCTAGTGAACCTTATCACTTAGAGGAAGGAGAAGTCGTAACAAGGTTTCC	17	33	20	76	17	64	12	26	4	5	13	30	6	6	1	17	6	4	7	9	23	18	8	12	8	28	11	22	2	8	3	16	Eukaryota|Alveolata|Dinophyta|Syndiniales|MALV-II|MALV-II-Clade-10-and-11|MALV-II-Clade-10-and-11_X|MALV-II-Clade-10-and-11_X+sp.	no	parasite	no	heterotroph
OTU_320	CGCCCGTCGCACCTACCGATTGAACCATACGGTGAGGTCCTCGGATTTCGTGAGTCAACCTTCATTGGGAGACTCGCGAgagaAGTTGCCCAAACCTCGTGGTTTAGAGGAAGGTGAAGTCGTAACAAGGTTTCC	78	19	90	23	1	5	1	1	1	11	39	5	6	7	2	7	272	19	171	12	12	4	10	8	5	1	11	2	37	8	8	47	Eukaryota|Stramenopiles|Stramenopiles_X|MOCH|MOCH-1-2|MOCH-2|MOCH-2_X|MOCH-2_X+sp.	yes	NA	NA	phototroph
OTU_321	CGCCCGTCGCTCCTACCGATTTCGGGTGGCCCGGTGAACCCTTTGGACCGGAGGCGGTCTCGTGCCGCAGCTGGAAAGTCGAGTAAACCAAGTCACCTAGAGGAAGGAGAAGTCGTAACAAGGTTTCC	7	11	8	8	9	4	11	2	1	5	7	8	2	4	3	4	23	22	21	1	2	4	5	7	18	16	5	9	12	14	1	9	Eukaryota|Alveolata|Ciliophora|Spirotrichea|Choreotrichia|Tintinnidae|Eutintinnus|Eutintinnus+fraknoi	no	no	no	heterotroph
OTU_322	CGCCCGTCGCACCTACCGATTGAATGCTCCCGTGAGGCTCTTGGACCGCGGTTGGCCCTCTTTCACGAGAGGACAATTGTGGGAAGTTATCCAAACGTTAGCATTTAGAGGAAGGTGAAGTCGTAACAAGGTTTCC	24	7	53	7	3	2	1	0	1	0	10	0	1	0	5	0	55	4	64	1	9	0	5	0	3	0	15	2	12	0	3	2	Eukaryota|Stramenopiles|Stramenopiles_X|MAST|MAST-3-12|MAST-3|MAST-3E|MAST-3E+sp.	no	NA	NA	heterotroph
OTU_323	CGCCCGTCGCTATTTCCGATTTCGAGTGGTCCGGTGAATCTTTCGGACCGCGGgggTTCCCTTGTGGTTCTTTCGCGGAAAGTCAGGTAAACCTAATCACTTAGAGGAAGTAAAAGTCGTAACAAGGTTTCC	3	4	1	2	3	6	7	4	11	3	2	2	1	6	1	8	20	4	2	1	13	0	4	5	28	41	2	49	12	10	13	2	Eukaryota|Alveolata|Ciliophora|Spirotrichea|Oligotrichia|Strombidiidae|Strombidiidae_X|Strombidiidae_X+sp.	no	no	no	heterotroph
OTU_324	CGCCCGTCGCACCTACCGATTGGATGGTCCGGTGAAGCCCTCGGATCGGCCTTGACCTCCGGTGATAGGACGAGAAGTAGGCTAAACCTTACCATCTAGAGGAAGGTGAAGTCGTAACAAGGTTTCC	2	2	0	1	9	7	6	8	2	4	27	72	0	0	1	5	5	5	4	8	7	7	5	15	6	4	11	28	5	12	3	2	Eukaryota|Stramenopiles|Stramenopiles_X|Bicoecea|Anoecales|Cafeteriaceae|Cafeteria|Cafeteria+roenbergensis	no	NA	NA	heterotroph
OTU_325	CGCCCGTCGCTCCTACCGATTGAGTGATCCGGTGAATAATTCGGACTGCGGCATTGTTCAGCTTCTGAACGTTGTCGTGGAAAGTTTAGTGAACCTTATCACTTAGAGGAAGGAGAAGTCGTAACAAGGTTTCC	42	20	51	75	28	37	4	8	1	47	30	32	3	7	7	15	25	17	25	78	43	46	17	6	3	9	41	39	4	3	2	28	Eukaryota|Alveolata|Dinophyta|Dinophyceae|Uncultured|65|Uncultured-X|Uncultured-XX|dinoflagellate	NA	NA	NA	NA
OTU_326	CGCCCGTCGTTGCTACCGATGGTAGGAAGACAGAGACATCAGGAGACCGCCCTGGTGCCCATCCTATTATGCCcccTTTCTCCGAGGGTgtgtgtgGCAGGAACCGGGCACCAGGCCGTGGTTGAATTTGGCCAATGTCTTCTTACTAGAGGAAGCAAAAGTCGTAACAAGGTTGCT	0	0	0	0	0	0	0	0	1	0	0	0	0	0	0	0	0	0	291	0	3	0	0	0	0	0	1	0	0	0	0	0	Eukaryota|Excavata|Discoba|Euglenozoa|Euglenida|Eutreptiales|Eutreptiella|Eutreptiella+gymnastica	yes	no	no	NA
OTU_327	CGCCCGTCGCTCCTACCGATTGGATGATTCGATAAGCACTTGGGATTGATTGGAGAATATCTGTAAGGATTttttCCGTTGAAAACTTGTTCAAATCTAATCATCTAGAGGAAGGAGAAGTCGTAACAAGGTTTCC	1	1	0	3	3	2	8	10	4	24	11	7	5	4	5	11	12	2	2	12	3	2	12	9	10	15	3	5	29	24	13	32	Eukaryota|Rhizaria|Radiolaria|Acantharea|Acantharea_X|Acantharea_XX|Acantharea_XXX|Acantharea_XXX+sp.	no	no	NA	heterotroph
OTU_328	CGCCCGTCGCACCTACCGATTGAATGGTCCGGTGAAATCCTTGGACCGTGGCAATGTCCCAGCAATGGGACGCTGTCGTGGGAAGTGGATTAAACCTTACCATTTAGAGGAAGGTGAAGTCGTAACAAGGTATCC	7	3	8	33	82	22	10	4	3	0	17	15	0	3	0	2	1	6	9	16	39	12	3	7	21	1	6	11	0	1	0	2	Eukaryota|Stramenopiles|Stramenopiles_X|Stramenopiles_XX|Stramenopiles_XXX|Stramenopiles_XXXX|Stramenopiles_XXXXX|Stramenopiles_XXXXX+sp.	NA	NA	NA	NA
OTU_329	CGCCCGTCGCACCTACCGATTGAATGGTCCGGTGAGACTTTCGGACCGCAGCGAAAGTTCGTTCATTCGAGCTTAGCATGCGGAAAGTTATTCAAACCTTACCATTTAGAGGAAGGTGAAGTCGTAACAAGGTTTCC	46	20	51	21	4	18	0	6	2	20	12	8	2	3	3	2	47	19	21	24	16	12	10	7	2	7	12	0	9	3	0	15	Eukaryota|Stramenopiles|Stramenopiles_X|MAST|MAST-3-12|MAST-3|MAST-3C|MAST-3C+sp.	no	NA	NA	not-found
OTU_330	CGCCCGTCGCTCCTACCGATTGAGCAATCCGGTGAATATTTCGGACCGAGACCTGTCGGGGCAACTCGTTCAGGATTTGGAAAGTCAAGTTAACCTTATTGCTTAGAGGAAGGAGAAGTCGTAACAAGGTTTCC	15	16	18	91	10	33	6	9	6	21	4	13	8	12	5	53	14	9	1	13	15	7	10	10	7	21	38	18	6	8	2	16	Eukaryota|Alveolata|Dinophyta|Syndiniales|MALV-II|MALV-II-Clade-1|MALV-II-Clade-1_X|MALV-II-Clade-1_X+sp.	no	parasite	no	heterotroph
OTU_331	CGCCCGTCGCTCCTACCGATTGAATGATCCGGTGAGCTTtttGGACCTTttttCCGGCATTGGTTCGCCAATCTGGAGAAGGgggAAGATACGCAAACCTTATCATTTAGAGGAAGGAGAAGTCGTAACAAGGTTTCC	7	3	5	0	21	5	18	10	18	0	6	7	1	1	4	3	3	1	17	2	25	6	11	10	16	8	38	2	4	1	4	6	Eukaryota|Hacrobia|Haptophyta|Prymnesiophyceae|Prymnesiales|Chrysochromulinaceae|Chrysochromulina|Chrysochromulina_X+sp.	yes	no	no	phototroph
OTU_332	CGCCCGTCGCTTCTACCGATTGGGTTTGTTTATCATTCAGTTAAGCATTATTtttGTATCAACGGGAGTTGTCTTTAATCTAGAGGAAGGAGAAGTCGTAACAAGGTTTTC	6	3	23	1	12	8	6	3	2	2	29	16	2	2	10	8	3	0	6	14	22	11	9	2	2	3	138	19	2	4	3	5	Eukaryota|Hacrobia|Haptophyta|Pavlovophyceae|Pavlovales|Pavlovaceae|Pavlova|Pavlova+gyrans	yes	no	no	not-found
OTU_333	CGCCCGTCGCTACTACCGATTGAATGGCTTAGTGAGCTCCGTGGACTGTTTGGCATTGTGGGGTCtctcATAGTGCTATACGGGAAGCGGATCAAACTTGATCATTTAGAGGAAGTAAAAGTCGTAACAAGGTTTCC	6	5	1	6	2	8	6	5	4	13	2	3	3	0	1	6	10	10	4	7	0	1	4	6	9	22	1	0	12	8	9	21	Eukaryota|Rhizaria|Cercozoa|Filosa-Thecofilosea|Filosa-Thecofilosea_X|Mataza-lineage|Mataza-lineage_X|Mataza-lineage_X+sp.	no	no	no	heterotroph
OTU_334	CGCCCGTCGCACCTACCGATTGAATGGTCCGGTGAGTTCTCAGGACTGTGGCAATGTTTCCTTCACTGGAGACGCTGCCGCGGGAATCTGAACAAACCTTACCATTTAGAGGAAGGTGAAGTCGTAACAAGGTTTCC	3	41	5	24	8	24	1	3	0	11	8	27	1	11	1	4	9	95	11	23	9	43	0	19	2	10	10	10	1	17	2	10	Eukaryota|Stramenopiles|Stramenopiles_X|MAST|MAST-4-6-7-8-9-10-11|MAST-8|MAST-8_X|MAST-8_X+sp.	no	NA	NA	not-found
OTU_335	CGCCCGTCGCACCTACCGATTGAGTTTTCCGGTGAGGTACTCGGATCTTGATTtttGACGGCTCTGCCTGATGCTTTCGAgagaAGTTTCCCAAATCTTAAAACTTAGAGGAAGGTGAAGTCGTAACAAGGTTGTC	0	18	3	12	2	8	1	3	0	4	4	5	0	3	0	4	4	24	12	10	16	30	0	11	4	3	7	13	0	9	0	4	Eukaryota|Stramenopiles|Stramenopiles_X|Stramenopiles_XX|Stramenopiles_XXX|Stramenopiles_XXXX|Stramenopiles_XXXXX|Stramenopiles_XXXXX+sp.	NA	NA	NA	NA
OTU_336	CGCCCGTCGCACCTACCGATTGAATGGTCCGGTGAAATTCTCGGACGCGAACGACAGATGTTCATTCGGATGTCGTTTGTGAAAGTTAATTAAACCTTACCATTTAGAGGAAGGTGAAGTCGTAACAAGGTTTCC	15	17	20	15	30	28	9	8	2	14	21	13	3	9	2	2	18	29	36	55	39	32	7	26	8	13	10	15	3	8	2	24	Eukaryota|Stramenopiles|Stramenopiles_X|MAST|MAST-4-6-7-8-9-10-11|MAST-7|MAST-7E|MAST-7E+sp.	no	NA	NA	heterotroph
OTU_337	CGCCCGTCGCACCTACCGATTGAATGGTCCGGTGAACTGTCAGGATCGAAGGAGAAGTTTAACGACGACTCTATCGAGAATTTCCGTAAACCTTACCATTTAGAGGAAGGTGAAGTCGTAACAAGGTTTCC	71	15	74	9	7	4	4	3	3	15	12	14	8	4	7	18	50	22	46	2	22	6	18	10	8	9	16	4	10	13	2	5	Eukaryota|Stramenopiles|Stramenopiles_X|MAST|MAST-4-6-7-8-9-10-11|MAST-9|MAST-9A|MAST-9A+sp.	no	NA	NA	NA
OTU_338	CGCCCGTCGCTCCTACCGATTGAGTGATCCGGTGAATAATTCGGACTGCAGAGGTTTCGAGTTTCGGAACCATTTGGAGGAAGTTTAGTGAACCTTATCACTTAGAGGAAGGAGAAGTCGTAACAAGGTTTCC	45	19	17	22	8	8	6	4	2	6	3	4	9	7	3	9	14	4	1	2	21	4	20	8	2	7	11	4	0	1	0	6	Eukaryota|Alveolata|Dinophyta|Syndiniales|MALV-I|MALV-I-Clade-5|MALV-I-Clade-5_X|MALV-I-Clade-5_X+sp.	no	parasite	no	heterotroph
OTU_339	CGCCCGTCGACTCTACCGATTGAATGGTTCGGTGAAAACTTTGGACTGTGGCGTCGTCCTTCATTGGACTTCGCCGTAGGAAATTGTTTAAACCTCATCATTTAGAGGAAGAATAAGTCGTAACAAGGTTTCC	15	12	19	8	8	10	7	4	7	10	23	9	3	4	3	2	103	19	98	11	14	10	10	5	10	6	12	8	22	12	12	5	Eukaryota|Stramenopiles|Stramenopiles_X|MAST|MAST-1|MAST-1C|MAST-1C_X|MAST-1C_X+sp.	no	NA	NA	heterotroph
OTU_340	CGCCCGTCGCTCCTACCGATTGAATGTTCCGGTGAATTCTCTGGACTGTGACAACGGTGCTGGTTCGCCACGCCGATGTCGCGGGAAGTTGTGTAAACCTTAACATTTAGAGGAAGGAGAAGTCGTAACAAGGTTTCC	3	20	8	40	9	9	0	0	0	22	6	7	0	2	0	9	4	11	5	37	11	7	0	2	0	0	7	17	0	0	0	6	Eukaryota|Hacrobia|Haptophyta|Prymnesiophyceae|Prymnesiophyceae_X|Prymnesiophyceae_XX|Prymnesiophyceae_XXX|Prymnesiophyceae_XXX+sp.	yes	no	no	heterotroph
OTU_341	CGCCCGTCGCTCCTACCGATTGAATGGTCCGGTGAAACCTTCGGATTGTGACTCTGTTCCGGGCAACCGGTCGTTGTTGCGAAAAGTTGTTTAAACCTTACCATTTAGAGGAAGGAGAAGTCGTAACAAGGTTTCC	0	12	1	5	6	21	0	3	0	8	13	14	0	12	2	2	0	1	8	15	9	39	2	17	0	14	11	9	1	3	0	10	Eukaryota|Alveolata|Dinophyta|Dinophyta_X|Dinophyta_XX|Dinophyta_XXX|Dinophyta_XXXX|Dinophyta_XXXX+sp.	NA	NA	NA	NA
OTU_342	CGCCCGTCGCACCTACCGATTGAATGGTTCGGTGAGGTCTCAGGATCGTGGCCTTTGCCCTTCATTGGGCTTTGGCCGTGAGAATTTGCCCAAACCTCATCATTTAGAGGAAGGTGAAGTCGTAACAAGGTTACC	7	3	74	3	4	1	0	0	1	0	3	2	0	0	2	0	13	4	136	1	4	3	0	0	0	0	11	0	3	0	2	0	Eukaryota|Stramenopiles|Stramenopiles_X|Dictyochophyceae|Dictyochophyceae_X|Florenciellales|Florenciella|Florenciella+parvula	yes	NA	NA	phototroph
OTU_343	CGCCCGTCGCTCCTACCGATTGAGTGGTCCGGTGAATAATTCGGACTGAGGATTTAGGCAGTTTCTGTCTTTATCTTCGGGAAGTCTAGTGAACCTTATCACTTAGAGGAAGGAGAAGTCGTAACAAGGTTTCC	15	8	17	8	11	6	8	3	1	5	5	4	2	3	4	3	8	5	1	6	15	6	5	1	10	1	16	3	1	0	2	2	Eukaryota|Alveolata|Dinophyta|Syndiniales|MALV-II|MALV-II_X|MALV-II_XX|MALV-II_XX+sp.	no	parasite	no	heterotroph
OTU_344	CGCCCGTCGCTGCCTCCGATTGAGTGATCCGGTGAATACTTTGGACCGACGCCTCGTTTGGTTCGCCGAACTTGGTGCTGGAAAATTGAGTAAACCTTATCACTTAGAGGAAGCAAAAGTCGTAACAAGGTTTCC	95	6	84	8	5	0	2	0	0	1	0	1	6	1	6	2	7	4	6	0	26	2	10	1	1	4	14	0	0	0	0	2	Eukaryota|Alveolata|Dinophyta|Syndiniales|MALV-II|MALV-II-Clade-10-and-11|MALV-II-Clade-10-and-11_X|MALV-II-Clade-10-and-11_X+sp.	no	parasite	no	heterotroph
OTU_345	CGCCCGTCGCTCCTACCGATGGAGTGGTCCGGTGAATAATTCGGATCGAGATCTGAAGCTCACGCTTCAATTTTCGAAAAGTTTAGTGAACCTTATCACTTAGAGGAAGGAGAAGTCGTAACAAGGTTTCC	10	14	24	63	4	10	2	1	0	0	0	4	0	1	4	19	12	3	2	1	4	5	3	3	2	2	5	12	0	3	2	0	Eukaryota|Alveolata|Dinophyta|Syndiniales|MALV-II|MALV-II-Clade-22|MALV-II-Clade-22_X|MALV-II-Clade-22_X+sp.	no	parasite	no	not-found
OTU_346	CGCCCGTCGCTCCTACCGATTGAGCAATCCGGTGAATATTTCGGACCGAAACTAGGCGGGGCAACTCGTTCTGGTATTGGAAAGTCAAGTAAACCTTATTGCTTAGAGGAAGGAGAAGTCGTAACAAGGTTTCC	96	18	101	31	5	8	5	7	3	15	1	4	8	3	5	6	34	9	1	7	44	3	16	1	7	13	26	5	2	5	0	5	Eukaryota|Alveolata|Dinophyta|Syndiniales|MALV-II|MALV-II-Clade-1|MALV-II-Clade-1_X|MALV-II-Clade-1_X+sp.	no	parasite	no	heterotroph
OTU_347	CGCCCGTCGCTCCTACCGATTGGATGATTCGGTAAGCCCTTGGGATTGATTGGAAATTTGCCTTTACGGTTttttttCTATTGAGAACTTGTTCAAACCTAATCATCTAGAGGAAGGAGAAGTCGTAACAAGGTTTCC	0	0	0	23	5	13	3	12	1	11	10	8	5	5	5	23	0	0	3	7	4	7	6	3	4	51	3	48	2	6	0	12	Eukaryota|Rhizaria|Radiolaria|Acantharea|Acantharea-Group-I|Acantharea-Group-I_X|Acantharea-Group-I_XX|Acantharea-Group-I_XX+sp.	no	no	NA	heterotroph
OTU_348	CGCCCGTCGCTACTACCGATTGAATAATCCGGTGAAATCTCGGGACCGCGGACTCAAGCGGGGCAACCTGCTAGGTCTGTGGGAACTTGAGTAAACCTTATTATTTAGAGGAAGTAAAAGTCGTAACAAGGTTTCC	23	2	16	5	10	0	3	3	2	0	13	0	2	0	0	0	53	9	59	1	8	1	5	1	0	0	3	0	6	0	0	0	Eukaryota|Amoebozoa|Lobosa|Discosea-Flabellinia|Vannellida|Vannellidae|Vannella|Vannella+epipetala	no	no	no	not-found
OTU_349	CGCCCGTCGCTCCTACCGATTGAATGGTCCGGTGAGGCATTTGGACCCCGAAATCTGCATGGTTCGCCATAAGGATTTCAGGGGAAGATTTCCAAACCTTATCATTTAGAGGAAGGAGAAGTCGTAACAAGGTTTCC	0	5	7	4	22	10	13	7	9	0	17	17	0	2	2	2	2	1	4	7	12	11	5	11	16	1	12	13	5	4	2	6	Eukaryota|Hacrobia|Haptophyta|Prymnesiophyceae|Prymnesiales|Prymnesiaceae|Prymnesium|Prymnesium+parvum	yes	no	no	phototroph
OTU_350	CGCCCGTCGCTCCTACCGATTGAGTGATCCGGTGAATAATTCGGACCTGCGACTTTCGGGGTTCGCTCCTTAAGTTGTGGGAAAGTCTAGTGAACCTTATCACTTAGAGGAAGGAGAAGTCGTAACAAGGTTTCC	13	10	10	13	0	0	0	1	1	21	0	1	1	4	0	11	10	6	5	8	20	1	3	3	3	5	1	2	0	3	2	16	Eukaryota|Alveolata|Dinophyta|Syndiniales|MALV-II|MALV-II-Clade-12|MALV-II-Clade-12_X|MALV-II-Clade-12_X+sp.	no	parasite	no	heterotroph
OTU_351	CGCCCGTCGCTCCTACCGATTGGGTGATGCGGTGAGCCTTTCGGACCGGCGCTTCGGCGCTGGAAAGTCATGCAAATCTCATCACTTAGAGGAAGGAGAAGTCGTAACAAGGTTTCC	1	13	0	1	12	17	1	9	2	14	12	7	1	18	2	7	0	0	5	8	11	48	1	17	6	41	5	33	1	3	0	4	Eukaryota|Alveolata|Ciliophora|Heterotrichea|Heterotrichida|Peritromidae|Peritromus|Peritromus+sp.	no	no	no	heterotroph
OTU_352	CGCCCGTCGCTCCTACCGATTGGGTGATTCGGTGAGCTCTTGGGATTGATTGTTTAGCTACTCTCACGAGTTCTTTCCAGTGAAAACTTGATCAAACCTAATCACCTAGAGGAAGGAGAAGTCGTAACAAGGTTTCC	0	2	3	6	9	12	0	1	2	5	27	57	0	2	0	7	5	6	4	9	6	12	2	0	4	9	37	33	9	15	0	0	Eukaryota|Rhizaria|Radiolaria|Acantharea|Acantharea-Group-II|Acantharea-Group-II_X|Acantharea-Group-II_XX|Acantharea-Group-II_XX+sp.	no	no	NA	heterotroph
OTU_353	CGCCCGTCGCTCCTACCGATTGAATGTCAAGGTGAGCACTTCGGAgagaTGACAATTTGTGGGAAACCGCTTTTGACGTCTTCAAGTTGTGCTAGCCTTAACATTTAGAGGAAGGAAAAGTCGTAACAAGGTTTCC	6	5	3	4	1	7	0	1	1	12	0	0	0	0	0	0	12	9	3	11	9	1	2	2	0	5	42	2	0	1	0	15	Eukaryota|Archaeplastida|Streptophyta|Embryophyceae|Embryophyceae_X|Embryophyceae_XX|Embryophyceae_XXX|Embryophyceae_XXX+sp.	yes	no	no	not-found
OTU_354	CGCCCGTCGCTACTACCGATTTCGAGTGGTCCGGTGAATCTTTCGGACCGcgcgcgTCCTTGAGACGTGCGTGGAAAGTCAGGTAAACCTAATCACTTAGAGGAAGTAAAAGTCGTAACAAGGTTTCC	2	1	1	0	0	3	5	3	1	15	7	3	4	2	3	6	3	8	2	4	1	3	8	3	10	8	0	6	12	31	6	65	Eukaryota|Alveolata|Ciliophora|Spirotrichea|Oligotrichia|Tontoniidae|Pseudotontonia|Pseudotontonia+simplicidens	no	no	no	heterotroph
OTU_355	CGCCCGTCGCACCTACCGATTGAATGGTCCGGTGAGGCTCTTGGACCGCGGTTAACGTTTCCTTCATTGGAGACGTAACTGTGGGAAATTATCCAAACCTTACCATTTAGAGGAAGGTGAAGTCGTAACAAGGTTTCC	5	18	3	4	6	16	1	2	0	10	12	8	2	10	1	2	16	2	15	29	13	40	4	19	2	8	6	8	2	0	0	17	Eukaryota|Stramenopiles|Stramenopiles_X|MAST|MAST-3-12|MAST-3|MAST-3E|MAST-3E+sp.	no	NA	NA	heterotroph
OTU_356	CGCCCGTCGCACCTACCGATTGAATGGTCCGGTGAGATCTTCGGACTGTAGCGAATGTTGGGTTCATTCTCAACCTCGCCGTGGAAAGTTGATCAAACCTTACCATTTAGAGGAAGGTGAAGTCGTAACAAGGTTTCC	0	10	0	6	13	12	0	0	0	18	10	9	0	11	0	0	1	0	10	31	12	36	0	6	0	1	8	19	0	0	0	10	Eukaryota|Stramenopiles|Stramenopiles_X|MAST|MAST-3-12|MAST-3|MAST-3D|MAST-3D+sp.	no	NA	NA	heterotroph
OTU_357	CGCCCGTCGCTCCTACCGATTGAGTGATCCGGTGAATAATTCGGACTGCAGTCGTATTCAGTTCCTGAATTTGACAGTGGAAAGTTTAGTGAACCTTATCACTTAGAGGAAGGAGAAGTCGTAACAAGGTTTCC	3	20	9	8	6	8	4	14	0	2	11	9	2	7	3	0	5	13	2	4	5	11	7	18	2	5	41	12	1	7	3	7	Eukaryota|Alveolata|Dinophyta|Dinophyceae|Uncultured|71|Uncultured-X|Uncultured-XX|dinoflagellate	NA	NA	NA	NA
OTU_358	CGCCCGTCGCACCTACCGATTGAATGGTCCGGTGAATTCCTCGGACAGCCTTGGCGCATCGCCTCACGGCGAGGCCCACGGCTGGAAGTTGTGTAAACCTTACCATTTAGAGGAAGGTGAAGTCGTAACAAGGTTTCC	7	2	13	3	6	2	2	0	0	3	7	1	0	1	0	0	43	9	14	4	2	9	1	8	2	3	3	1	7	0	1	7	Eukaryota|Stramenopiles|Stramenopiles_X|MAST|MAST-3-12|MAST-3|MAST-3K|MAST-3K+sp.	no	NA	NA	heterotroph
OTU_359	CGCCCGTCGCTACTACCGATTGAATGGTTTAGTGAGGTCTCGGGACTGGACCGAGGCATTTGGTAACAAAAGCTTCTGGATCGGGAACTTGATCAAACTTGGTCATTTAGAGGAAGTAAAAGTCGTAACAAGGTCTCC	3	0	0	0	33	7	59	18	3	0	2	0	3	2	0	0	0	0	2	3	15	2	26	13	18	5	1	0	0	0	9	14	Eukaryota|Opisthokonta|Fungi|Basidiomycota|Agaricomycotina|Agaricomycetes|Antrodiella|Antrodiella+americana	no	NA	NA	NA
OTU_360	CGCCCGTCGCTCCTACCGATTGAGTGATCCGGTGAATAATTCGGACCTGAGTGCACTGCAGTTCGCTGAGGTgtgtTCAGGAAAGTCTAGTGAACCTTACCACTTAGAGGAAGGAGAAGTCGTAACAAGGTTTCC	1	2	1	26	2	2	1	3	3	14	0	0	7	6	5	102	0	0	0	0	0	2	1	4	15	14	0	20	8	8	1	18	Eukaryota|Alveolata|Dinophyta|Syndiniales|MALV-II|MALV-II-Clade-7|MALV-II-Clade-7_X|MALV-II-Clade-7_X+sp.	no	parasite	no	heterotroph
OTU_361	CGCCCGTCGCTCCTACCGATTCGAGTGCCTCGGCGAATGCTCCGGATTGAGCTGAATTATTCAGCTTAAaaaGTTGTGTAAGCCATGTCACTTAGAGGAAGGATAAGGCGTAACAAGGTTTCC	5	7	4	5	0	0	0	0	0	0	12	0	0	0	0	0	126	4	4	0	0	0	0	0	0	0	0	0	15	0	0	0	Eukaryota|Alveolata|Ciliophora|Phyllopharyngea|Suctoria|Suctoria_X|Suctoria_XX|Suctoria_XX+sp.	no	commensal	no	heterotroph
OTU_362	CGCCCGTCGCTCCTACCGATTTCGAGTGGTCCGGTGAACCATTTGGACCGAAGGCAACTTCGTGTAGCTTTTGGAAAATCTAGTAAACCACATCACTTAGAGGAAGGAGAAGTCGTAACAAGGTTTCC	1	2	0	0	1	4	2	2	4	0	3	1	2	0	1	2	3	1	173	2	4	3	0	3	6	0	35	1	1	1	3	1	Eukaryota|Alveolata|Ciliophora|Spirotrichea|Choreotrichia|Strombidinopsidae|Parastrombidinopsis|Parastrombidinopsis+minima	no	no	no	NA
OTU_363	CGCCCGTCGCTGCTACCGATTGAGTGGTCCGGTAAACCTTCTGGACTGCATCAGCCTCGAGCTGTTTGTGGGAAGTTAAGTAAACCTTATCACTTAGAGGAAGCAGAAGTCGTAACAAGGTATCT	0	20	0	4	7	17	0	0	1	6	12	25	1	14	0	6	0	11	9	26	16	105	5	16	3	15	6	68	3	6	0	4	Eukaryota|Alveolata|Ciliophora|Oligohymenophorea|Scuticociliatia|Scuticociliatia-1|Scuticociliatia-1_X|Scuticociliatia-1_X+sp.	no	NA	NA	heterotroph
OTU_364	CGCCCGTCGCTGCTACCGATTGAATGGTCCGGTGAGGTTCTCGGACTGAGGCAGCGCAGCAGGTTCTCCGGCAGCGTTTCCTTGGGAAGTTACCCAAACCTTATCATTTAGAGGAAGCAAAAGTCGTAACAAGGTTTCC	6	9	25	7	13	7	7	5	4	2	15	3	1	2	2	5	50	3	19	2	4	9	6	4	11	5	4	3	12	3	1	4	Eukaryota|Hacrobia|Cryptophyta|Cryptophyceae|Cryptophyceae_X|Goniomonadales|Goniomonas|Goniomonas+sp.	no	no	no	heterotroph
OTU_366	CGCCCGTCGCTGCTACCGATTGGATGATCCGGTGAAATCCTCGGATAGCGAAGAATCTTCTAACTCGCAAGAGTTGGAAATCATTGCTAGAAGTTGATTAAACCTTATCATCTAGAGGAAGCAAAAGTCGTAACAAGGTTTCC	1	0	0	7	4	4	2	3	1	7	12	16	3	7	1	19	5	6	7	8	4	2	5	3	3	2	5	63	9	13	1	17	Eukaryota|Amoebozoa|Lobosa|Discosea-Flabellinia|Vannellida|Vannellidae|Vannella|Vannella+sp.	no	no	no	heterotroph
OTU_367	CGCCCGTCGCTGCTACCGATTGAGTGGTCCGGTAAACCTTCTGGATTGCAATTGGCCTTGAGTCTGTTGCGAGAAGTTAAGTAAACCTTATCACTTAGAGGAAGCAGAAGTCGTAACAAGGTATCT	0	13	0	5	10	22	0	4	3	8	9	10	3	13	1	4	1	0	9	19	8	60	0	20	4	38	5	66	4	7	0	3	Eukaryota|Alveolata|Ciliophora|Oligohymenophorea|Scuticociliatia|Scuticociliatia-1|Scuticociliatia-1_X|Scuticociliatia-1_X+sp.	no	NA	NA	heterotroph
OTU_368	CGCCCGTCGCTCCTACCGATTGAGTGATCCGGTGAATAATTCGGACTGGGGCATTGTTCAGTTCCTGAACGCTGCTCCGGAAAGTCTAGTGAACCTTATCACTTAGAGGAAGGAGAAGTCGTAACAAGGTTTCC	44	17	93	21	44	31	29	23	10	6	26	25	10	8	8	21	34	17	30	19	41	28	30	31	19	25	57	18	12	13	6	31	Eukaryota|Alveolata|Dinophyta|Dinophyceae|Uncultured|30|Uncultured-X|Uncultured-XX|dinoflagellate	NA	NA	NA	NA
OTU_369	CGCCCGTCGCTCCTACCGATTTCGAGTGGTCCGGTGAACCTTTCGGACCGGGAGATCCTTGAGTGATCCCGGAAAGTCAAGTAAACCACATCACTTAGAGGAAGGAGAAGTCGTAACAAGGTTTCC	6	7	3	10	2	6	5	12	2	2	3	0	1	2	1	1	13	14	1	0	3	3	7	9	3	15	0	0	5	4	8	3	Eukaryota|Alveolata|Ciliophora|Spirotrichea|Choreotrichia|Strobilidiidae|Strobilidiidae_X|Strobilidiidae_X+sp.	no	no	no	heterotroph
OTU_370	CGCCCGTCGCACCTACCGATTGAATGGTCCGGTGAAGCCTCGGGATTGTGACCAGTGCCTTTATTGGTGTTGGTCGCGAGAACTTGTCTAAACCTTATCATTTAGAGGAAGGTGAAGTCGTAACAAGGTTTCC	5	14	5	7	5	12	0	0	0	8	8	14	0	2	0	1	3	27	21	37	8	9	0	3	0	3	8	13	1	6	0	14	Eukaryota|Stramenopiles|Stramenopiles_X|Bacillariophyta|Bacillariophyta_X|Raphid-pennate|Naviculales|Naviculales+sp.	yes	NA	NA	phototroph
OTU_371	CGCCCGTCGCTCCTACCGATTTCGAGTGATTCGGTGAACCTTCTGGACCGTACAGATCCTTGAGTTCTGtgtgGGAAGTTAAGTAAACCATATCACTTAGAGGAAGGAGAAGTCGTAACAAGGTATCCG	9	4	3	10	10	0	5	1	7	0	5	1	2	0	1	1	13	6	4	0	9	0	3	0	12	0	0	2	4	1	5	0	Eukaryota|Alveolata|Ciliophora|Prostomatea|Prostomatea-1|Prostomatea-1_X|Prostomatea-1_XX|Prostomatea-1_XX+sp.	no	NA	NA	NA
OTU_372	CGCCCGTCGCACCTACCGATTGAGTGGTCCGGTGAAGTCTCGGGATTGTGTCTGACTCCTTTATTGGTGGCTGACGCGAGAACTTGCCTAAACCTTATCACTTAGAGGAAGGTGAAGTCGTAACAAGGTTTCCG	1	2	2	3	4	2	4	1	2	0	1	2	0	0	0	0	4	1	107	0	0	0	0	3	8	1	1	0	0	0	5	0	Eukaryota|Stramenopiles|Stramenopiles_X|Bacillariophyta|Bacillariophyta_X|Polar-centric-Mediophyceae|Chaetoceros|Chaetoceros+sp.	yes	NA	NA	phototroph
OTU_373	CGCCCGTCGCTACTACCGATTGAATGGCTCGGTGAGGCCTTCGGACTGGCCCAGGGAGGTCGGCAACGACCACCCAGGGCCGGAAAGTTGGTCAAACCCGGTCATTTAGAGGAAGTAAAAGTCGTAACAAGGTCTCC	2	1	9	12	5	6	1	0	4	3	25	77	1	0	0	0	5	9	4	9	8	6	3	9	1	5	6	3	5	9	0	2	Eukaryota|Opisthokonta|Fungi|Ascomycota|Pezizomycotina|Dothideomycetes|Cladosporium|Cladosporium+cladosporioides	no	NA	NA	NA
OTU_374	CGCCCGTCGCTCCTACCGATTGGATGATTCGGTGAGCTCTTGGGACTGGCTGCTGTGTCTCCCTAACGGGAGCTCGGCATCGGAAACTTGATCAAACCTAATTATCTAGAGGAAGGAGAAGTCGTAACAAGGTTTCC	3	4	3	47	9	22	0	4	0	0	2	4	0	0	0	4	5	2	11	3	0	4	0	0	1	2	5	12	2	0	0	0	Eukaryota|Rhizaria|Radiolaria|Acantharea|Acantharea-Group-II|Acantharea-Group-II_X|Acantharea-Group-II_XX|Acantharea-Group-II_XX+sp.	no	no	NA	heterotroph
OTU_375	CGCCCGTCGCACCTACCGATTGAACCATACGGTGAGGTCCTCGGATTtttttAGCCGACCTTCATTGGGAGGCTGAAAGGAGAAGTTGCCCAAACCTCGTGGTTTAGAGGAAGGTGAAGTCGTAACAAGGTTTCC	8	12	4	6	5	1	3	0	3	0	9	11	1	1	2	2	17	88	4	5	9	6	2	4	11	2	11	10	6	5	0	0	Eukaryota|Stramenopiles|Stramenopiles_X|Phaeophyceae|Phaeophyceae_X|Phaeophyceae_XX|Colpomenia|Colpomenia+peregrina	yes	NA	NA	NA
OTU_376	CGCCCGTCGCTCCTACCGATTGAGTGGTCCGGTGAATAATTCGGACCAAGACTCTTTGCAGTTCGCTGCTGAGAATCTTGGAAAGTCTAGTGAACCTTATCACTTAGAGGAAGGAGAAGTCGTAACAAGGTTTCC	5	5	3	4	14	66	9	9	0	1	8	9	0	0	0	0	5	0	6	11	21	10	1	1	4	30	11	11	0	0	0	0	Eukaryota|Alveolata|Dinophyta|Syndiniales|MALV-II|MALV-II-Clade-7|MALV-II-Clade-7_X|MALV-II-Clade-7_X+sp.	no	parasite	no	heterotroph
OTU_377	CGCCCGTCGCTCCTACCGATTGAGCAATCCGGTGAATACTTCGGACCTGTTACTTGGGTGGGCAACCATCCTTGTGACGGGAAAGTCGAGTGAACCTTATTGCTTAGAGGAAGGAGAAGTCGTAACAAGGTTTCC	5	0	0	0	28	5	35	13	0	0	6	2	3	0	0	0	0	3	2	1	23	3	36	10	11	5	2	3	0	0	8	5	Eukaryota|Alveolata|Dinophyta|Syndiniales|MALV-II|MALV-II-Clade-4|Amoebophrya|Amoebophrya+sp.	no	parasite	no	heterotroph
OTU_378	CGCCCGTCGCACCTACCGATTGAATGGTCCGGTGAAATCTTCGGAGTGCCGCAATCGTCtctctTCGGGGAGACGCTGCAGCGCAAAGTTGATTAAACCTTACCATTTAGAGGAAGGTGAAGTCGTAACAAGGTTTCC	12	21	67	5	23	19	3	4	0	4	16	21	1	15	3	5	19	9	40	17	27	56	6	23	8	7	28	27	5	8	3	4	Eukaryota|Stramenopiles|Stramenopiles_X|MAST|MAST-22|MAST-22_X|MAST-22_XX|MAST-22_XX+sp.	no	NA	NA	heterotroph
OTU_379	CGCCCGTCGCTCCTACCGATTGAGTGATCCGGTGAATTGTTCGGACCTGCTGGTTGATCGGTTTCGGTTTTCTAGTGGGAAAGTCCTGTGAACCTTATCACTTAGAGGAAGGAGAAGTCGTAACAAGGTTTCC	48	5	63	12	6	0	10	4	2	0	3	0	6	2	8	1	17	10	14	1	19	3	16	6	3	1	14	1	0	0	2	5	Eukaryota|Alveolata|Dinophyta|Syndiniales|MALV-II|MALV-II-Clade-26|MALV-II-Clade-26_X|MALV-II-Clade-26_X+sp.	no	parasite	no	not-found
OTU_380	CGCCCGTCGCTGCTACCGATTGAGCCACAAGGTGAAGTCTGCGGATCGTCGCATCGTTCCTGCAAAGGAACTTCGCGATCGAAAAGTGGCCTAAACCCTGTGGCTTAGAGGAAGCAAAAGTCGTAACAAGGTTTCC	9	5	9	4	6	8	0	1	1	2	4	4	0	3	0	1	35	4	24	4	13	20	8	6	1	1	3	3	4	3	0	19	Eukaryota|Alveolata|Dinophyta|Syndiniales|MALV-II|MALV-II-Clade-26|MALV-II-Clade-26_X|MALV-II-Clade-26_X+sp.	no	parasite	no	not-found
OTU_381	CGCCCGTCGCTCCTACCGATTGAGTGATCCGGTGAATAATTCGGACCTGCGAGCCTTGCGGTTCGCTGCTTGGTTTGTGGGAAAGTCTAGTGAACCTTATCACTTAGAGGAAGGAGAAGTCGTAACAAGGTTTCC	46	18	28	25	9	20	10	7	4	19	4	13	8	6	2	20	14	10	5	8	13	3	10	15	6	20	7	13	10	9	6	14	Eukaryota|Alveolata|Dinophyta|Syndiniales|MALV-II|MALV-II-Clade-12|MALV-II-Clade-12_X|MALV-II-Clade-12_X+sp.	no	parasite	no	heterotroph
OTU_382	CGCCCGTCGCTACTACCGATTGGATGGTCTGGTGAGTCTTCCGGACTGCGACTATGTTTCGGGCAACCGGGACTTGTTGCGGGAAGTTACGCAAACCCTATCATCTAGAGGAAGTAAAAGTCGTAACAAGGTTTCC	16	6	15	6	8	6	23	9	5	2	4	3	2	3	1	0	22	2	4	0	4	2	10	16	8	3	4	0	3	3	3	6	Eukaryota|Hacrobia|Telonemia|Telonemia_X|Telonemia_XX|Telonemia-Group-2|Telonemia-Group-2_X|Telonemia-Group-2_X+sp.	no	no	no	heterotroph
OTU_384	CGCCCGTCGCTCCTACCGATTGAATGATCCGGAGAATTCTTGGGATCGCCTAGACTGAAGGGTTTCTGGATGTCGTGGCGAAAACTCGTGTGATTCTTATCATTTAGAGGAAGGAGAAGTCGTAACAAGGTTTCC	0	5	0	1	4	8	4	8	0	8	2	8	0	3	0	5	1	0	2	8	7	26	2	10	2	10	7	1	1	0	1	67	Eukaryota|Archaeplastida|Rhodophyta|Bangiophyceae|Bangiales|Bangiaceae|Porphyra|Porphyra+capensis	yes	no	no	not-found
OTU_385	CGCCCGTCGCTCCTACCGATTGAGCAATCCGGTGAATATTTCGGACCGTGGCTAATCTCACGAGCGGCCTCGGAAAGTCAAGTAAACCTTATTGCTTAGAGGAAGGAGAAGTCGTAACAAGGTTTCC	59	8	46	5	0	0	0	0	1	5	0	0	7	3	4	4	8	3	1	0	16	0	12	2	4	2	11	0	1	2	2	2	Eukaryota|Alveolata|Dinophyta|Syndiniales|MALV-II|MALV-II-Clade-1|Amoebophrya|Amoebophrya+ceratii	no	parasite	no	heterotroph
OTU_386	CGCCCGTCGCTCCTACCGATTGAATGATCCGGTGAGGTCTTCGGACTGGGATGGTGCAGCTGGTCCGCCAGCAGCGCTGCCTCGGGAAGTTGCCCAAACCTTATCATTTAGAGGAAGGAGAAGTCGTAACAAGGTTTCC	9	4	6	4	5	3	3	0	2	2	0	0	1	0	0	0	19	7	3	0	0	0	0	0	5	1	0	0	0	0	0	2	Eukaryota|Hacrobia|Haptophyta|Prymnesiophyceae|Prymnesiales|Prymnesiaceae|Prymnesium|Prymnesium+kappa	yes	no	no	NA
OTU_387	CGCCCGTCGCTGCTACCGATTGGATGGTCCGGTGAGAACTCTGGATTGTGGCTACTGTGCCGGTCTCCGGTGCGTGGCCGCGAGAAGTTGATCGAACCTTATCATCTAGAGGAAGCAAAAGTCGTAACAAGGTTTCC	0	6	1	20	5	16	3	6	1	6	6	8	1	8	0	15	1	8	4	12	17	20	4	14	1	15	5	13	1	3	2	20	Eukaryota|Hacrobia|Telonemia|Telonemia_X|Telonemia_XX|Telonemia-Group-1|Telonemia-Group-1_X|Telonemia-Group-1_X+sp.	no	no	no	heterotroph
OTU_388	CGCCCGTCGCTCCTACCGATTTTGAGTGATCCGGTAAAATCTTTGGACTTTGATGTTATGCGTTTAAGGAAGTTGATTAAACCTTATCACTTAGAGGAAGGAGAAGTCGTAACAAGGTTTCC	8	9	6	11	9	0	8	1	5	0	5	1	1	1	2	1	14	6	11	0	6	1	7	1	9	0	7	0	2	3	7	5	Eukaryota|Alveolata|Ciliophora|Phyllopharyngea|Cyrtophoria|Chlamydodontidae|Chlamydodon|Chlamydodon+sp.	no	no	no	NA
OTU_389	CGCCCGTCGCTCCTACCGATTGAGTGATCCGGTGAATAATTCGGACCGATGCAGTGCTCAGCTTCTGAACTTTGCATTGGAAAGTTTAGTGAACCTTATCACTTAGAGGAAGGAGAAGTCGTAACAAGGTTTCC	10	9	6	8	7	0	8	0	13	4	0	0	2	4	2	2	14	6	12	0	1	0	6	5	14	2	2	1	2	3	17	0	Eukaryota|Alveolata|Dinophyta|Dinophyceae|Suessiales|01|Suessiaceae|Biecheleria|baltica	yes	no	no	NA
OTU_390	CGCCCGTCGCTCCTACCGATTGAGTGGTCCGGTGAGTAATTTGGAGTGTCGGTATTGCTGCTCCTTGCAGCATTGACTTATTGAAATTTAGCGAACCTTACCACTTAGAGGAAGGAGAAGTCGTAACAAGGTTTCC	0	0	1	0	1	3	0	1	7	80	1	6	9	7	4	13	0	0	0	17	3	0	0	0	17	26	1	2	9	20	0	17	Eukaryota|Alveolata|Dinophyta|Dinophyceae|Gonyaulacales|22|Ceratiaceae|Neoceratium_03|tenue	yes	no	no	phototroph
OTU_391	CGCCCGTCGCTACTACCGATTGAATAATCCGGTGAAATCTCGGGATTGCGAGCTCAAGCGGGGCAACCTGCTAGGCTTGTGAGAACTTGAGTAAACCTTATTATTTAGAGGAAGTAAAAGTCGTAACAAGGTTTCC	3	12	9	10	8	3	7	10	5	14	5	8	3	4	1	17	6	44	4	11	10	8	9	3	8	3	0	11	2	14	2	33	Eukaryota|Rhizaria|Cercozoa|Novel-clade-10-12|Novel-clade-10|Novel-clade-10_X|Novel-clade-10_XX|Novel-clade-10_XX+sp.	no	NA	no	heterotroph
OTU_392	CGCCCGTCGCTCCTACCGATTGAATGATCCGGTGAGGTCTTTGGACTGAGGGAACGTGAGTGGTTCGCCATTCGTGATTTCTCGGGAAGCTGCCCAAACCTTATCATTTAGAGGAAGGAGAAGTCGTAACAAGGTTTCC	21	8	11	0	33	3	11	3	0	0	6	5	2	0	0	0	8	1	6	1	35	7	9	6	16	0	3	0	1	0	3	4	Eukaryota|Hacrobia|Haptophyta|Prymnesiophyceae|Prymnesiales|Prymnesiaceae|Prymnesiaceae_X|Prymnesiaceae_X+sp.	yes	no	no	phototroph
OTU_393	CGCCCGTCGCTACTACCGATTGAATGGCTTAGTGAGTTttttGGACTGTGGCACTCCGTGGGCAACCTCGAAGTGCTATCAGGAAGAAAATCAAACTTGATCATTTAGAGGAAGTAAAAGTCGTAACAAGGTTTCC	4	2	5	3	0	0	5	3	4	15	5	6	5	6	4	9	10	2	7	6	2	0	5	5	11	8	1	1	10	21	20	23	Eukaryota|Rhizaria|Cercozoa|Filosa-Thecofilosea|Cryomonadida|Cryomonadida_X|Cryomonadida_XX|Cryomonadida_XX+sp.	no	no	no	heterotroph
OTU_394	CGCCCGTCGCACCTACCGATTGAATGGTCCGGTGAGCTGTCCGGACTGGCCGTCTGTTGCTTCATTGCGATGGGCAGCCGGGAAGTTCCGCAAACCTTATCATTTAGAGGAAGGTGAAGTCGTAACAAGGTTTCC	5	6	0	0	7	5	13	15	1	3	2	2	2	5	0	0	1	1	13	6	13	9	6	31	3	6	6	3	0	0	4	9	Eukaryota|Alveolata|Perkinsea|Perkinsida|Perkinsida_X|Parvilucifera-group|Parvilucifera-group_X|Parvilucifera-group_X+sp.	no	parasite	no	NA
OTU_395	CGCCCGTCGCTCCTACCGATTGAGTGATCCGGTGAATAATTCGGACCGATAACCTACTTGGTTTTCCAGGTTAGTTATTGGGAAGTCTAGTGAACCTTATCACTTAGAGGAAGGAGAAGTCGTAACAAGGTTTCC	46	11	17	28	24	26	59	47	8	11	9	11	17	9	6	35	27	12	4	5	41	10	61	27	46	26	7	21	11	9	13	38	Eukaryota|Alveolata|Dinophyta|Syndiniales|MALV-II|MALV-II-Clade-16|MALV-II-Clade-16_X|MALV-II-Clade-16_X+sp.	no	parasite	no	heterotroph
OTU_397	CGCCCGTCGCACCTACCGATTGAATGGTCCGGTGAAATCTTCGGACCGAGCAGCCGTCAGCAATGAAGGCAGCTTGGAAAGTCGCTTAAACCTTACCATTTAGAGGAAGGTGAAGTCGTAACAAGGTTTCC	2	8	1	3	7	9	5	1	0	1	11	4	1	8	0	1	3	8	7	5	4	28	1	13	4	7	2	10	0	1	0	0	Eukaryota|Stramenopiles|Stramenopiles_X|MAST|MAST-3-12|MAST-3|Incisomonas|Incisomonas+sp.	no	NA	NA	heterotroph
OTU_398	CGCCCGTCGCTCCTACCGATTGAGTGGTCCGGTGAGCAATTCGGATTGATGTTGCGCTTGGATCTCCAAGGGTCACGTTAAGAAGTCTAGCAAACCTTACCACTTAGAGGAAGGAGAAGTCGTAACAAGGTTTCC	66	10	27	10	0	0	1	0	0	0	0	0	9	0	1	0	12	9	2	0	12	0	18	0	0	0	5	0	0	0	0	0	Eukaryota|Alveolata|Dinophyta|Syndiniales|MALV-I|MALV-I-Clade-3|MALV-I-Clade-3_X|MALV-I-Clade-3_X+sp.	no	parasite	no	heterotroph
OTU_399	CGCCCGTCGCTCCTACCGATTGAATGGTCCGGTGAAATCTTCGGATTGTGCGCAGCGAAGGTTCGCTGGAGCTGTGCGTGAGAAGTTGATTAAACCTTATCATTTAGAGGAAGGAGAAGTCGTAACAAGGTTTCC	4	8	0	1	5	5	20	17	2	0	2	0	3	3	2	0	1	13	0	2	4	2	15	33	9	17	0	0	2	3	8	10	Eukaryota|Hacrobia|Katablepharidophyta|Katablepharidaceae|Katablepharidales|Katablepharidales_X|Katablepharidales_XX|Katablepharidales_XX+sp.	no	no	no	heterotroph
OTU_400	CGCCCGTCGCACCTACCGATTGAATGGTCTCATGAATACGCAGGATTGTGGCGTTGTTTCCTTCATTGGAAACGACGCCGCGAGAACGCGCTTAAATGCTATCATTTAGAGGAAGGTGAAGTCGTAACAAGGTTTCC	0	14	1	6	14	23	0	1	0	11	23	25	0	6	2	1	0	3	10	62	14	53	0	18	2	5	11	12	0	2	0	22	Eukaryota|Stramenopiles|Stramenopiles_X|Labyrinthulea|Labyrinthulales|Labyrinthulaceae|Labyrinthulaceae_X|Labyrinthulaceae_X+sp.	no	NA	NA	heterotroph
OTU_401	CGCCCGTCGCACCTACCGATTGAATGGTCCGGTGAAATCTTCGGACTGTGGCGATGCCCGAGCAATCGGGCGCCGTCGTGGGAAGTAGCTTAAACCTTACCATTTAGAGGAAGGTGAAGTCGTAACAAGGTTTCC	0	11	1	3	8	13	5	3	0	3	11	10	0	10	0	2	7	1	8	11	9	27	0	12	1	2	42	23	1	0	2	3	Eukaryota|Stramenopiles|Stramenopiles_X|MAST|MAST-3-12|MAST-3|Incisomonas|Incisomonas+sp.	no	NA	NA	heterotroph
OTU_402	CGCCCGTCGCACCTACCGATTGAATGATTCGGTGAAATTCTCGGACTGTGCCATTTAATCCTTCGGGATTTTATGGTGTGGGAAGTTAAGTAAACCTCATCATTTAGAGGAAGGTGAAGTCGTAACAAGGTTTCC	9	10	17	6	31	6	9	2	17	8	18	2	6	2	5	5	33	3	26	8	17	7	4	1	53	10	13	2	16	12	1	1	Eukaryota|Stramenopiles|Stramenopiles_X|Chrysophyceae-Synurophyceae|Chrysophyceae-Synurophyceae_X|Clade-I|Clade-I_X|Clade-I_X+sp.	NA	NA	NA	NA
OTU_403	CGCCCGTCGCTCCTACCGATTGAGTGATCCGGTGAATAATTCGGACGGAGTTCTAAGCCGGCAACGGTTTGGAATTCTGAAAGTCTAGTGAACCTTATCACTTAGAGGAAGGAGAAGTCGTAACAAGGTTTCC	29	12	28	22	11	4	8	3	1	3	5	8	3	0	2	9	16	4	2	4	20	2	9	4	4	2	12	5	2	1	0	8	Eukaryota|Alveolata|Dinophyta|Syndiniales|MALV-II|MALV-II-Clade-22|MALV-II-Clade-22_X|MALV-II-Clade-22_X+sp.	no	parasite	no	NA
OTU_404	CGCCCGTCGCACCTACCGATTGAATGGTCCGGTGAGAATTTCGGACTGTGGCAACGTTGCTTCATTGGAGCGTCGCCGTGGGAAGTTATTCAAACCTTACCATTTAGAGGAAGGTGAAGTCGTAACAAGGTTTCC	5	7	6	4	7	6	4	3	4	6	5	4	3	5	2	3	9	12	7	8	3	7	2	4	7	2	21	18	5	5	7	9	Eukaryota|Stramenopiles|Stramenopiles_X|MAST|MAST-2|MAST-2_X|MAST-2_XX|MAST-2_XX+sp.	no	NA	NA	heterotroph
OTU_405	CGCCCGTCGCACCTACCGATTGAATGGTCCGGTGAAATCTTCGGAGTGCTGCAGTCGTTCGCAAGGACTCTGCGGTGCAAAGTTGATTAAACCTTACCATTTAGAGGAAGGTGAAGTCGTAACAAGGTTTCC	11	10	5	3	1	0	0	0	0	0	12	0	0	1	0	0	68	21	17	1	1	0	0	0	0	0	1	3	14	3	0	0	Eukaryota|Stramenopiles|Stramenopiles_X|Labyrinthulea|Thraustochytriales|Thraustochytriaceae|Labyrinthuloides|Labyrinthuloides+minuta	no	NA	NA	heterotroph
OTU_406	CGCCCGTCGCTGCTACCGATTGAGTGTCCTGGTGAATTATTCGGACTGTGTTCGTTGCCGGTTTCCGGGAGCGAAATACGGAAAGTTTTGTAAACCCTGACACTTAGAGGAAGCAGAAGTCGTAACAAGGTTTCC	39	5	27	3	15	4	13	8	1	4	7	6	3	1	0	2	6	5	2	0	41	2	12	8	8	5	5	4	0	1	4	6	Eukaryota|Alveolata|Apicomplexa|Apicomplexa_X|Colpodellidae|Colpodellidae_X|Colpodellidae_XX|Colpodellidae_XX+sp.	no	no	no	heterotroph
OTU_407	CGCCCGTCGCTCCTACCGATTGAGCAATCCGGTGAATATTTCGGACCGGCACTCTGCGGGGCAACTCGTTTGAGAACTGGAAAGTCAAGTTAACCTTATTGCTTAGAGGAAGGAGAAGTCGTAACAAGGTTTCC	11	1	0	2	5	5	9	7	1	0	13	20	1	1	0	0	3	2	1	1	11	5	15	8	4	5	75	9	3	3	2	5	Eukaryota|Alveolata|Dinophyta|Syndiniales|MALV-II|MALV-II-Clade-1|MALV-II-Clade-1_X|MALV-II-Clade-1_X+sp.	no	parasite	no	heterotroph
OTU_408	CGCCCGTCGCACCTACCGATTGAATGGTTCGGTGAAATCTCAGGACCGCGGCACGCAAGCTTCACGGCGAACGTGCCTTGGGAATCTGATTAAACCTCACTATTTAGAGGAAGGTGAAGTCGTAACAAGGTTTCC	15	9	27	6	6	10	0	5	8	6	22	9	2	6	2	3	67	24	40	6	8	16	2	4	4	22	3	4	12	4	1	6	Eukaryota|Stramenopiles|Stramenopiles_X|Pelagophyceae|Pelagophyceae_X|Pelagophyceae_XX|Pelagococcus|Pelagococcus+subviridis	yes	NA	NA	NA
OTU_409	CGCCCGTCGCTCCTACCGATTGAATGGTCCGGTGAATTCTTCGGATTGTGCGCAGCAATGGTTCGCCTGCGCTGTGCGCGAGAAGTTGAATAAACCTTATCATTTAGAGGAAGGAGAAGTCGTAACAAGGTTTCC	5	11	2	5	6	9	5	3	1	7	6	6	1	6	0	4	5	9	4	8	15	14	4	11	4	5	3	9	1	1	6	8	Eukaryota|Hacrobia|Katablepharidophyta|Katablepharidaceae|Katablepharidales|Katablepharidales_X|Katablepharidales_XX|Katablepharidales_XX+sp.	no	no	no	NA
OTU_410	CGCCCGTCGCTCCTACCGATTGAGCAAACCGGTGAATAGTTTGGACCGTCGGCTTTCTCGGTTCGCCGGGTTAGCAGTACGGAAAATTCAGTGAACCTTtttGCTTAGAGGAAGGAGAAGTCGTAACAAGGTTTCC	62	4	97	8	0	0	0	0	2	1	0	0	3	0	4	0	10	2	0	0	12	0	6	0	0	0	17	0	0	0	0	0	Eukaryota|Alveolata|Dinophyta|Syndiniales|MALV-II|MALV-II-Clade-2|MALV-II-Clade-2_X|MALV-II-Clade-2_X+sp.	no	parasite	no	heterotroph
OTU_411	CGCCCGTCGCACCTACCGATTGAATGGTCCGGTGAAGCCTCGGGATTGTGGCGAGTTCCCTTTATTGGGAGTTTGTCGCGAGAACTTGTCTAAACCTTATCATTTAGAGGAAGGTGAAGTCGTAACAAGGTTTCC	9	10	7	9	17	9	8	4	4	2	21	22	2	4	0	2	15	37	97	7	25	16	2	10	7	8	6	30	3	10	4	7	Eukaryota|Stramenopiles|Stramenopiles_X|Bacillariophyta|Bacillariophyta_X|Raphid-pennate|Cylindrotheca|Cylindrotheca+closterium	yes	NA	NA	NA
OTU_413	CGCCCGTCGCACCTACCGATTGAATGGTCCGGTGAATTCTTCGGACTGTGGCGTTGGATCGTTTTCGGACGAGACTTTGCTGCGGGAAGTTGATTAAACCTTACCATTTAGAGGAAGGTGAAGTCGTAACAAGGTTTCC	8	6	12	6	11	8	4	5	1	0	7	3	1	2	0	1	17	6	16	5	19	5	4	2	3	5	3	3	2	1	0	4	Eukaryota|Stramenopiles|Stramenopiles_X|Labyrinthulea|Labyrinthulales|Labyrinthulaceae|Labyrinthulaceae_X|Labyrinthulaceae_X+sp.	no	NA	NA	heterotroph
OTU_414	CGCCCGTCGCTCCTACCGATTGAGCAATCCGGTGAATAATTCGGACCGGATTAATTTCTGGTTTCAGATTTTAGTCTGGAAAGTCTAGTGAACCTTATTGCTTAGAGGAAGGAGAAGTCGTAACAAGGTTTCC	2	2	1	16	5	33	6	10	0	5	8	12	1	2	0	5	2	3	8	8	11	8	1	3	3	14	12	12	0	4	0	2	Eukaryota|Alveolata|Dinophyta|Syndiniales|MALV-II|MALV-II-Clade-5|MALV-II-Clade-5_X|MALV-II-Clade-5_X+sp.	no	parasite	no	heterotroph
OTU_415	CGCCCGTCGCTACTACCGATTGAATGGTTTAGTGAGTCCTCGGGATCAGCCTTATTATGGTGGCAACACCAAAATTAGGCAGAGAACTTGGTCAAACTTGATCATTTAGAGGAAGTAAAAGTCGTAACAAGGTTTCC	3	6	3	4	6	6	2	7	2	2	1	2	1	0	0	0	17	3	3	5	2	1	0	0	4	15	3	2	1	0	2	2	Eukaryota|Opisthokonta|Choanoflagellida|Choanoflagellatea|Acanthoecida|Stephanoecidae_Group_D|Stephanoecidae_Group_D_X|Stephanoecidae_Group_D_X+sp.	no	no	no	heterotroph
OTU_416	CGCCCGTCGCTCCTACCGATTGAGTGATCCGGTGAATTATTCGGACCGAAACATCACCTGGTTTCCAGGAGATGCTTCGGGAAGTCTTGTGAACCTTATCACTTAGAGGAAGGAGAAGTCGTAACAAGGTTTCC	12	7	8	40	10	15	16	10	1	1	9	18	2	0	0	13	7	5	2	3	9	2	10	7	7	12	24	7	3	5	4	10	Eukaryota|Alveolata|Dinophyta|Syndiniales|MALV-II|MALV-II-Clade-14|MALV-II-Clade-14_X|MALV-II-Clade-14_X+sp.	no	parasite	no	heterotroph
OTU_417	CGCCCGTCGCACCTACCGATTGAGTGACTCGATGAAGGCTCGGGATTGTGGTTATTGCTTTCATTAGGAATTACTGCGAGAACTTGTCTGAATCTCGCCACTTAGAGGAAGGTGAAGTCGTAACAAGGTCTCC	0	0	2	8	2	3	1	3	0	1	10	7	0	1	3	4	3	4	2	6	3	5	0	0	3	7	43	66	1	3	0	0	Eukaryota|Stramenopiles|Stramenopiles_X|Bacillariophyta|Bacillariophyta_X|Polar-centric-Mediophyceae|Polar-centric-Coscinodiscophyceae_X|Polar-centric-Coscinodiscophyceae_X+sp.	yes	NA	NA	not-found
OTU_418	CGCCCGTCGCTCCTACCGATTGGATGAATCGATGAGCCTTTTGGAGAGCTGTTGTGAAGCCCTTGGGTGGAACTATAGCTCGAAATCATGCAAATCTGTTCATCTAGAGGAAGGAGAAGTCGTAACAAGGTTTCC	0	0	1	11	2	15	3	5	3	21	1	9	2	4	2	5	0	4	3	12	7	4	2	6	10	22	1	5	6	6	4	12	Eukaryota|Rhizaria|Radiolaria|RAD-B|RAD-B_X|Sticholonche|Sticholonche_X|Sticholonche_X+sp.	no	no	no	heterotroph
OTU_419	CGCCCGTCGCTCCTACCGATTGAATGTGTTGGTGAGGAGCTCGGATTGGCAGCAGTTGGTGGTTCGCCACCGGCTATTGCTGAGAAGTCCTCCAAACCGCCCCATTTAGAGGAAGGAGAAGTCGTAACAAGGTTTCC	0	0	0	0	0	0	0	0	4	0	3	0	0	0	0	0	1	0	176	0	3	2	1	0	0	0	25	0	0	0	5	0	Eukaryota|Archaeplastida|Chlorophyta|Chlorodendrophyceae|Chlorodendrales|Chlorodendrales_X|Chlorodendrales_XX|Chlorodendrales_XX+sp.	yes	no	no	not-found
OTU_420	CGCCCGTCGCTCCTACCGATTGAGCAATCCGGTGAATATTTCGGACCGACTGGCTCGGGGCAACCTGCTGCTAGTTGGAAAGTCAAGTAAACCTTATTGCTTAGAGGAAGGAGAAGTCGTAACAAGGTTTCC	10	4	6	0	19	4	10	2	3	4	4	3	4	1	7	3	3	3	4	1	29	4	9	6	9	1	7	0	2	2	1	2	Eukaryota|Alveolata|Dinophyta|Syndiniales|MALV-II|MALV-II-Clade-1|Amoebophrya|Amoebophrya+ceratii	no	parasite	no	heterotroph
OTU_421	CGCCCGTCGCTCCTACCGATTGAGTGGTCCGGTGAGTAATTCGGACGGGTTTATTGCGCAGATTCTGTGTAGTTTACCTGAAAGTCTAGCGAACCTTATCACTTAGAGGAAGGAGAAGTCGTAACAAGGTTTCC	9	5	2	13	0	0	2	2	4	10	0	2	11	17	4	39	2	0	0	1	3	2	7	6	7	16	1	7	11	11	0	5	Eukaryota|Alveolata|Dinophyta|Dinophyceae|Blastodiniales|01|Oodiniaceae|Piscinoodinium|sp.	no	parasite	no	heterotroph
OTU_422	CGCCCGTCGCTCCTACCGATGAATGTTCCGATGAAGCTTTCGGAGGGATGCTGTGAACGTGGCTCTGCCTCAGGAACGGATTATCCTGAAGTTACCTAAATCTGAACATTTCGAGGAAGGAGAAGTCGTAACAAGGTTTCC	0	0	4	1	9	101	0	8	0	0	9	9	0	0	0	0	0	0	6	5	12	8	0	0	1	17	6	7	0	0	0	0	Eukaryota|Rhizaria|Radiolaria|Polycystinea|Spumellarida|Spumellarida_X|Spumellarida_XX|Spumellarida_XX+sp.	no	no	NA	heterotroph
OTU_423	CGCCCGTCGCTCCTACCGATTGGGTGTGCTGGTGAAGCGTTCGGATTGGCGGCAGTGCGCGGTTCGCCGCTCGCTGCAGCCGAGAAGTTCGTTAAACCCTCCCACCTAGAGGAAGGAGAAGTCGTAACAAGGTTTCC	11	14	9	8	7	15	1	11	0	7	7	9	0	2	0	2	15	28	8	9	42	13	0	3	0	7	0	5	1	2	0	8	Eukaryota|Archaeplastida|Chlorophyta|Trebouxiophyceae|Trebouxiophyceae_X|Trebouxiophyceae_XX|Pseudococcomyxa|Pseudococcomyxa+simplex	not-found	not-found	not-found	NA
OTU_424	CGCCCGTCGCTACTACCGATTGAATGGTTTAGTGAGGCCTTCGGATTCGCGACTCGTTTGTGAAGAAGTTGGACAAACTCAGTCATTTAGAGGAAGTAAAAGTCGTAACAAGGTTTCC	4	2	1	0	29	10	9	5	0	7	9	7	2	0	0	4	2	3	3	7	22	10	5	4	17	5	0	4	2	6	3	5	Eukaryota|Alveolata|Dinophyta|Syndiniales|MALV-II|MALV-II-Clade-10-and-11|MALV-II-Clade-10-and-11_X|MALV-II-Clade-10-and-11_X+sp.	no	parasite	no	heterotroph
OTU_425	CGCCCGTCGCTCCTACCGATTGAGCAATCCGGTGAGTTCTTCGGACCGAGATTTGTCTGGGCAACTGGTTCAAGTTTTGGAAAGTCGCGCTAACCTTATTGCTTAGAGGAAGGAGAAGTCGTAACAAGGTTTCC	2	2	2	0	5	2	5	1	1	0	25	17	0	0	0	0	6	1	4	1	6	2	6	2	3	3	100	8	1	2	1	2	Eukaryota|Alveolata|Dinophyta|Syndiniales|MALV-II|MALV-II-Clade-1|MALV-II-Clade-1_X|MALV-II-Clade-1_X+sp.	no	parasite	no	heterotroph
OTU_426	CGCCCGTCGCTCCTACCGATTGAATGATCCGGTGAGGCCcccGGACTGGAGCAACTGGAGTGGTTCGCCATCCCGGATGCCTCGGGAAGCTGTCCAAACCTTATCATTTAGAGGAAGGAGAAGTCGTAACAAGGTTTCC	21	1	26	3	42	4	9	1	2	0	4	4	2	0	2	0	7	2	1	5	12	4	4	0	8	0	12	4	2	0	1	2	Eukaryota|Hacrobia|Haptophyta|Prymnesiophyceae|Phaeocystales|Phaeocystaceae|Phaeocystis|Phaeocystis+sp.	yes	mutualist	no	NA
OTU_427	CGCCCGTCGCTCCTACCGATTGAATAATCCGGAGAATATTTGGGACTGCTTGACTGAAGGGTTTCTGGACGTCACAGTGGAAACTTAAGTGATTCTTATTATTTAGAGGAAGGAGAAGTCGTAACAAGGTTTCC	1	8	0	4	7	17	2	3	0	6	11	5	0	10	0	1	0	0	6	12	10	31	1	15	3	7	11	9	2	0	3	4	Eukaryota|Excavata|Metamonada|Preaxostyla|Oxymonadida|Streblomastigidae|Streblomastix|Streblomastix+strix	no	mutualist	no	not-found
OTU_428	CGCCCGTCGCTCCTACCGATTGAGTGATCCGGTGAATAATTCGGACTGCGGCAATTCTCGGTTTCCGAGATTTGCTGCGGGAAGTTTAGTGAACCTTATCACTTAGAGGAAGGAGAAGTCGTAACAAGGTTTCC	24	6	29	9	1	5	6	8	1	2	2	13	5	3	4	7	14	9	2	13	10	5	15	10	3	3	12	6	2	5	0	14	Eukaryota|Alveolata|Dinophyta|Syndiniales|MALV-III|MALV-III_X|MALV-III_XX|MALV-III_XX+sp.	no	parasite	no	heterotroph
OTU_429	CGCCCGTCGCTCCTACCGATTGAGTGATCCGGTGAATAATTCGGACTGCAGGGAGCGCAGTTCTGCGCTTCGCTGCAGGAAGTTTAGTGAACCTTATCACTTAGAGGAAGGAGAAGTCGTAACAAGGTTTCC	32	13	8	10	7	3	4	5	4	6	1	10	5	3	1	5	9	6	1	3	19	6	5	6	4	6	3	2	3	3	0	3	Eukaryota|Alveolata|Dinophyta|Syndiniales|MALV-I|MALV-I-Clade-5|MALV-I-Clade-5_X|MALV-I-Clade-5_X+sp.	no	parasite	no	NA
OTU_430	CGCCCGTCGCTCCTACCGATTGAGTGATCCGGTGAATAATTCGGACCTGATGACTGTGAGTTCGCTCGCGGTTtttCGGGAAAGTCTAGTAAACCTTATCACTTAGAGGAAGGAGAAGTCGTAACAAGGTTTCC	4	12	5	4	0	8	13	15	0	0	0	11	2	4	0	0	3	3	0	0	6	2	23	21	2	10	1	9	0	5	6	11	Eukaryota|Alveolata|Dinophyta|Syndiniales|MALV-II|MALV-II-Clade-7|MALV-II-Clade-7_X|MALV-II-Clade-7_X+sp.	no	parasite	no	heterotroph
OTU_431	CGCCCGTCGCTCCTACCGATTGAGTGATCCGGTGAAaaaTTAGGATTGATGCAGATATCTTTTAATGATTATGCAGTGATAAATATTGTGAACCTTATTGCTTAGAGGAAGGAGAAGTCGTAACAAGGTTTCC	7	1	7	11	6	4	6	0	11	5	9	3	0	1	4	2	9	3	10	7	5	2	2	0	7	0	26	1	5	0	4	0	Eukaryota|Alveolata|Dinophyta|Syndiniales|MALV-II|MALV-II-Clade-4|Amoebophrya|Amoebophrya+ceratii	no	parasite	no	NA
OTU_432	CGCCCGTCGCACCTACCGATTGGATGGTTCGGTGAAAATCTCGGACTCTGACAGCGCAGCCGCAAGGCCGTGTTGTCGGgggAAGTTATTTAAACCTCATCATCTAGAGGAAGGTGAAGTCGTAACAAGGTTTCC	14	20	21	11	5	17	2	5	0	6	8	7	4	4	2	2	12	19	10	4	8	8	4	7	2	2	3	5	2	6	0	4	Eukaryota|Stramenopiles|Stramenopiles_X|Chrysophyceae-Synurophyceae|Chrysophyceae-Synurophyceae_X|Clade-B1|Hibberdia|Hibberdia+magna	yes	no	no	NA
OTU_433	CGCCCGTCGTTACTACCGATTGGTGTGCAGGGTGAAATCTTCGGACTGTGGTTtttGAGCGGTTTCCGTTTCTTTTACCGCGGGAGGTTGCTTAAATCCTGCTCACTAGAGGAAGTACAAGTCGTAACAAGGTTTCC	26	5	40	4	6	4	1	3	0	2	20	2	1	4	1	1	87	9	63	10	8	14	11	12	2	4	6	6	13	2	0	14	Eukaryota|Picozoa|Picomonadea|Picomonadida|Picomonadidae|Picomonas|04|Picomonas+PICOBI02F-L52R_He	not-found	not-found	not-found	NA
OTU_434	CGCCCGTCGCTCCTACCGATTGAGTGATTCGGCGAATGCTTCGGACTGACCAATTTGGTCGGAAAGTTGTGTAAGCCATATCACTTAGAGGAAGGATAAGGCGTAACAAGGTTTCCGTAGGTGAACCTGCAGAAGGACGATCAAACTTGGTCATTTAGAGGAAGTAAAAGTCGTAACAAGGTTTCC	2	1	3	0	1	0	6	4	0	9	0	0	2	2	0	1	0	0	0	3	2	1	20	5	1	3	53	6	0	3	3	53	Eukaryota|Alveolata|Ciliophora|Phyllopharyngea|Suctoria|Ephelotidae|Ephelota|Ephelota+sp.	no	commensal	no	heterotroph
OTU_435	CGCCCGTCGCTCCTACCGATTGAATGATCCGGTGAAATTTCGGGACCGCAGCAACGCAGCTGGTTCGCCAGCAGTGATGCCGCGGGAACTTACTTAAACCTTATCATTTAGAGGAAGGAGAAGTCGTAACAAGGTTTCC	1	7	0	4	10	10	12	5	0	2	6	13	3	6	2	5	1	0	1	4	10	21	7	19	12	13	5	56	2	2	2	3	Eukaryota|Apusozoa|Hilomonadea|Planomonadida|Planomonadidae|Planomonadidae_Group-1|Ancyromonas|Ancyromonas+micra	no	no	no	heterotroph
OTU_437	CGCCTGTCGTTACTACCGATTGAATGGCTTAGTGAGTCCTTGGGATTGGCCGTCGCGAGCCCGCAAGGGCACATGACGGCCGAGAACTTGGGCAAACTTGGTCATTTAGAGGAAGTACAAGTCATAACAAGGTCTCT	27	2	43	11	12	0	2	0	4	0	0	4	0	4	2	0	13	1	33	3	1	2	0	0	0	2	1	0	1	0	0	0	Eukaryota|Opisthokonta|Fungi|Basidiomycota|Ustilaginomycotina|Exobasidiomycetes|Exobasidiomycetes_X|Exobasidiomycetes_X+sp.	no	NA	NA	not-found
OTU_438	CGCCCGTCGCTCCTACCGATTGAGTGATCCGGTGAATAATTCGGACCGGGGCTTTATTTGGTTCGCCGAATTCAACTCTGGAAAGTCTAGTGAACCTTATCACTTAGAGGAAGGAGAAGTCGTAACAAGGTTTCC	4	4	5	24	10	12	4	4	0	0	2	18	0	0	0	6	8	2	1	3	4	7	0	0	10	6	1	12	0	2	0	0	Eukaryota|Alveolata|Dinophyta|Syndiniales|MALV-II|MALV-II-Clade-10-and-11|MALV-II-Clade-10-and-11_X|MALV-II-Clade-10-and-11_X+sp.	no	parasite	no	heterotroph
OTU_439	CGCCCGTCGCTCCTACCGATTGGATGTTTCGATGAGAAGTTCGGAGGACGTCTTGGTCAGGAGCAATCCCGGCCGGATGACCAAAGTTCTTCAAATCTGAATATCTAGAGGAAGGAGAAGTCGTAACAAGGTTTCC	2	4	2	157	0	2	0	0	0	0	0	0	0	0	0	5	5	4	1	0	0	0	0	0	0	0	0	8	0	0	0	0	Eukaryota|Rhizaria|Radiolaria|RAD-A|RAD-A_X|RAD-A_XX|RAD-A_XXX|RAD-A_XXX+sp.	no	no	NA	heterotroph
OTU_440	CGCCCGTCGCTCCTACCGATTTCGAGTGGTCCGGTGAATTttttGGACCGAGATAACCTCGAGTTGTCTTGGAAAGTCAAATAAACCATACTACTTAGAGGAAGGAGAAGTCGTAACAAGGTTTCC	14	7	5	8	36	4	11	6	6	7	26	10	9	4	2	1	60	25	21	15	97	7	16	5	22	0	13	9	18	6	4	14	Eukaryota|Alveolata|Ciliophora|Spirotrichea|Oligotrichia|Strombidiidae|Strombidiidae_X|Strombidiidae_X+sp.	no	no	no	heterotroph
OTU_441	CGCCCGTCGCTCCTACCGATTGGATGAATCGATGAGCCTTTTGGGGAGTTCCTTTGAAGCCTAATGGCGACGGAGGGCTCGAAGTTATGCAAATCACTTCATCTAGAGGAAGGAGAAGTCGTAACAAGGTTTCC	0	5	4	14	5	9	0	0	0	5	8	12	0	1	0	1	3	26	6	16	6	17	0	0	3	0	11	13	1	3	0	4	Eukaryota|Rhizaria|Radiolaria|RAD-C|RAD-C_X|RAD-C_XX|RAD-C_XXX|RAD-C_XXX+sp.	no	no	NA	not-found
OTU_442	CGCCCGTCGCTCCTACCGATTGAACAATCCGGTGAATAATTCGGATCGTCGTGCAGTTGGGTTCGCCTTGCTGCTTGTACGAGAGGTCTAGTGAACCTTATTGTTTAGAGGAAGGAGAAGTCGTAACAAGGTTTCC	30	13	28	7	19	8	19	14	1	3	4	5	7	2	8	1	3	2	3	2	13	2	17	10	12	8	5	2	0	0	0	5	Eukaryota|Alveolata|Dinophyta|Syndiniales|MALV-II|MALV-II-Clade-5|MALV-II-Clade-5_X|MALV-II-Clade-5_X+sp.	no	parasite	no	heterotroph
OTU_443	CGCCCGTCGCACCTACCGATTGAACGTTCCGGTGAGACCTTGGGATGGTTGTTTTGTTTCTTTATTGAAGCTTAGTGACTAGAACTTGAGCAAACCTTAACGTTTAGAGGAAGGTGAAGTCGTAACAAGGTTTCC	0	1	0	9	4	5	2	3	1	5	15	15	2	3	3	6	3	0	3	4	3	3	5	6	1	8	22	51	4	3	0	2	Eukaryota|Stramenopiles|Stramenopiles_X|Labyrinthulea|Thraustochytriales|Thraustochytriaceae|Thraustochytriaceae_X|Thraustochytriaceae_X+sp.	no	NA	NA	heterotroph
OTU_444	CGCCCGTCGCTGCTACCGATTGAGTGATCCGGTAAACCTTCTGGACTGCGATTGGACTCGATTCAGTTGCGGGAAGTTAAGTAAACCATCTCACTTAGAGGAAGCAGAAGTCGTAACAAGGTATCT	0	17	1	4	6	7	0	0	0	0	8	12	0	5	0	0	0	0	7	12	8	64	0	16	0	0	6	78	0	2	0	5	Eukaryota|Alveolata|Ciliophora|Oligohymenophorea|Scuticociliatia|Scuticociliatia-1|Scuticociliatia-1_X|Scuticociliatia-1_X+sp.	no	NA	NA	heterotroph
OTU_445	CGCCCGTCGCTCCTACCGATTGAATGGTCCGGTGAAATGTTCGGACCGCCGCGAAACGGACGGTTCGCCGTCAGCTTCGCAGTGGGAAGTTCATTAAACCTTATCATTTAGAGGAAGGAGAAGTCGTAACAAGGTTTCC	4	2	2	3	2	0	1	1	3	0	0	1	0	1	0	4	5	2	24	0	3	0	0	0	3	6	1	1	0	0	4	0	Eukaryota|Archaeplastida|Chlorophyta|Pyramimonadales|Pyramimonadales_X|Pyramimonadales_XX|Pyramimonas|Pyramimonas+parkeae	yes	no	no	NA
OTU_446	CGCCCGTCGCACCTACCGATTGGATGGTCCGGTGAGGCCTCGAGACTGCTATTAGGTTCCTTTATTGGGGCTTGACAGCGGGAACTTGTCCAAACCTTATCATCTAGAGGAAGGTGAAGTCGTAACAAGGTTTCC	1	0	0	1	3	4	0	0	8	0	6	1	0	0	0	0	0	0	269	2	10	1	0	0	0	0	2	1	0	0	1	0	Eukaryota|Stramenopiles|Stramenopiles_X|Bacillariophyta|Bacillariophyta_X|Polar-centric-Mediophyceae|Chaetoceros|Chaetoceros+jonquieri	yes	NA	NA	not-found
OTU_447	CGCCCGTCGCTCCTACCGATTGGATGATTCGGTAAGCTCTTGGGATTGATTGACGACCTGCATGTCAGACGGATTTCGACAACTTGATCAAACCTAATCATCTAGAGGAAGGAGAAGTCGTAACAAGGTTTCCGTAA	5	8	12	64	7	30	1	4	3	4	11	17	1	4	2	22	17	10	14	12	7	12	4	3	3	7	7	63	3	6	8	13	Eukaryota|Rhizaria|Radiolaria|Acantharea|Chaunacanthida|Chaunacanthida_X|Chaunacanthid|Chaunacanthid+217	no	no	no	heterotroph
OTU_448	CGCCCGTCGCTCCTACCGATTGAATGTGCCAGTGAAAAGTTCGGATTGGGAGTGGGAGACAGCAATGTATCCTACTTCCGAGAAAATCTTTAAACTTTCCCATTTAGAGGAAGGAGAAGTCGTAACAAGGTTTCC	13	9	11	4	7	6	2	0	2	7	7	15	1	3	2	0	20	37	13	7	7	9	3	3	0	0	3	3	3	6	2	2	Eukaryota|Archaeplastida|Chlorophyta|Prasino-Clade-7|Prasino-Clade-7A|Prasino-Clade-7A1|Prasino-Clade-7A1_X|Prasino-Clade-7A1_X+sp.	yes	no	no	phototroph
OTU_449	CGCCCGTCGCTCCTACCGATTGGATGAATCGATGAGCCCTTTGGAGGTAGAAATGGAAGCCTTCGGGTGGATGTTTAGACCAAAATTGTGCAAATCTGTTCATTTAGAGGAAGGAGAAGTCGTAACAAGGTTTCC	11	6	8	17	3	4	0	0	0	6	2	3	0	1	0	5	12	7	2	10	2	1	0	0	0	2	0	3	0	0	0	5	Eukaryota|Rhizaria|Radiolaria|RAD-B|RAD-B_X|RAD-B-Group-I|RAD-B-Group-I_X|RAD-B-Group-I_X+sp.	no	no	NA	NA
OTU_450	CGCCCGTCGCACCTACCGATTGAATGATTCGATGAATTtttCGGACTGTGATCAGGACGCTTCGGCGACTTGGTTGTGGGAAGTTATTTAAATCTCATCATTTAGAGGAAGGTGAAGTCGTAACAAGGTTTCC	2	3	3	4	4	2	3	3	0	0	4	1	0	2	1	0	9	7	4	0	7	0	4	2	3	0	30	8	0	0	0	1	Eukaryota|Stramenopiles|Stramenopiles_X|Chrysophyceae-Synurophyceae|Chrysophyceae-Synurophyceae_X|Clade-C|Clade-C_X|Clade-C_X+sp.	NA	NA	NA	not-found
OTU_451	CGCCCGTCGCACCTACCGATTGAATGGTTCGGTGAAACTTTCGGACCGTCGCTTGGACGCCTTCTGGCGACTAAGCAATGGGAAGTTATTTAAACCTCATCATTTAGAGGAAGGTGAAGTCGTAACAAGGTTTCC	0	4	0	0	0	0	3	2	11	8	5	4	2	5	5	2	6	2	4	0	2	0	3	4	8	5	0	0	21	25	33	4	Eukaryota|Stramenopiles|Stramenopiles_X|Chrysophyceae-Synurophyceae|Chrysophyceae-Synurophyceae_X|Clade-C|Clade-C_X|Clade-C_X+sp.	NA	NA	NA	NA
OTU_452	CGCCCGTCGCTGCTACCGATTGAGTGTCCTGGTGAATTATTCGGACCGGCATTTCCGGAAGTTTCTTCTGGTTAGGCTGGGAAGTTTTGTAAACCCTGACACTTAGAGGAAGCAGAAGTCGTAACAAGGTTTCC	5	3	1	6	9	6	5	2	0	0	0	1	0	0	2	0	7	1	0	2	0	0	2	0	7	2	0	0	0	0	0	0	Eukaryota|Alveolata|Dinophyta|Syndiniales|MALV-II|MALV-II-Clade-14|MALV-II-Clade-14_X|MALV-II-Clade-14_X+sp.	no	parasite	no	heterotroph
OTU_453	CGCCCGTCGCTCCTACCGATTTCGAGTGGTCCGGTGAACCTTTCGGACCGGAgagaCTTCGAGTTAATCCGGGAAGTCAAGTAAACCACATCACTTAGAGGAAGGAGAAGTCGTAACAAGGTTTCC	10	5	4	4	15	0	13	6	15	33	14	3	4	10	5	15	40	24	11	7	31	3	13	13	29	23	3	3	47	45	19	92	Eukaryota|Alveolata|Ciliophora|Spirotrichea|Choreotrichia|Choreotrichia_X|Choreotrichia_XX|Choreotrichia_XX+sp.	no	no	no	heterotroph
OTU_454	CGCCCGTCGCTCCTACCGATTGAGCAATCCGGTGAATATTTCGGACCGCTACCTTTATTGGTTCGCCAATTTTGGTTCTGGAAAGTCAAGTGAACCTTATTGCTTAGAGGAAGGAGAAGTCGTAACAAGGTTTCC	5	5	1	3	1	0	3	0	1	7	2	1	9	15	4	17	1	1	3	3	9	6	5	9	14	10	0	2	9	8	2	2	Eukaryota|Alveolata|Dinophyta|Syndiniales|MALV-II|MALV-II-Clade-4|MALV-II-Clade-4_X|MALV-II-Clade-4_X+sp.	no	parasite	no	heterotroph
OTU_455	CGCCCGTCGCTCCTACCGATTGAGTGCTACGGTGAATAATTCGGACTGCAGCAACGTTCGGTTCCTGAATGTTGCAGTGGAAAGTTTAGTGAACCTTATCACTTAGAGGAAGGAGAAGTCGTAACAAGGTTTCC	17	8	6	10	5	5	5	7	4	4	11	9	4	6	1	3	12	10	2	10	20	5	11	9	7	1	7	6	3	3	4	7	Eukaryota|Alveolata|Dinophyta|Dinophyceae|Uncultured|42|Uncultured-X|Uncultured-XX|dinoflagellate	NA	NA	NA	NA
OTU_456	CGCCCGTCGCACCTACCGATTGAATGGTCCGGTGAGACTTTCGGACTTTGCGGATAGTTCGTTCATTCGAACTGAAGCGAGGAAAGTTATTCAAACCTTACCATTTAGAGGAAGGTGAAGTCGTAACAAGGTTACC	35	2	38	7	0	1	0	0	0	0	5	1	3	0	7	0	18	5	12	0	5	0	7	0	0	0	6	0	3	0	0	0	Eukaryota|Stramenopiles|Stramenopiles_X|MAST|MAST-3-12|MAST-3|MAST-3C|MAST-3C+sp.	no	NA	NA	not-found
OTU_457	CGCCCGTCGCTACTACCGATTGAATGGTCCAGTGAGCTCTTCGGACTGGTGCGACGCAGCTGGTTCGCCAGCAGCGACGCGCCGGGAAGTTGCGCAAACTTTATCATTTAGAGGAAGTAAAAGTCGTAACAAGGTTTCC	8	33	15	4	53	7	22	14	0	0	6	5	0	3	0	0	6	56	5	8	52	12	11	12	11	7	6	4	1	6	2	10	Eukaryota|Hacrobia|Haptophyta|Prymnesiophyceae|Prymnesiophyceae_X|Prymnesiophyceae_XX|Prymnesiophyceae_XXX|Prymnesiophyceae_XXX+sp.	yes	no	no	heterotroph
OTU_458	CGCCCGTCGCTCCTACCGATTGGGTGATCCGGTGAATAATTCGGACGGATTTTCTTTCCAGTTCGCTGGAGAGTTTATCTGAAAGTCTAGTGAACCTTATCACCTAGAGGAAGGAGAAGTCGTAACAAGGTTTCC	4	12	1	2	4	12	11	15	0	0	0	9	0	2	1	2	1	3	0	1	3	4	13	11	5	9	1	4	0	3	3	5	Eukaryota|Alveolata|Dinophyta|Dinophyceae|Uncultured|238|Uncultured-X|Uncultured-XX|dinoflagellate	NA	NA	NA	NA
OTU_459	CGCCCGTCGCACCTACCGATTGAATGGCTCGGTGAGGCCTCAGGATTCTGGTCTGACACCCTAACAGGAGTCTGATGAGAAGAATCTGTCCAAACCTCGTCATTTAGAGGAAGGTGAAGTCGTAACAAGGTTACC	2	1	0	2	1	1	4	3	2	10	4	4	3	7	1	11	4	6	1	5	3	0	6	5	2	5	1	2	9	13	8	46	Eukaryota|Stramenopiles|Stramenopiles_X|Dictyochophyceae|Dictyochophyceae_X|Dictyochales|Dictyocha|Dictyocha+speculum	yes	NA	NA	phototroph
OTU_460	CGCCCGTCGCACCTACCGATTGAATGGTCCGGTGAAATCTTCGGAGCGCCACGGTTGTACTCTTTATTGAGATACGCCGCAACGCAAAGTTGATTAAACCTTACCATTTAGAGGAAGGTGAAGTCGTAACAAGGTTTCC	0	6	0	7	4	12	0	4	0	6	11	6	0	4	0	0	0	0	5	30	5	36	0	5	0	2	7	10	0	0	0	2	Eukaryota|Stramenopiles|Stramenopiles_X|MAST|MAST-3-12|MAST-3|Solenicola|Solenicola+sp.	no	NA	NA	heterotroph
OTU_461	CGCCCGTCGCTCCTACCGATTGAGTGGTCCGGTGAATTGTTCGGACCTAGGCGATATTCGGCAACGGATTTCGCTTGGGAAAGTTCTGTGAACCTTATCACTTAGAGGAAGGAGAAGTCGTAACAAGGTTTCC	2	1	4	2	0	6	0	5	3	35	0	2	5	2	4	7	0	0	0	4	1	0	0	1	9	26	11	0	4	9	0	8	Eukaryota|Alveolata|Dinophyta|Syndiniales|MALV-II|MALV-II-Clade-16|MALV-II-Clade-16_X|MALV-II-Clade-16_X+sp.	no	parasite	no	NA
OTU_462	CGCCCGTCGCACCTACCGATTGAACGGTCCGGTGAAGTCTCGGGATTGTGGTTAGTGTCCTTCATTGGATGCTGACTGCGAGAACTTGCCTAAACCTTATCGTTTAGAGGAAGGTGAAGTCGTAACAAGGTTTCC	5	2	2	3	2	6	2	7	4	9	6	10	3	7	1	10	4	0	2	4	10	7	7	6	4	31	3	21	5	7	0	10	Eukaryota|Stramenopiles|Stramenopiles_X|Bacillariophyta|Bacillariophyta_X|Polar-centric-Mediophyceae|Polar-centric-Coscinodiscophyceae_X|Polar-centric-Coscinodiscophyceae_X+sp.	yes	NA	NA	phototroph
OTU_463	CGCCCGTCGCTCCTACCGATTGAGCAATCCGGTGAATATTTCGGACCGAATAGCTGCGGGGTAACCCATGGCCGTTTGGAAAGTCAAGTAAACCTTATTGCTTAGAGGAAGGAGAAGTCGTAACAAGGTTTCC	54	21	33	44	19	55	10	10	3	14	8	27	6	7	3	14	12	8	14	7	26	18	22	14	4	28	15	17	3	3	2	6	Eukaryota|Alveolata|Dinophyta|Syndiniales|MALV-II|MALV-II-Clade-1|MALV-II-Clade-1_X|MALV-II-Clade-1_X+sp.	no	parasite	no	heterotroph
OTU_464	CGCCCGTCGCACCTACCGATTGAATGGTCCGGTGAAATCTTCGGACTGGGCGATAGTCAGCAATGACCGTTGCCTGGAAAGTTGCTTAAACCTTACCATTTAGAGGAAGGTGAAGTCGTAACAAGGTTTCC	4	2	3	4	4	1	2	3	1	0	0	4	0	0	0	0	10	17	4	0	15	2	0	3	5	2	0	5	0	3	0	1	Eukaryota|Stramenopiles|Stramenopiles_X|MAST|MAST-3-12|MAST-3|Incisomonas|Incisomonas+sp.	no	NA	NA	heterotroph
OTU_465	CGCCCGTCGCTCCTACCGATTGAGTAATCCGGTGAATAATTCGGACGCATGGTTATTGGGGAAACCTGGTACCACCGCGAAAGTCTAGTGAACCTTATTACTTAGAGGAAGGAGAAGTCGTAACAAGGTTTCC	11	23	3	3	1	0	1	0	11	9	0	0	14	22	9	9	3	2	7	0	8	7	9	10	8	8	1	0	6	7	3	0	Eukaryota|Alveolata|Dinophyta|Syndiniales|MALV-II|MALV-II-Clade-32|MALV-II-Clade-32_X|MALV-II-Clade-32_X+sp.	no	parasite	no	heterotroph
OTU_467	CGCCCGTCGCACCTACCGATTGAATGATTCGGTGAAGATTCCGGACCGAGGCTGCCTCCTCATTAGTTTGTGGTGGTGCCTTGGGAAGCTATCTAAACCTCATCATTTAGAGGAAGGTGAAGTCGTAACAAGGTTTCC	3	2	1	1	7	1	3	2	1	0	0	0	0	0	0	0	3	3	5	1	2	1	0	1	3	2	0	0	0	0	0	0	Eukaryota|Stramenopiles|Stramenopiles_X|Raphidophyceae|Raphidophyceae_X|Raphidophyceae_XX|Fibrocapsa|Fibrocapsa+japonica	yes	NA	NA	phototroph
OTU_468	CGCCCGTCGCTCCTACCGATTGAGCAATCAGATGAGTGATTCGGACCGAAACTTGTATGAGTTCGCTCAAACAATTtttGGAAAGTCTAGCGAGTCTTATTGCTTAGAGGAAGGAGAAGTCGTAACAAGGTTTCC	3	3	4	15	8	34	1	5	0	0	6	8	2	0	0	6	5	7	2	5	6	4	0	0	3	10	7	9	0	1	0	1	Eukaryota|Alveolata|Dinophyta|Syndiniales|MALV-II|MALV-II-Clade-6|MALV-II-Clade-6_X|MALV-II-Clade-6_X+sp.	no	parasite	no	heterotroph
OTU_469	CGCCCGTCGCTGCTACCGATTGAGTGATCCGGTAAACCTTCTGGACTGCAGTGGCCTCGAGCCATTCGCGGGAAGTTAAGTAAACCTTATCACTTAGAGGAAGCAGAAGTCGTAACAAGGTATCT	1	11	0	22	8	12	2	6	0	19	9	20	0	8	0	13	4	11	13	26	6	36	2	11	0	6	7	164	0	4	3	98	Eukaryota|Alveolata|Ciliophora|Oligohymenophorea|Scuticociliatia|Scuticociliatia-1|Scuticociliatia-1_X|Scuticociliatia-1_X+sp.	no	NA	NA	heterotroph
OTU_470	CGCCCGTCGCTCCTACCGATTGGATGTGCTGGTGAAAAGTCAGGATTGGGAATGGGAGACGGCAACGTCGCCCACTTCCGAGAAAGTCTTTAAACCCTCCCATCTAGAGGAAGGAGAAGTCGTAACAAGGTTTCC	5	5	8	24	4	8	0	1	0	10	8	6	0	0	0	1	0	19	11	35	4	4	0	1	0	0	12	10	0	2	0	8	Eukaryota|Archaeplastida|Chlorophyta|Prasino-Clade-7|Prasino-Clade-7A|Prasino-Clade-7A1|Prasino-Clade-7A1_X|Prasino-Clade-7A1_X+sp.	yes	no	no	not-found
OTU_471	CGCCCGTCGCTACTACCGATTGAACGGTTTGATGAGTTCCGAGGATGAGAGGCTTCAGGGCATTGTCCTGTTGTTtttCAGAGCAGGTGCAAATCTGATCGTTTAGAGGAAGTAAAAGTCGTAACAAGGTTTCC	0	0	0	0	6	4	1	0	10	0	1	1	0	0	0	0	0	0	127	3	3	4	0	0	0	0	22	2	0	0	8	0	Eukaryota|Rhizaria|Cercozoa|Filosa-Imbricatea|Filosa-Imbricatea_X|Novel-clade-2|Novel-clade-2_X|Novel-clade-2_X+sp.	no	NA	no	not-found
OTU_472	CGCCCGTCGCACCTACCGATTGAATGGTCCGGTGAAATCTTCGGACCGAGCGATGGTGGGCAACTACCGACGCTTGGAAAGTCGCTTAAACCTTACCATTTAGAGGAAGGTGAAGTCGTAACAAGGTTTCC	3	4	2	4	3	1	4	4	1	4	4	0	0	0	0	0	16	3	6	4	0	0	1	0	4	8	0	0	3	2	3	14	Eukaryota|Stramenopiles|Stramenopiles_X|MAST|MAST-3-12|MAST-3|Incisomonas|Incisomonas+sp.	no	NA	NA	not-found
OTU_473	CGCCCGTCGCACCTACCGATTGAATGGTCCGGTGAATCCTTCGGACAGCTGCAATTGTTCCACTTTATTGTGGAACGCTGCGGCTGGAAGTTGTGTAAACCTTACCATTTAGAGGAAGGTGAAGTCGTAACAAGGTTTCC	12	6	6	2	2	4	0	4	2	1	5	0	0	0	0	0	45	10	9	0	2	0	0	0	0	10	1	1	9	0	0	1	Eukaryota|Stramenopiles|Stramenopiles_X|MAST|MAST-3-12|MAST-3|MAST-3K|MAST-3K+sp.	no	NA	NA	heterotroph
OTU_474	CGCCCGTCGCTCCTACCGATTGGATGAATCGATGAGCCTTTCGGAGGAAAGTCGAGAAACCACTTCGGTGGTGGATCTTCAGTCCAAAGTCATGCAAATCTGTTCATCTAGAGGAAGGAGAAGTCGTAACAAGGTTTCC	2	22	10	26	3	22	2	6	0	18	4	19	4	15	3	9	4	8	0	4	2	7	0	11	5	7	3	3	5	12	0	3	Eukaryota|Rhizaria|Radiolaria|RAD-B|RAD-B_X|RAD-B-Group-IV|Spumellarian|Spumellarian+radiolarian	not-found	not-found	not-found	NA
OTU_475	CGCCCGTCGCACCTACCGATTGAATGGTCCGGTGAGGGCTTCGGATTACATGTGTCTGATGGTTTGTTCTGTCAGCACTGTGAGAAGTTGTCCAAACCTTACCATTTAGAGGAAGGTGAAGTCGTAACAAGGTTTCC	5	3	1	5	4	1	2	0	0	3	10	1	0	1	0	0	40	8	3	8	2	4	0	0	2	0	1	4	7	0	0	2	Eukaryota|Stramenopiles|Stramenopiles_X|Bacillariophyta|Bacillariophyta_X|Polar-centric-Mediophyceae|Thalassiosira|Thalassiosira+tenera	yes	NA	NA	phototroph
OTU_476	CGCCCGTCGCTGCTACCGATTGAGTGATCCGGTAAACCTTCTGGACTGCGGAGGGTCTCGAACCTTTCGCGGGAAGTTAAGTAAACCATCTCACTTAGAGGAAGCAGAAGTCGTAACAAGGTATCT	3	11	0	0	4	3	5	3	0	14	3	14	1	9	3	1	2	32	1	17	11	40	11	19	0	2	5	10	3	0	1	109	Eukaryota|Alveolata|Ciliophora|Oligohymenophorea|Scuticociliatia|Scuticociliatia_X|Scuticociliatia_XX|Scuticociliatia_XX+sp.	no	NA	NA	NA
OTU_477	CGCCCGTCGCACCTACCGATTGAATGGTCCGGTGAAATCCTCGGATAGCGGCTTGTCCCGTTTAGGCGGGACGATCTGCCAGAAGTTGATTAAACCTTGCCATTTAGAGGAAGGTGAAGTCGTAACAAGGTTTCC	3	12	1	3	5	15	2	10	1	3	3	11	1	4	0	0	13	17	0	12	34	12	5	8	3	10	2	4	2	0	0	6	Eukaryota|Stramenopiles|Stramenopiles_X|MAST|MAST-3-12|MAST-3|Solenicola|Solenicola+sp.	no	NA	NA	heterotroph
OTU_478	CGCCCGTCGCTCCTACCGATTGAGCAATCCGGTGAATATTTCGGACCGGACTCCGTCGGGGCAACTCGTTCGGAGACTGGAAAGTCAAGTTAACCTTATTGCTTAGAGGAAGGAGAAGTCGTAACAAGGTTTCC	7	2	10	4	5	29	2	5	2	5	2	10	1	3	1	8	1	2	2	5	21	4	5	3	5	19	2	4	1	3	0	2	Eukaryota|Alveolata|Dinophyta|Syndiniales|MALV-II|MALV-II-Clade-1|MALV-II-Clade-1_X|MALV-II-Clade-1_X+sp.	no	parasite	no	heterotroph
OTU_479	CGCCCGTCGCTCCTACCGATTGAGTGGTCCGGTGAATAATTTGGACTGGTGCCGTTTTCGGTTCTCCGAATTCGcgcgcCGGAAAATCTAGTGAACCTTATCACTTAGAGGAAGGAGAAGTCGTAACAAGGTTTCC	1	7	4	31	14	81	0	12	2	17	8	39	3	2	0	12	7	5	8	10	16	12	0	0	5	30	7	18	3	9	0	5	Eukaryota|Alveolata|Dinophyta|Syndiniales|MALV-II|MALV-II-Clade-10-and-11|MALV-II-Clade-10-and-11_X|MALV-II-Clade-10-and-11_X+sp.	no	parasite	no	heterotroph
OTU_480	CGCCCGTCGCACCTACCGATTGAATGAATCGATGAGCCCTTAGGAGCGTTGCTTGGGATCGTTTCTGACGAGACCTTGCAGTGTGAATTTGTGCAAATCTCTTCATTTAGAGGAAGGTGAAGTCGTAACAAGGTTTCC	1	8	1	6	5	8	2	4	0	0	5	11	1	5	0	2	2	21	2	6	4	20	0	8	1	4	7	26	1	5	0	5	Eukaryota|Rhizaria|Radiolaria|RAD-B|RAD-B_X|RAD-B-Group-I|RAD-B-Group-I_X|RAD-B-Group-I_X+sp.	no	no	NA	NA
OTU_481	CGCCCGTCGCACCTACCGATTGAATGGTCCGGTGAGGACTCTGGATAGGAATTAGAACCCTTTATTGGGATTTGATTATTAGAACTTGTCCAAACCTTATCATTTAGAGGAAGGTGAAGTCGTAACAAGGTTTCC	0	4	1	11	8	13	0	1	0	5	6	9	2	3	0	14	0	2	7	9	10	19	1	4	1	2	15	62	1	3	0	3	Eukaryota|Stramenopiles|Stramenopiles_X|Bacillariophyta|Bacillariophyta_X|Radial-centric-basal-Coscinodiscophyceae|Stephanopyxis|Stephanopyxis+nipponica	yes	NA	NA	NA
OTU_482	CGCCCGTCGCTACTACCGATCGAGTGGCTAGGTGAACCTTTTGGACAGCGTAAATTCATTTTACGCAGGAATTTAAGTAAATCTCGTCACTTAGAGGAAGTAAAAGTCGTAACAAGGTTTCC	2	4	1	4	3	5	3	6	1	5	0	1	2	0	0	7	5	4	1	3	3	0	0	3	11	8	0	3	5	8	2	10	Eukaryota|Alveolata|Ciliophora|Colpodea|Colpodea-1|Colpodea-1_X|Colpodea-1_XX|Colpodea-1_XX+sp.	no	NA	NA	heterotroph
OTU_483	CGCCCGTCGCTCCTACCGATTGAGTGATCCGGTGAATATTTCGGACCGAGACCACTTGGGTTTCCAGGTgtgtTTTGGAAAGTTGtgtgAACCTTATCACTTAGAGGAAGGAGAAGTCGTAACAAGGTTTCC	3	7	3	4	2	0	0	0	5	0	0	0	2	0	0	1	0	0	6	0	6	1	0	1	2	0	0	0	0	0	6	0	Eukaryota|Alveolata|Dinophyta|Syndiniales|MALV-II|MALV-II-Clade-28|MALV-II-Clade-28_X|MALV-II-Clade-28_X+sp.	no	parasite	no	NA
OTU_484	CGCCCGTCGCTCCTACCGATTTCGAGTGATCCGGTGAACCTTTTGGACAGCGATGAGTCTCGTGCTTGTTGCTGGAAGTCAAGTAAATCTTATCACTTAGAGGAAGGAGAAGTCGTAACAAGGTTTCC	0	5	1	5	1	9	0	4	2	5	2	5	2	7	1	13	0	1	3	3	6	10	0	6	2	30	1	56	6	8	0	1	Eukaryota|Alveolata|Ciliophora|Spirotrichea|Hypotrichia|Holostichidae|Metaurostylopsis|Metaurostylopsis+sp.	no	no	no	NA
OTU_485	CGCCCGTCGCTACTACCGATCGAATGGTTTAGTGAGACCTCGGGATCCGCCTCTGGCACTGGGCAACTAGAGCCTAAGGCAGAGAACTTGGTCAAACTTGATCATTTAGAGGAAGTAAAAGTCGTAACAAGGTTTCC	0	1	1	0	0	2	1	3	4	3	1	3	1	1	4	3	6	10	5	3	2	0	3	4	6	8	0	0	7	5	25	6	Eukaryota|Opisthokonta|Choanoflagellida|Choanoflagellatea|Acanthoecida|Stephanoecidae_Group_D|Stephanoecidae_Group_D_X|Stephanoecidae_Group_D_X+sp.	no	no	no	heterotroph
OTU_486	CGCCCGTCGCTCCTACCGATTGAGCAATCCGGTGAATATTTCGGACCTAAGATTGTCGGGGCAACTCGTTCAGTTTTGGGAAAGTCAAGTTAACCTTATTGCTTAGAGGAAGGAGAAGTCGTAACAAGGTTTCC	9	5	5	7	12	27	12	22	5	10	11	27	2	6	3	14	1	5	2	3	11	5	23	18	7	21	16	10	8	15	4	13	Eukaryota|Alveolata|Dinophyta|Syndiniales|MALV-II|MALV-II-Clade-1|MALV-II-Clade-1_X|MALV-II-Clade-1_X+sp.	no	parasite	no	heterotroph
OTU_487	CGCCCGTCGCTCCTACCGATTGAGTGATCCGGTGAATACTTCGGACGGAGGCTTCCTACGGTTCGCCGTTGGTTGCTTCTGAAAGTCGAGTGAACCTTATCACTTAGAGGAAGGAGAAGTCGTAACAAGGTTTCC	10	1	0	2	20	11	13	5	0	2	4	9	2	2	1	2	0	2	4	1	60	4	7	9	13	7	6	10	0	1	1	4	Eukaryota|Alveolata|Dinophyta|Syndiniales|MALV-II|MALV-II-Clade-10-and-11|MALV-II-Clade-10-and-11_X|MALV-II-Clade-10-and-11_X+sp.	no	parasite	no	heterotroph
OTU_488	CGCCCGTCGCTCCTACCGATTGAGTGATCCGGTGAATAATTCGGACCTGATTAGATTACAGTTCGCTGTTGCCTTTTCGGGAAAGTCTAGTGAACCTTATCACTTAGAGGAAGGAGAAGTCGTAACAAGGTTTCC	16	5	35	9	4	1	2	1	0	1	0	0	2	0	9	2	10	5	0	0	5	1	5	3	2	2	18	2	3	0	0	2	Eukaryota|Alveolata|Dinophyta|Syndiniales|MALV-II|MALV-II-Clade-7|MALV-II-Clade-7_X|MALV-II-Clade-7_X+sp.	no	parasite	no	heterotroph
OTU_489	CGCCCGTCGCTCCTACCGATTGAGTGATCCGGTGAATAATTCGGACCGCACTGCGAAACAGTCCGCTGTTCCGTGGCACGGAAAGTCTAGTAAACCTTATCACTTAGAGGAAGGAGAAGTCGTAACAAGGTTTCC	1	2	0	3	1	9	2	7	2	18	4	33	1	3	1	6	1	4	0	6	1	6	2	3	4	11	10	8	2	7	0	4	Eukaryota|Alveolata|Dinophyta|Dinophyceae|Uncultured|72|Uncultured-X|Uncultured-XX|dinoflagellate	NA	NA	NA	NA
OTU_490	CGCCCGTCGCTCCTACCGATTGAGCAATCCGGTGAATACTTCGGACCGGTTACTTGGTTGGTTCGCTAACCTTGTGACTGGAAAGTCGAGTGAACCTTATTGCTTAGAGGAAGGAGAAGTCGTAACAAGGTTTCC	9	1	7	1	8	13	4	9	0	3	1	4	2	0	4	2	2	5	0	1	10	1	3	3	9	7	6	0	0	1	1	0	Eukaryota|Alveolata|Dinophyta|Syndiniales|MALV-II|MALV-II-Clade-4|Amoebophrya|Amoebophrya+sp.	no	parasite	no	heterotroph
OTU_492	CGCCCGTCGCTGCTACCGATTGGATATCCTGGTTAGGCTCATAGACCCTTCGTGATAGGCTGCGCCCTCGGGAGGTGGCTAGTCTGTTGGGGAAGTGATACGTACCAAGCTATCTAGAGGAAGCAGAAGTCGTAACAAGGTAATC	0	0	0	0	3	2	0	0	8	0	50	84	0	0	0	0	3	0	1	3	4	0	0	0	0	0	0	2	2	0	0	0	Eukaryota|Amoebozoa|Conosa|Mycetozoa-Myxogastrea|Stemonitales-Physarales|Stemonitales-Physarales_X|Stemonitales-Physarales_XX|Stemonitales-Physarales_XX+sp.	no	no	no	not-found
OTU_493	CGCCCGTCGCTCCTACCGATTGAGCAATCCGGTGAATATTTTGGACCGAGACAATTCCTGGTTTCAGGTTTTGTTTTGGAAAGTCAAGTGAACCTTATTGCTTAGAGGAAGGAGAAGTCGTAACAAGGTTTCC	5	4	4	11	13	19	5	5	0	1	1	4	2	0	0	5	12	6	1	5	9	2	0	1	9	9	3	6	1	0	0	1	Eukaryota|Alveolata|Dinophyta|Syndiniales|MALV-II|MALV-II-Clade-25|MALV-II-Clade-25_X|MALV-II-Clade-25_X+sp.	no	parasite	no	heterotroph
OTU_494	CGCCCGTCGCTCCTACCGATTGAGTGTTCCGGTGAATAATTCGGACTGCAGCAGCGTGGGGATCCCTCATGCTGCAGCGGAAAGTTTAGTGAACCTTAACACTTAGAGGAAGGAGAAGTCGTAACAAGGTTTCC	11	4	6	5	7	2	4	3	6	3	9	8	2	1	2	7	8	7	35	2	14	7	5	5	4	6	26	6	3	3	3	4	Eukaryota|Alveolata|Dinophyta|Dinophyceae|Uncultured|13|Uncultured-X|Uncultured-XX|dinoflagellate	NA	NA	NA	NA
OTU_495	CGCCCGTCGCACCTACCGATTGAGCGTTCCGGTGAGGCCTCGGGATTGTAGTTGGGTCCTTTATTGGACCCTTCAGCGAGAACTTGTCCAAACCTTATCGCTTAGAGGAAGGTGAAGTCGTAACAAGGTTTCC	0	0	0	7	4	2	0	0	0	0	2	3	0	0	0	9	0	0	8	2	8	7	0	0	2	0	5	150	0	0	0	0	Eukaryota|Stramenopiles|Stramenopiles_X|Bacillariophyta|Bacillariophyta_X|Polar-centric-Mediophyceae|Polar-centric-Mediophyceae_X|Polar-centric-Mediophyceae_X+sp.	yes	NA	NA	phototroph
OTU_496	CGCCCGTCGCACCTACCGATTGAATGGTCCGGTGAATTCTTCGGATTGTGATAATGAATTGTTTTCGAACAAAACGTTTTCGCGAAAAGTTGATTAAACCTTACCATTTAGAGGAAGGTGAAGTCGTAACAAGGTTTCC	1	5	1	1	0	2	16	14	3	37	9	4	2	3	0	2	10	4	3	22	1	0	17	16	4	7	0	1	4	9	10	74	Eukaryota|Stramenopiles|Stramenopiles_X|Labyrinthulea|Labyrinthulales|Labyrinthulaceae|Labyrinthulaceae_X|Labyrinthulaceae_X+sp.	no	NA	NA	heterotroph
OTU_497	CGCCCGTCGCACCTACCGATTGAATGGTTCGGTGAAATCTCCGGACTGTGGCTCGCAAGCTTAACGGCGAGCGTGCCACGGGAAGTTGATTAAACCTCACTATTTAGAGGAAGGTGAAGTCGTAACAAGGTTTCC	4	3	1	2	8	6	2	2	0	3	8	0	1	2	0	2	29	3	4	0	6	3	2	2	0	2	0	0	3	1	3	3	Eukaryota|Stramenopiles|Stramenopiles_X|Pelagophyceae|Pelagophyceae_X|Pelagophyceae_XX|Pelagophyceae_XXX|Pelagophyceae_XXX+sp.	yes	NA	NA	phototroph
OTU_498	CGCCCGTCGCTCCTACCGATTGAGTGATCCGGTGAATAATTCGGACCGGCTGATTAATCGGGCAACCGATTttttAGCTGGAAAGTCTAGTAAACCTTATCACTTAGAGGAAGGAGAAGTCGTAACAAGGTTTCC	1	2	0	1	5	0	2	0	9	0	0	0	0	0	1	0	1	0	6	0	0	3	0	0	0	0	1	0	1	0	6	0	Eukaryota|Alveolata|Dinophyta|Syndiniales|MALV-II|MALV-II-Clade-9|MALV-II-Clade-9_X|MALV-II-Clade-9_X+sp.	no	parasite	no	heterotroph
OTU_499	CGCCCGTCGCACCTACCGATTGAATGGTCCGGTGAAATCTTCGGAGTGCTGAGGTCGTTTGCTTTACTGTGAACTCCAAAGCGCAAAGTTGATTAAACCTTACCATTTAGAGGAAGGTGAAGTCGTAACAAGGTTTCC	1	9	0	1	4	11	2	1	0	2	4	8	1	3	0	1	1	0	6	7	8	25	6	18	6	0	3	7	0	1	2	14	Eukaryota|Stramenopiles|Stramenopiles_X|Labyrinthulea|Thraustochytriales|Thraustochytriaceae|Labyrinthuloides|Labyrinthuloides+minuta	no	NA	NA	heterotroph
OTU_500	CGCCCGTCGCACCTACCGATTGAATGGTCCGGTGAGGCCTTGGGATAGTAGTTAAGACCCTTAATTGGGATTTAACTATTAGAACTTGTCCAAACCTTATCATTTAGAGGAAGGTGAAGTCGTAACAAGGTTTCC	0	4	0	12	8	10	0	2	0	3	10	14	0	4	0	4	4	1	9	9	7	21	0	7	1	1	5	101	2	2	1	1	Eukaryota|Stramenopiles|Stramenopiles_X|Bacillariophyta|Bacillariophyta_X|Polar-centric-Mediophyceae|Attheya|Attheya+longicornis	yes	NA	NA	phototroph
OTU_501	CGCCCGTCGCTCCTACCGATTGAGTGATCCGGTGAATAATTCGGACCGACGCTCTACCTGGTCTCAGGTTAAGTGTTGGAAAGTCTAGTGAACCTTATCACTTAGAGGAAGGAGAAGTCGTAACAAGGTTTCC	9	45	11	9	4	2	0	1	1	7	3	28	3	12	1	12	2	13	0	3	9	11	4	9	4	5	2	9	3	6	0	1	Eukaryota|Alveolata|Dinophyta|Syndiniales|MALV-II|MALV-II-Clade-16|MALV-II-Clade-16_X|MALV-II-Clade-16_X+sp.	no	parasite	no	heterotroph
OTU_502	CGCCCGTCGCTCCTACCGATTGAGCAATCCGGTGAATATTTCGGACCGACAGCTTGCGGGGCAACTCGTTTAGCCGTTGGAAAGTCAAGTTAACCTTATTGCTTAGAGGAAGGAGAAGTCGTAACAAGGTTTCCG	5	6	3	7	0	1	3	2	0	12	2	3	1	1	0	14	1	5	4	3	1	2	6	5	1	7	2	2	0	6	3	10	Eukaryota|Alveolata|Dinophyta|Syndiniales|MALV-II|MALV-II-Clade-1|MALV-II-Clade-1_X|MALV-II-Clade-1_X+sp.	no	parasite	no	heterotroph
OTU_503	CGCCCGTCGCTCCTACCGATTGGATGATTCGATGAGTCCTTGGGATTGATTGGAAATTTATCTTATGGTTtttttCCATTGAAAACTTGTACAAATCTAATCATCTAGAGGAAGGAGAAGTCGTAACAAGGTTTCC	5	7	3	25	11	16	8	15	3	24	20	24	3	9	5	31	20	14	11	25	14	10	17	14	15	21	8	50	15	37	10	37	Eukaryota|Rhizaria|Radiolaria|Acantharea|Acantharea_X|Acantharea_XX|Acantharea_XXX|Acantharea_XXX+sp.	no	no	NA	heterotroph
OTU_504	CGCCCGTCGCTCCTACCGATTGGTCGTTCCGGTGAATAATTCGGACCGGTGTCTTGGAAGGTTCGCCTTTCTTGACGCTGGAAAGTCTAGTAAACCTTAACGACTAGAGGAAGGAGAAGTCGTAACAAGGTTTCC	15	12	3	3	8	2	8	9	1	1	0	0	2	1	1	0	0	3	0	0	16	4	12	11	2	3	0	0	0	0	3	4	Eukaryota|Alveolata|Dinophyta|Syndiniales|MALV-II|MALV-II-Clade-17|MALV-II-Clade-17_X|MALV-II-Clade-17_X+sp.	no	parasite	no	heterotroph
OTU_505	CGCCCGTCGCTCCTACCGATTGAGTGGTCCGGTGAATAATTCGGACTCGCCCTTtttCGGTTCTCCGAAATCGGCGCGGGAAAGTCTAGTGAACCTTATCACTTAGAGGAAGGAGAAGTCGTAACAAGGTTTCC	0	0	0	20	4	6	0	2	3	26	1	23	6	4	2	78	1	5	3	4	2	3	1	0	8	16	2	16	13	17	0	6	Eukaryota|Alveolata|Dinophyta|Syndiniales|MALV-II|MALV-II-Clade-10-and-11|MALV-II-Clade-10-and-11_X|MALV-II-Clade-10-and-11_X+sp.	no	parasite	no	heterotroph
OTU_506	CGCCCGTCGCACCTACCGATTGAATGGTCCGGTGAAATCTTCGGATAGCGGCTTGACCCACTTtttGTGGGGCGATCTGCCAGAAGTTGATTAAACCTTGCCATTTAGAGGAAGGTGAAGTCGTAACAAGGTTTCC	0	0	3	2	1	6	0	2	0	5	1	2	0	1	0	0	7	3	7	2	2	0	2	0	0	6	60	0	1	3	3	8	Eukaryota|Stramenopiles|Stramenopiles_X|MAST|MAST-3-12|MAST-3|Solenicola|Solenicola+sp.	no	NA	NA	heterotroph
OTU_507	CGCCCGTCGCTCCTACCGATTGAATGATCCGGTGAGGCCcccGGATTGTGGCAATGGCTCTGGTTCGCTAGACCAATGCTGCGAGAAGCTGTCCAAACCTTATCATTTAGAGGAAGGAGAAGTCGTAACAAGGTTTCC	5	1	7	2	17	8	9	7	3	0	10	6	0	0	0	0	10	0	5	3	9	4	5	9	3	2	1	2	2	1	0	6	Eukaryota|Hacrobia|Haptophyta|Prymnesiophyceae|Prymnesiales|Chrysochromulinaceae|Chrysochromulina|Chrysochromulina_X+sp.	yes	no	no	phototroph
OTU_508	CGCCCGTCGCACCTACCGATTGAATGGTCCGGTGAATCCCTCGGACAGTGACAAACGTTCTATTTATTTAGAAAGTTGTCGCTGGAAGTTGTGTAAACCTTACCATTTAGAGGAAGGTGAAGTCGTAACAAGGTTTCC	0	3	0	6	8	10	2	0	0	6	2	6	0	6	0	2	0	0	6	17	8	23	1	5	2	5	3	3	0	0	0	13	Eukaryota|Stramenopiles|Stramenopiles_X|MAST|MAST-3-12|MAST-3|MAST-3K|MAST-3K+sp.	no	NA	NA	heterotroph
OTU_509	CGCCCGTCGCTCCTACCGATTTCGAGTGGTCCGGTGAACCTTTCGGACCGAAGAGGTCTTGAACTAATTCGGGAAGTCAAGTAAACCACATCACTTAGAGGAAGGAGAAGTCGTAACAAGGTTTCC	11	6	6	5	11	4	15	12	0	10	12	13	5	4	3	18	30	13	10	11	13	4	17	15	12	13	23	93	19	11	9	90	Eukaryota|Alveolata|Ciliophora|Spirotrichea|Choreotrichia|Choreotrichia_X|Choreotrichia_XX|Choreotrichia_XX+sp.	no	no	no	heterotroph
OTU_510	CGCCCGTCGCTACTACCGATTGAATGGTCCAGTGAGCTCTTCGGACTGAGACGACGCAGCAGGTTCGCCTGCAGCGACGTCCCGGGAAGTCGCGCAAACTTTATCATTTAGAGGAAGTAAAAGTCGTAACAAGGTTTCC	33	4	51	5	39	6	10	2	1	0	12	2	2	0	2	0	25	6	11	5	20	2	2	1	10	2	11	4	3	0	0	0	Eukaryota|Hacrobia|Haptophyta|Prymnesiophyceae|Prymnesiophyceae_X|Prymnesiophyceae_XX|Prymnesiophyceae_XXX|Prymnesiophyceae_XXX+sp.	yes	no	no	heterotroph
OTU_511	CGCCCGTCGCTCCTACCGATTGAGCAATCCGGTGAATATTTCGGACGGAGACTCTTCGGGGCAACTCGTTAGGGTTTCTGAAAGTCAAGTTAACCTTATTGCTTAGAGGAAGGAGAAGTCGTAACAAGGTTTCC	10	19	13	17	5	9	10	5	1	5	2	8	1	5	5	7	6	3	0	4	8	7	13	11	6	5	73	4	0	3	2	6	Eukaryota|Alveolata|Dinophyta|Syndiniales|MALV-II|MALV-II-Clade-1|MALV-II-Clade-1_X|MALV-II-Clade-1_X+sp.	no	parasite	no	heterotroph
OTU_512	CGCCCGTCGCTAGTACCGACTAGTTGGTTTAGTGAGTCGCTTGGATTTATAGGTTGGAAGGTCGCAAGGCCGGAAAATCAGTGAAGAAGAATGGCAAACTTGGTCAACCGGAGGAACTAAAAGTCGTAACAAGGTCTCC	22	2	20	6	0	1	0	0	0	2	3	7	0	0	2	0	36	24	10	0	4	6	1	0	0	1	3	0	3	2	2	1	Eukaryota|Opisthokonta|Fungi|Ascomycota|Saccharomycotina|Saccharomycetales|Saccharomycetales_X|Saccharomycetales_X+sp.	no	NA	NA	NA
OTU_513	CGCCCGTCGCACCTACCGATTGAATGGTCCGGTGAATTCTTCGGACTTTGGCTTTAGATCGTTTCTGACGAGACATTGCCGAGGAAAGTTGATTAAACCTTACCATTTAGAGGAAGGTGAAGTCGTAACAAGGTTTCC	7	11	2	8	11	15	0	3	1	8	11	12	0	8	0	2	3	5	11	19	9	26	2	9	0	6	10	3	1	2	0	8	Eukaryota|Stramenopiles|Stramenopiles_X|Labyrinthulea|Labyrinthulales|Labyrinthulaceae|Labyrinthulaceae_X|Labyrinthulaceae_X+sp.	no	NA	NA	heterotroph
OTU_514	CGCCCGTCGCTCCTACCGATTGAGTGGTCCGGTGAATAATTCGGACTGCGGTTTAGTTCGTCAGGACTAAGTTGCAGGAAATCTAGTGAACCTTATCACTTAGAGGAAGGAGAAGTCGTAACAAGGTTTCC	4	6	2	65	0	3	0	1	0	0	2	1	0	0	0	15	5	4	0	0	0	1	0	0	0	3	3	15	0	0	0	0	Eukaryota|Alveolata|Dinophyta|Syndiniales|MALV-I|MALV-I-Clade-7|MALV-I-Clade-7_X|MALV-I-Clade-7_X+sp.	no	parasite	no	heterotroph
OTU_515	CGCCCGTCGCTCCTACCGATTGAGTGAACCGGTGAATAATTCGGACCGCAGCGATGGCTCGGTTCTCCGACCGTCGCAGCGGGAAGTTTAGTGAACCTTTTCACTTAGAGGAAGGAGAAGTCGTAACAAGGTTTCC	3	6	5	12	7	6	0	1	3	14	4	13	0	3	0	7	4	1	2	19	5	8	0	6	1	13	5	37	4	4	0	6	Eukaryota|Alveolata|Dinophyta|Dinophyceae|Uncultured|84-87|84|Uncultured-X|Uncultured-XX|dinoflagellate	NA	NA	NA	NA
OTU_516	CGCCCGTCGCTGCTACCGATTGAGTGGAATGGTAAACCTTCTGGACTGCGGGAGCCTCGAGCTTTTGCGGGAAGTTAAGTAAACCCTACCACTTAGAGGAAGCAAAAGTCGTAACAAGGTATCT	0	12	0	7	10	8	2	2	0	1	6	18	0	10	0	3	0	0	2	15	37	66	7	12	1	9	4	82	1	0	0	7	Eukaryota|Alveolata|Ciliophora|Oligohymenophorea|Scuticociliatia|Scuticociliatia-1|Scuticociliatia-1_X|Scuticociliatia-1_X+sp.	no	NA	NA	heterotroph
OTU_517	CGCCCGTCGCTCCTACCGATTGAGCAATCCGGTGAATAATTTGGACAGTCGTGAATCGTGGTTCGCCGCGGTTCTTGTACTGGAAATCTAGTGAACCTTATTGCTTAGAGGAAGGAGAAGTCGTAACAAGGTTTCC	2	0	0	5	3	8	13	8	2	3	2	14	4	3	2	8	0	3	3	2	2	2	6	13	8	13	1	1	2	1	6	6	Eukaryota|Alveolata|Dinophyta|Syndiniales|MALV-II|MALV-II-Clade-5|MALV-II-Clade-5_X|MALV-II-Clade-5_X+sp.	no	parasite	no	heterotroph
OTU_518	CGCCCGTCGCACCGACCGATTGAATGATTCGGTGAAAACCTGGGATTGTGGCTCTGTGCCTTTATTGGGACATTGCCGTGAGAACTCGTTTAAACCTCATCATTTAGAGGATGGTAAAGTCGTAACAAGGTTTCC	0	7	0	4	5	6	0	0	0	8	10	7	0	7	0	1	3	6	9	23	5	43	3	13	0	3	11	7	0	2	0	8	Eukaryota|Stramenopiles|Stramenopiles_X|Bacillariophyta|Bacillariophyta_X|Bacillariophyta_XX|Bacillariophyta_XX+sp.	yes	NA	NA	phototroph
OTU_519	CGCCCGTCGCTCCTACCGATTGGGTGTGCTGGTGAAATGTTCGGATTGGCAGCATTTTGTGGTTTCCACGGAGTGCAGCCGAGAAGTTCATTAAACCCTCCCACCTAGAGGAAGGAGAAGTCGTAACAAGGTTTCC	2	1	3	0	0	3	2	0	7	0	4	2	0	0	0	0	0	3	217	4	2	3	0	0	1	0	3	1	0	0	5	0	Eukaryota|Archaeplastida|Chlorophyta|Ulvophyceae|Oltmansiellopsidales|Oltmansiellopsidales_X|Oltmannsiellopsis|Oltmannsiellopsis+geminata	yes	no	no	NA
OTU_520	CGCCCGTCGCACCTACCGATCGAAGGTAATGATGAGCCCTCAGGATTGGAGCTTGGATCGGGCAACCGAGCCTTGCACCGAGAATCTGTGCAAATCCCTACCTTTAGAGGAAGGTGAAGTCGTAACAAGGTTACC	9	3	41	0	0	0	0	0	0	0	3	0	1	0	1	0	16	3	60	0	0	0	1	0	0	0	2	0	0	0	0	0	Eukaryota|Stramenopiles|Stramenopiles_X|Dictyochophyceae|Dictyochophyceae_X|Rhizochromulinales|Rhizochromulina|Rhizochromulina+marina	yes	NA	NA	phototroph
OTU_521	CGCCCGTCGCTACTACCGATTGAATGGCTTAGTGAGTTCTTTGGACTGTGGCATTCTGTTGGCAACTTCAGAACGCTATCGGGAAGAAGATCAAACTTGATCATTTAGAGGAAGTAAAAGTCGTAACAAGGTTTCC	3	1	2	0	0	0	4	2	12	7	2	5	7	5	3	6	3	0	5	4	1	1	5	6	6	5	8	0	10	9	8	13	Eukaryota|Rhizaria|Cercozoa|Filosa-Thecofilosea|Cryomonadida|Cryomonadida_X|Cryomonadida_XX|Cryomonadida_XX+sp.	no	no	no	heterotroph
OTU_522	CGCCCGTCGCACCTACCGATTGAATGATCCGGTGAAACCTCGGGATTATGGTTTGATTCCTTCATTGGAAATTGACTGTGAGAACTTGTTTAAACCTTATCATTTAGAGGAAGGTGAAGTCGTAACAAGGTTTCC	2	0	3	15	7	11	0	1	0	0	14	18	1	1	1	20	6	2	7	7	8	5	1	0	1	0	35	41	3	2	0	1	Eukaryota|Stramenopiles|Stramenopiles_X|Bacillariophyta|Bacillariophyta_X|Radial-centric-basal-Coscinodiscophyceae|Rhizosolenia|Rhizosolenia+setigera	yes	NA	Nfix	phototroph
OTU_523	CGCCCGTCGCTCCTACCGATCGAGTGTTTAGGTGAAATTGATAGACGTAAGGAAGTCAATTAAATCTGGACACTTAGAGGAAGGAGAAGTCGTAACAAGGTTTCC	2	0	0	0	0	0	0	0	2	12	3	6	7	9	0	9	6	7	2	0	0	4	5	3	12	7	0	2	16	19	1	1	Eukaryota|Alveolata|Ciliophora|Litostomatea|Cyclotrichia|Mesodiniidae|Mesodiniidae_X|Mesodiniidae_X+sp.	no	NA	NA	NA
OTU_524	CGCCCGTCGCTCCTACCGATTGGATGATCCGGTGAGCTATTCGGACTTTCGCCCTGTCGGTTTCCGACTTGGTGAGGGAAAGTCTCGCGAACCTTATCATCTAGAGGAAGGAGAAGTCGTAACAAGGTTTCC	42	55	56	26	5	16	2	6	9	23	7	14	22	26	28	27	8	23	5	6	27	16	18	22	16	29	26	18	5	17	2	10	Eukaryota|Alveolata|Dinophyta|Syndiniales|MALV-I|MALV-I-Clade-1|MALV-I-Clade-1_X|MALV-I-Clade-1_X+sp.	no	parasite	no	heterotroph
OTU_525	CGCCCGTCGCTACTACCGATTGAATGGCTTAGTGAGCTCCATGGACTGTTATGTAGTGTTGGGCAACCTTCATTGCTTTACGGGAAGTGGATCAAACTTGATCATTTAGAGGAAGTAAAAGTCGTAACAAGGTTTCC	4	6	3	5	6	7	1	2	3	1	0	0	0	0	0	0	5	1	10	4	0	1	0	0	10	7	0	0	0	0	2	0	Eukaryota|Rhizaria|Cercozoa|Filosa-Thecofilosea|Filosa-Thecofilosea_X|Mataza-lineage|Mataza|Mataza+hastifera	no	no	no	heterotroph
OTU_526	CGCCCGTCGCACCTACCGATTGAATGGTTCGGTGAGGTCTCAGGATCGTGGCTTTGGACCTTCACGGGTCCGTTGCCGTGAGAATTTGCCCAAACCTCATCATTTAGAGGAAGGTGAAGTCGTAACAAGGTTACC	34	5	15	4	2	2	3	2	1	2	3	2	4	1	4	2	8	0	12	4	7	7	8	1	0	4	7	2	2	2	0	1	Eukaryota|Stramenopiles|Stramenopiles_X|Dictyochophyceae|Dictyochophyceae_X|Florenciellales|Florenciella|Florenciella+parvula	yes	NA	NA	phototroph
OTU_527	CGCCCGTCGCTCCTACCGATTGAGCATTCCGGTGAATACTTCGGACCGAGAGCTAGTTTGGTTCGCCAGTCTAGTTtttGGAAAGTCGAGTGAACCTTAATGCTTAGAGGAAGGAGAAGTCGTAACAAGGTTTCC	23	17	20	4	11	7	4	3	4	6	4	8	4	4	4	4	5	9	5	2	17	4	8	5	5	3	7	4	2	3	0	4	Eukaryota|Alveolata|Dinophyta|Dinophyceae|Uncultured|96|Uncultured-X|Uncultured-XX|dinoflagellate	NA	NA	NA	NA
OTU_528	CGCCCGTCGCACCTACCGATTGAATGTTTCGGTGAAGATTCCGGACCGCGACGCCAGAGCGCTTCACGGCGCCCTGGTCGTGGGAAGTTGTCTAAACCTCAACATTTAGAGGAAGGTGAAGTCGTAACAAGGTTTCC	1	1	0	0	0	0	0	0	1	0	0	0	0	0	0	0	2	0	2	0	0	0	0	0	0	0	0	0	0	0	4	0	Eukaryota|Stramenopiles|Stramenopiles_X|Phaeophyceae|Phaeophyceae_X|Phaeophyceae_XX|Sargassum|Sargassum+thunbergii	yes	NA	NA	not-found
OTU_529	CGCCCGTCGCACCTACCGATTGAACGGTTCGGCAAGTTGTTAGGATTGTAGCGATGTCACCTTCATTGGAGACGTCGCCGCGAGAATTCCAGCAAACCTCATCGTTTAGAGGAAGGTGAAGTCGTAACAAGGTTTCC	1	4	2	7	8	18	0	2	0	8	6	2	2	3	0	2	4	7	5	23	14	24	1	9	0	7	5	18	0	1	1	10	Eukaryota|Alveolata|Dinophyta|Dinophyceae|Uncultured|81|Uncultured-X|Uncultured-XX|dinoflagellate	NA	NA	NA	NA
OTU_531	CGCCCGTCGCTCCTACCGATTGAGCAATCCGGTGAATAATTCGGACCGAGACACTATTTGGTTCGCCATTCAGTGTATTGGAAAGTCTAGTGAACCTTATTGCTTAGAGGAAGGAGAAGTCGTAACAAGGTTTCC	2	1	0	0	3	4	23	18	0	0	0	0	0	0	0	0	0	0	0	0	2	0	16	10	8	9	0	0	0	0	8	13	Eukaryota|Alveolata|Dinophyta|Syndiniales|MALV-II|MALV-II-Clade-33|Amoebophrya|Amoebophrya+sp.	no	parasite	no	heterotroph
OTU_532	CGCCCGTCGCTCCTACCGATTGAATGGTCCGGTGAAATCTTCGGATTGCTGCCATCTCTGGGCAACTAGAGTGGCGTGAGAAGTTGATTAAACCTTATCATTTAGAGGAAGGAGAAGTCGTAACAAGGTTTCC	0	1	2	0	1	0	4	0	10	0	1	0	0	0	0	0	1	0	94	1	2	1	0	0	2	0	1	0	0	0	6	0	Eukaryota|Hacrobia|Cryptophyta|Cryptophyceae|Cryptophyceae_X|Cryptomonadales|Chroomonas|Chroomonas+sp.	yes	no	no	NA
OTU_533	CGCCCGTCGCTCCTACCGATTGAGCAATCCGGTGAATATTTCGGACCGGAACTTTGTGGGGCAACTCATGAAGTACTGGAAAGTCAAGTTAACCTTATTGCTTAGAGGAAGGAGAAGTCGTAACAAGGTTTCC	27	6	12	2	0	0	0	0	1	6	0	0	6	10	2	12	3	0	0	0	10	2	5	3	1	1	2	0	3	4	0	2	Eukaryota|Alveolata|Dinophyta|Syndiniales|MALV-II|MALV-II-Clade-1|MALV-II-Clade-1_X|MALV-II-Clade-1_X+sp.	no	parasite	no	heterotroph
OTU_534	CGCCCGTCGCACCTACCGATTGAATGGTTCGGTGAGCCCTTCGGACCGTGGCGGCAGCTCCTTCATTGGAGTCGCCGCCGTGGGAAGTTGTGCAAACCTCATCATTTAGAGGAAGGTGAAGTCGTAACAAGGTTTCC	1	5	0	7	11	11	0	3	0	4	9	2	0	3	0	1	0	0	2	13	5	16	0	7	0	3	7	6	0	0	0	4	Eukaryota|Stramenopiles|Stramenopiles_X|MOCH|MOCH-4|MOCH-4_X|MOCH-4_XX|MOCH-4_XX+sp.	no	NA	NA	heterotroph
OTU_535	CGCCCGTCGCACCTACCGATTGAATGGTCTGGTGAACTGTCCGGACTTTGAGAAAATTCCTTTATTGGAGTCTTtttAGAGGAAGTTCTGTAAACCCTACCATTTAGAGGAAGGTGAAGTCGTAACAAGGTTTCC	3	7	6	8	4	15	0	3	0	5	11	16	0	6	0	3	3	3	11	16	10	16	0	3	0	0	7	19	0	4	0	6	Eukaryota|Stramenopiles|Stramenopiles_X|MAST|MAST-4-6-7-8-9-10-11|MAST-9|MAST-9C|MAST-9C+sp.	no	NA	NA	heterotroph
OTU_536	CGCCCGTCGCTCCTACCGATTGAGTGATCCGGTGAATAATTCGGACTGCGGCGTTGCTCGGCAACGAGCATAGCTGCGGGAAGTTTAGTGAACCTTATCACTTAGAGGAAGGAGAAGTCGTAACAAGGTTTCC	1	7	6	8	0	4	0	2	1	2	2	0	1	0	1	1	3	10	0	4	10	1	2	2	0	6	17	1	0	0	0	6	Eukaryota|Alveolata|Dinophyta|Syndiniales|MALV-III|MALV-III_X|MALV-III_XX|MALV-III_XX+sp.	no	parasite	no	NA
OTU_537	CGCCCGTCGCTCCTACCGATTGAGTGGTCCGGTGAATAATTCGGACTGGGGCTTCTGTTGGTTtttCCAATGAGAGCTCTGGGAAGTCTAGTAAACCTTATCACTTAGAGGAAGGAGAAGTCGTAACAAGGTTTCC	5	3	5	32	2	9	0	3	0	0	0	4	0	0	0	6	8	6	1	3	2	2	0	0	0	8	2	6	0	0	0	0	Eukaryota|Alveolata|Dinophyta|Syndiniales|MALV-II|MALV-II_X|MALV-II_XX|MALV-II_XX+sp.	no	parasite	no	heterotroph
OTU_538	CGCCCGTCGCTCCTACCGATTGAATGATCCGGTGAGCTTtttGGACAGTGGCGACGGTTGTGGTTCGCCACTCCGACGCTGCGGGAAGATGCGCAAACCTTATCATTTAGAGGAAGGAGAAGTCGTAACAAGGTTTCC	42	8	37	9	1	2	1	0	3	2	3	0	1	0	1	3	25	5	15	0	15	2	7	2	1	4	5	0	8	2	0	1	Eukaryota|Hacrobia|Haptophyta|Prymnesiophyceae|Prymnesiales|Chrysochromulinaceae|Chrysochromulina|Chrysochromulina_X+sp.	yes	no	no	phototroph
OTU_539	CGCCCGTCGCTCCTACCGATTGAGTGGTCCGGTGAATAATTCGGACCGGAGCGTGCACCGGTTTTACTGATGCAGTGCTCTGGAAAGTCTAGTAAACCTTATCACTTAGAGGAAGGAGAAGTCGTAACAAGGTTTCC	4	2	2	74	0	2	0	0	0	0	0	0	0	0	0	9	8	4	0	0	0	0	0	0	0	1	1	7	0	0	0	0	Eukaryota|Alveolata|Dinophyta|Syndiniales|MALV-II|MALV-II_X|MALV-II_XX|MALV-II_XX+sp.	no	parasite	no	heterotroph
OTU_540	CGCCCGTCGCACCTACCGATTGAATGGTCCGGTGAAATCTTCGGACCGCGCAACGCCGCAAGGTGATGCGTGGAAAGTTGCTTAAACCTTACCATTTAGAGGAAGGTGAAGTCGTAACAAGGTTTCC	0	1	0	0	0	0	3	3	1	6	0	2	0	1	1	3	3	3	2	2	0	0	4	5	4	7	0	0	11	17	13	30	Eukaryota|Stramenopiles|Stramenopiles_X|MAST|MAST-3-12|MAST-3|Incisomonas|Incisomonas+sp.	no	NA	NA	NA
OTU_541	CGCCCGTCGCTCCTACCGATTGAGTGATCCGGTGAATAATTCGGACGAAAATTTGAGGTAGCAATACTTCTTATTtttGAAAGTCTAGTGAACCTTATCACTTAGAGGAAGGAGAAGTCGTAACAAGGTTTCC	10	4	29	11	0	0	0	0	0	0	0	0	3	0	7	0	6	8	0	0	4	0	2	0	0	0	15	0	0	0	0	0	Eukaryota|Alveolata|Dinophyta|Syndiniales|MALV-II|MALV-II-Clade-20|MALV-II-Clade-20_X|MALV-II-Clade-20_X+sp.	no	parasite	no	heterotroph
OTU_542	CGCCCGTCGCTCCTACCGATTGAATGATCCGGTGAGCCCTTTGGACCCTAGCGACGGCTATGGTTCGCCATACTGACGTTGGgggAAGATGTGCAAACCTTATCATTTAGAGGAAGGAGAAGTCGTAACAAGGTTTCT	0	11	8	45	3	3	0	1	2	5	2	2	0	3	0	7	1	5	0	13	4	4	0	0	0	1	3	7	0	0	0	7	Eukaryota|Hacrobia|Haptophyta|Prymnesiophyceae|Prymnesiales|Chrysochromulinaceae|Chrysochromulina|Chrysochromulina_X+sp.	yes	no	no	NA
OTU_543	CGCCCGTCGCACCTACCGATTGAGTGACCCGGTGAGAATTTCGGAATGTAGTTGTTGCTTTCATTAGGAATGACCGTGTGAAGCTATTCGAACCTTGCCACTTAGAGGAAGGTGAAGTCGTAACAAGGTCTCC	0	0	0	12	2	3	0	1	0	0	4	7	0	0	0	11	3	0	1	2	1	3	0	1	2	5	24	79	2	2	0	0	Eukaryota|Stramenopiles|Stramenopiles_X|Bacillariophyta|Bacillariophyta_X|Polar-centric-Mediophyceae|Polar-centric-Coscinodiscophyceae_X|Polar-centric-Coscinodiscophyceae_X+sp.	yes	NA	NA	phototroph
OTU_544	CGCCCGTCGCTCCTACCGATTGAATGATCCGGTGAGGCCcccGGAATGGGATCACTGCCTGGTTCGCCAGAATGAGATCCTGTGAAGCTGTCCAAACCTTATCATTTAGAGGAAGGAGAAGTCGTAACAAGGTTTCC	34	11	35	4	25	7	12	8	7	6	7	3	7	4	2	3	34	7	22	3	22	5	15	12	10	2	11	15	3	3	6	12	Eukaryota|Hacrobia|Haptophyta|Prymnesiophyceae|Prymnesiales|Chrysochromulinaceae|Chrysochromulina|Chrysochromulina+acantha	yes	no	no	phototroph
OTU_545	CGCCCGTCGCACCTACCGATTGAATGACTCGGTGAAATCTACGGACTACAGCGCTCCGGCCCTCGGGCTAGACGCAGTGGGAAGTAGATTAAACCTCGCCATTTAGAGGAAGGTGAAGTCGTAACAAGGTTTCC	8	4	5	1	1	0	0	0	0	0	5	0	1	0	0	0	49	9	4	0	3	1	0	0	0	0	0	0	6	0	0	0	Eukaryota|Stramenopiles|Stramenopiles_X|Chrysophyceae-Synurophyceae|Chrysophyceae-Synurophyceae_X|Clade-H|Clade-H_X|Clade-H_X+sp.	NA	NA	NA	NA
OTU_546	CGCCCGTCGCTCCTACCGATTGAATGATCCGGTGAGGCCCTTGGACTGGGGCAACGAGGTTGGTTCGCCAAACGAGATGCCACGGGAAGTTGTCCAAACCTTATCATTTAGAGGAAGGAGAAGTCGTAACAAGGTTTCC	9	3	35	1	9	1	4	1	2	0	3	0	2	0	3	0	5	1	1	0	6	4	9	0	4	1	2	1	0	1	2	1	Eukaryota|Hacrobia|Haptophyta|Prymnesiophyceae|Prymnesiales|Prymnesiaceae|Prymnesium|Prymnesium+parvum	yes	no	no	phototroph
OTU_547	CGCCCGTCGCACCTACCGATTGAATGGTCCGGTGAATCCCTCGGACAGCTGCAAATGCTTTTCTTTATTGAAGAGCGTTGCGGCTGGAAGTTGTGTAAACCTTACCATTTAGAGGAAGGTGAAGTCGTAACAAGGTTTCC	1	6	2	0	5	6	2	4	1	2	2	3	0	1	0	0	14	5	1	3	4	12	0	13	8	4	0	0	2	2	0	2	Eukaryota|Stramenopiles|Stramenopiles_X|MAST|MAST-3-12|MAST-3|MAST-3K|MAST-3K+sp.	no	NA	NA	heterotroph
OTU_548	CGCCCGTCGCTGCCTCCGATTGAATGATCCGGTGAATAATTCGGACCGACGCTTTGCTTGGTTCGCCGAGCTTTGTGTTGGGAAGTCTAGTAAACCTTATCATTTAGAGGAAGCAAAAGTCGTAACAAGGTTTCC	37	2	42	2	20	2	14	0	8	1	6	3	2	1	3	2	1	4	8	5	32	6	10	1	12	0	16	2	3	0	1	1	Eukaryota|Alveolata|Dinophyta|Syndiniales|MALV-II|MALV-II-Clade-10-and-11|MALV-II-Clade-10-and-11_X|MALV-II-Clade-10-and-11_X+sp.	no	parasite	no	heterotroph
OTU_549	CGCCCGTCGCACCTACCGATTGAATGGTCCGGTGAATTCTTCGGAGAGTGACTTTGGATCGATTCTGTCGAGACATTGTCGTTTAAAGTTGATTAAACCTTACCATTTAGAGGAAGGTGAAGTCGTAACAAGGTTTCC	3	11	1	5	12	8	4	1	0	5	5	9	2	5	0	2	10	16	3	5	6	17	3	12	9	13	3	5	0	8	1	0	Eukaryota|Stramenopiles|Stramenopiles_X|Labyrinthulea|Labyrinthulales|Labyrinthulaceae|Labyrinthulaceae_X|Labyrinthulaceae_X+sp.	no	NA	NA	heterotroph
OTU_550	CGCCCGTCGCTCCTACCGATTGAGCAATCCGGTGAATATTTCGGACCGGAGTTTTGCGGGGCAACTCGTAGAACACTGGAAAGTCAGGTTAACCTTATTGCTTAGAGGAAGGAGAAGTCGTAACAAGGTTTCC	32	4	32	10	1	3	1	1	1	7	3	5	7	4	3	20	4	3	1	0	13	2	13	3	6	7	7	5	1	7	0	3	Eukaryota|Alveolata|Dinophyta|Syndiniales|MALV-II|MALV-II-Clade-1|MALV-II-Clade-1_X|MALV-II-Clade-1_X+sp.	no	parasite	no	not-found
OTU_551	CGCCCGTCGCTGCCTCCGATTGAGTGGTCCGGTGAGTTATTCGGACCGATACCTCGTTTGGTTCGCCGAACTTGGTGTTGGAAAGTCTTGCAAACCTTATCACTTAGAGGAAGCAAAAGTCGTAACAAGGTTTCC	48	3	18	0	0	0	0	0	0	0	0	0	1	0	1	0	15	3	2	0	8	0	4	0	0	0	1	0	0	0	0	0	Eukaryota|Alveolata|Dinophyta|Syndiniales|MALV-II|MALV-II-Clade-10-and-11|MALV-II-Clade-10-and-11_X|MALV-II-Clade-10-and-11_X+sp.	no	parasite	no	heterotroph
OTU_552	CGCCCGTCGCTCCTACCGATTGAGCAATCCGGTGAATATTTCGGACTGTCGTGCAAGTTGGTTCGCCAATTTGCGTGTACGGGAAGTCAAGTGAACCTTATTGCTTAGAGGAAGGAGAAGTCGTAACAAGGTTTCC	3	4	5	14	3	18	2	5	1	3	4	14	0	0	1	2	1	1	3	0	3	5	4	4	1	6	6	3	0	4	0	2	Eukaryota|Alveolata|Dinophyta|Syndiniales|MALV-II|MALV-II-Clade-5|MALV-II-Clade-5_X|MALV-II-Clade-5_X+sp.	no	parasite	no	heterotroph
OTU_553	CGCCCGTCGCTACTACCGATTGAATGGTTTAGTGAGGATACGGGACTGGCACCCGATAGCAGGCAACTGCAGTTGGGCGCCGGGAACGGATTCAAACTTGGTCATTTAGAGGAAGTAAAAGTCGTAACAAGGTCTCC	0	2	0	2	5	4	0	0	3	2	7	2	1	0	1	2	1	5	0	0	5	6	0	3	1	11	10	158	1	1	0	0	Eukaryota|Opisthokonta|Opisthokonta_X|Marine_Opisthokonts_1|Marine_Opisthokonts_1_X|Marine_Opisthokonts_1_XX|Marine_Opisthokonts_1_XXX|Marine_Opisthokonts_1_XXX+sp.	no	NA	NA	heterotroph
OTU_554	CGCCCGTCGCTCCTACCGATTGAGCAATCCGGTGAATATTTCGGACCGAGTTCTTGTGGGGCAACTCGCTTGAGCATGGAAAGTCAGGTTAACCTTATTGCTTAGAGGAAGGAGAAGTCGTAACAAGGTTTCC	18	11	5	11	9	8	7	7	2	0	2	5	3	4	1	5	3	5	1	1	13	2	10	10	7	9	2	0	1	0	1	4	Eukaryota|Alveolata|Dinophyta|Syndiniales|MALV-II|MALV-II-Clade-1|MALV-II-Clade-1_X|MALV-II-Clade-1_X+sp.	no	parasite	no	heterotroph
OTU_555	CGCCCGTCGCTCCTACCGATTGAGTGATCCGGTGAATAATTCGGACCAACAGCCACATGAGTTCGCTCACGCGGTTATTGGAAAGTCTAGTGAACCTTATCACTTAGAGGAAGGAGAAGTCGTAACAAGGTTTCC	8	4	9	100	2	18	0	1	0	0	3	8	0	0	0	25	10	9	4	5	6	1	0	0	0	5	7	14	0	2	0	0	Eukaryota|Alveolata|Dinophyta|Syndiniales|MALV-II|MALV-II-Clade-6|MALV-II-Clade-6_X|MALV-II-Clade-6_X+sp.	no	parasite	no	not-found
OTU_556	CGCCCGTCGCACCTACCGATTGAATGGTCCGGTGAATTCTTCGGACCGTGGCGTCTGCCTCCTTTATTGAGGGCGTCGCTGTGGGAAGTTGATTAAACCTTACCATTTAGAGGAAGGTGAAGTCGTAACAAGGTTTCC	8	10	21	10	12	24	1	5	0	2	9	20	0	7	1	11	12	3	10	12	14	30	2	7	6	6	6	4	2	5	0	10	Eukaryota|Stramenopiles|Stramenopiles_X|MAST|MAST-22|MAST-22_X|MAST-22_XX|MAST-22_XX+sp.	no	NA	NA	heterotroph
OTU_558	CGCCCGTCGCTGCCTCCGATTGAGTGATCCGGTGAATAATTCGGACTGGTGCTTTGTTTGGTTCGCCGAACTTAGTACCGGGAAGTCTAGTAAACCTTATCACTTAGAGGAAGCAAAAGTCGTAACAAGGTTTCC	66	10	57	7	7	1	2	0	0	0	4	3	5	1	4	4	16	5	4	1	16	2	13	1	3	2	7	1	2	3	0	4	Eukaryota|Alveolata|Dinophyta|Syndiniales|MALV-II|MALV-II-Clade-10-and-11|MALV-II-Clade-10-and-11_X|MALV-II-Clade-10-and-11_X+sp.	no	parasite	no	heterotroph
OTU_559	CGCCCGTCGCTCCTACCGATTGAGCAATCCGGTGAATATTTCGGACCGAACTTTGTCGGGGCAACTCGTTCAAGGATTGGAAAGTCAAGTTAACCTTATTGCTTAGAGGAAGGAGAAGTCGTAACAAGGTTTCC	52	34	42	40	24	48	23	12	1	14	13	25	10	4	5	21	12	13	4	5	36	14	29	15	10	22	10	22	7	8	4	16	Eukaryota|Alveolata|Dinophyta|Syndiniales|MALV-II|MALV-II-Clade-1|MALV-II-Clade-1_X|MALV-II-Clade-1_X+sp.	no	parasite	no	heterotroph
OTU_560	CGCCCGTCGCTCCTACCGATTGAGTGATCCGGTGAATAATTCGGACCGGCAACTGCTCAGGCAACTGCGTAGTAGCTGGAAAGTCTAGTGAACCTTATCACTTAGAGGAAGGAGAAGTCGTAACAAGGTTTCC	1	7	11	77	0	6	0	0	0	4	0	1	0	0	2	19	5	6	0	1	0	0	3	0	0	4	2	12	0	1	0	1	Eukaryota|Alveolata|Dinophyta|Syndiniales|MALV-II|MALV-II-Clade-30|MALV-II-Clade-30_X|MALV-II-Clade-30_X+sp.	no	parasite	no	NA
OTU_561	CGCCCGTCGCTCCTACCGATTTCGAGTGGTCCGGTGAACCCTTTGGACCGAGAGCGCCTCGTGTGCTTTTGGAAAGTCGAGTAAATCACATCACTTAGAGGAAGGAAAAGTCGTAACAAGGTTTCC	3	1	4	0	2	3	1	0	4	0	2	3	0	2	1	1	9	15	124	5	4	2	0	3	5	8	29	4	4	1	1	4	Eukaryota|Alveolata|Ciliophora|Spirotrichea|Choreotrichia|Tintinnidae|Tintinnopsis|Tintinnopsis+radix	no	no	no	not-found
OTU_562	CGCCCGTCGCTACTACCGATTGAACGGTTTAATGAGTTCCGAGGATTTGGCATCTCTGGTTCCCTGTGGATCTGAGTTTCTGGAGAGCAGGTGCAAATTTGATCGTTTAGAGGAAGTAAAAGTCGTAACAAGGTTTCC	2	3	3	2	7	7	1	1	0	3	6	7	1	2	1	1	6	5	7	3	5	16	1	5	0	2	2	6	2	3	0	4	Eukaryota|Rhizaria|Cercozoa|Filosa-Imbricatea|Filosa-Imbricatea_X|Novel-clade-2|Novel-clade-2_X|Novel-clade-2_X+sp.	no	NA	no	heterotroph
OTU_564	CGCCCGTCGCTCCTACCGATTTCGAGTGGTCCGGTGAACCTTTCGGACAGGATGCGCCTTGAGTAAATCCTGAAAGTCAAGTAAACCACATCACTTAGAGGAAGGAGAAGTCGTAACAAGGTTTCC	2	5	1	5	1	4	2	3	0	1	0	1	0	0	0	2	7	15	1	2	10	1	1	7	4	12	2	18	1	3	1	3	Eukaryota|Alveolata|Ciliophora|Spirotrichea|Choreotrichia|Choreotrichia_X|Choreotrichia_XX|Choreotrichia_XX+sp.	no	no	no	heterotroph
OTU_565	CGCCCGTCGCTACTACCGATTGAATGGTTTAGTGAGGTCTCGGGATCAGCCTCTGGCTTCGGGCAACCGAAACCTAAGGCAGAGAACTTGAACAAACTTGATCATTTAGAGGAAGTAAAAGTCGTAACAAGGTTTCC	6	6	8	3	8	11	8	6	1	15	3	3	0	0	2	0	13	4	6	7	18	12	6	10	6	10	3	6	5	1	3	18	Eukaryota|Opisthokonta|Choanoflagellida|Choanoflagellatea|Acanthoecida|Stephanoecidae_Group_D|Stephanoecidae_Group_D_X|Stephanoecidae_Group_D_X+sp.	no	no	no	heterotroph
OTU_566	CGCCCGTCGCTCCTACCGATTGGATGATTCGGTAAGCTTTTGGGATTGATTATGTATTTGTCATTGACAGTACATTTTAACAACTTAATCAAACCTAATCATCTAGAGGAAGGAGAAGTCGTAACAAGGTTTCC	6	3	1	8	6	35	0	8	0	1	6	9	1	1	0	2	12	5	4	8	11	7	3	1	0	15	7	19	5	1	0	0	Eukaryota|Rhizaria|Radiolaria|Acantharea|Arthracanthida-Symphyacanthida|Arthracanthida-Symphyacanthida_X|Acanthometra|Acanthometra+sp.	no	no	photo	photosymbiosis
OTU_567	CGCCCGTCGCTCCTACCGATTGGCTGATTCGGTGAATAATTCGGACCGACGACTTTGAGGGTTCGCCTTCTTTGACGTTGGAAAGTCTAGTAAACCTCATCAGCTAGAGGAAGGAGAAGTCGTAACAAGGTTTCC	4	1	2	2	27	2	8	0	2	0	4	3	0	0	0	0	1	0	2	2	38	0	4	1	5	0	2	8	0	0	0	1	Eukaryota|Alveolata|Dinophyta|Syndiniales|MALV-II|MALV-II_X|MALV-II_XX|MALV-II_XX+sp.	no	parasite	no	heterotroph
OTU_568	CGCCCGTCGCTGCTACCGATTGAGTGTTCCGGTAAACCTTCTGGACTAGAAAAGCCTCGAGCTTttttGGGAAGTTAAGTAAACCTTATCACTTAGAGGAAGCAGAAGTCGTAACAAGGTATCT	4	1	0	7	2	6	5	4	0	7	3	6	1	0	0	10	3	3	3	11	9	13	2	9	0	7	3	45	3	3	3	18	Eukaryota|Alveolata|Dinophyta|Syndiniales|MALV-II|MALV-II-Clade-23|MALV-II-Clade-23_X|MALV-II-Clade-23_X+sp.	no	parasite	no	not-found
OTU_569	CGCCCGTCGCTCCTACCGATTTCGAGTGGTCCGGTGAACCCTTTGGACCGGAGCCCGTTCCTTGCGGGCACTGGAAAGTCGAGTAAACCACATCACTTAGAGGAAGGAAAAGTCGTAACAAGGTTTCC	1	2	1	1	3	0	0	2	1	6	3	8	1	4	1	4	9	31	1	6	1	4	0	2	2	6	1	0	9	17	1	2	Eukaryota|Alveolata|Ciliophora|Spirotrichea|Choreotrichia|Choreotrichia_X|Choreotrichia_XX|Choreotrichia_XX+sp.	no	no	no	heterotroph
OTU_570	CGCCCGTCGCTCCTACCGATTGAGCATTCCGGTGAATATTTCGGACCGAAAATTTGTGGGGTTCGCCCTGCTTGTTtttGGAAAGTCAAGTGAACCTTAATGCTTAGAGGAAGGAGAAGTCGTAACAAGGTTTCC	26	3	26	7	0	0	0	0	0	0	1	0	3	0	3	0	3	2	0	0	9	0	7	0	0	0	11	0	0	0	0	0	Eukaryota|Alveolata|Dinophyta|Syndiniales|MALV-II|MALV-II-Clade-3|Amoebophrya|Amoebophrya+sp.	no	parasite	no	NA
OTU_571	CGCCCGTCGCTCCTACCGATTGAGCAATCCGGTGAATATTTCGGACCGAGATCCATTGGGGCAACTCATTTGGAATTTGGAAAGTCAAGTTAACCTTATTGCTTAGAGGAAGGAGAAGTCGTAACAAGGTTTCC	22	5	10	8	1	2	1	0	0	5	3	6	5	1	2	2	5	4	0	8	5	4	5	1	1	5	4	3	2	3	1	6	Eukaryota|Alveolata|Dinophyta|Syndiniales|MALV-II|MALV-II-Clade-1|MALV-II-Clade-1_X|MALV-II-Clade-1_X+sp.	no	parasite	no	heterotroph
OTU_574	CGCCCGTCGCTCCTACCGATTGGGTGATCCGGTGAATAATTCGGACTGCGGGAAGTGCAGTTCTGCACTTCACAGCAGGAAGTTTAGTGAACCTTATCACTTAGAGGAAGGAGAAGTCGTAACAAGGTTTCC	11	15	28	11	0	3	0	3	1	2	0	4	1	1	1	2	6	0	0	2	1	2	4	2	0	1	4	3	0	1	0	2	Eukaryota|Alveolata|Dinophyta|Syndiniales|MALV-I|MALV-I-Clade-5|MALV-I-Clade-5_X|MALV-I-Clade-5_X+sp.	no	parasite	no	NA
OTU_576	CGCCCGTCGCTCCTACCGATTGAATGGTCCGGTGAGGTTCTCGGATTTTGCTTTCTGACTGGTTCGCTAGGAAGATTGCGAgagaAGTTACCCAAACCTTACCATTTAGAGGAAGGAGAAGTCGTAACAAGGTTTCC	2	6	5	3	9	8	3	1	2	6	4	3	1	2	0	1	4	6	12	5	9	12	2	6	5	2	6	3	6	8	2	8	Eukaryota|Hacrobia|Centroheliozoa|Centroheliozoa_X|Centroheliozoa_XX|Centroheliozoa_XXX|Centroheliozoa_XXXX|Centroheliozoa_XXXX+sp.	no	no	no	heterotroph
OTU_577	CGCCCGTCGCTCCTACCGATTTCGAGTGATCCGGTGAGCCTTTCGGACCGGTGACGCTTCGTGCCGAACTGGGAAGTCAAGCAAACCACATCACTTAGAGGAAGGAGAAGTCGTAACAAGGTTTCC	1	5	1	0	4	3	1	0	1	0	4	6	0	2	0	0	3	30	0	5	1	19	2	6	0	1	3	3	2	4	0	3	Eukaryota|Alveolata|Ciliophora|Spirotrichea|Choreotrichia|Choreotrichia-1|Choreotrichia-1_X|Choreotrichia-1_X+sp.	no	no	no	NA
OTU_578	CGCCCGTCGCTACTACCGATTGGATGATCTGGTGAATTCTCCGGACCGCAGCTTACAGGTGGGCAACTACCGGTTCGCAGCGGGAAGTTGTGTAAACCCTATCATCTAGAGGAAGTAAAAGTCGTAACAAGGTTTCC	15	0	24	1	1	0	0	0	0	0	0	0	1	0	2	0	11	1	40	0	3	0	0	0	0	0	6	0	2	0	0	0	Eukaryota|Hacrobia|Telonemia|Telonemia_X|Telonemia_XX|Telonemia-Group-2|Telonemia-Group-2_X|Telonemia-Group-2_X+sp.	no	no	no	heterotroph
OTU_579	CGCCCGTCGCTCCTACCGATTGAGTGATCCGGTGAATAATTCGGACTGCGAGAGTCCCGGTTTCCGGAGCTCTTGTAGGAAGTTTAGTGAACCTTATCACTTAGAGGAAGGAGAAGTCGTAACAAGGTTTCC	7	3	11	2	1	4	0	1	5	20	0	4	3	2	3	4	0	2	1	5	3	0	2	0	4	11	5	0	3	6	0	6	Eukaryota|Alveolata|Dinophyta|Syndiniales|MALV-I|MALV-I-Clade-5|MALV-I-Clade-5_X|MALV-I-Clade-5_X+sp.	no	parasite	no	heterotroph
OTU_580	CGCCCGTCGCTCCTACCGATTGAATGATCCGGTGAGGTCTTTGGACTGAGGCGACGCAGACGGTTCGCCGCCCGCGACGCCCTGGGAAGCTGCCCAAACCTTATCATTTAGAGGAAGGAGAAGTCGTAACAAGGTTTCC	10	5	16	0	3	3	2	2	3	0	0	0	2	1	3	0	3	1	4	0	11	3	1	1	4	2	3	0	0	3	0	2	Eukaryota|Hacrobia|Haptophyta|Prymnesiophyceae|Prymnesiales|Prymnesiaceae|Prymnesiaceae_X|Prymnesiaceae_X+sp.	yes	no	no	phototroph
OTU_581	CGCCCGTCGCACCTACCGATCGAAGGTAATGATGAGCCCTCAGGACAGTTGTTTGGGTCCTCACGGACCTTTACGACTGGAATTTGTGCAAATCCTTGCCTTTAGAGGAAGGTGAAGTCGTAACAAGGTTACC	15	1	26	3	0	0	0	0	0	0	2	0	2	0	2	0	19	3	28	0	2	0	3	0	0	0	4	4	0	0	0	0	Eukaryota|Stramenopiles|Stramenopiles_X|Dictyochophyceae|Dictyochophyceae_X|Pedinellales|Pedinella|Pedinella+sp.	yes	NA	NA	phototroph
OTU_582	CGCCCGTCGCACCTACCGATTGAATGGTCCGGTGAGGTCTCAGGACTTTCGTTATGAAATTTATTTTGATTAACGAGAGGAATCTGCCCAAACCTTATCATTTAGAGGAAGGTGAAGTCGTAACAAGGTTTCC	6	4	2	4	0	2	2	3	3	4	0	2	2	3	2	3	4	2	2	5	3	1	7	11	4	3	1	0	5	6	3	16	Eukaryota|Stramenopiles|Stramenopiles_X|Bolidophyceae-and-relatives|Bolidophyceae-and-relatives_X|Bolidophyceae-and-relatives_XX|Bolidophyceae-and-relatives_XXX|Bolidophyceae-and-relatives_XXX+sp.	yes	NA	NA	NA
OTU_583	CGCCCGTCGCTCCTACCGATTGAGTGATCCGGTGAATAATTCGGACTGGAGTCTAAGCCGGCAACGGTTTGGATTCTAGAAAGTCTAGTGAACCTTATCACTTAGAGGAAGGAGAAGTCGTAACAAGGTTTCC	19	4	17	19	1	4	5	1	1	7	2	0	4	1	3	6	7	3	0	3	5	2	7	8	3	7	7	4	1	2	0	8	Eukaryota|Alveolata|Dinophyta|Syndiniales|MALV-II|MALV-II-Clade-22|MALV-II-Clade-22_X|MALV-II-Clade-22_X+sp.	no	parasite	no	NA
OTU_584	CGCCCGTCGCACCTACCGATTGAGTGATCCGGTGAGGCGTCAGGAATTTGATTGATTTCCTTTATTGGAATTTGATCGAGTGAATCTCGCCGAACCTTATCACTTAGAGGAAGGTGAAGTCGTAACAAGGTTTCC	0	1	1	1	3	1	0	0	0	0	16	3	0	0	1	0	5	0	0	1	5	3	2	0	3	0	74	9	1	0	0	0	Eukaryota|Stramenopiles|Stramenopiles_X|Bacillariophyta|Bacillariophyta_X|Polar-centric-Mediophyceae|Chaetoceros|Chaetoceros+radicans	yes	NA	NA	NA
OTU_585	CGCCCGTCGCTCCTACCGATTGAGTGTTCCGGTGAATACTTGGGACCGCGCCTTCGCTACATTGTAGTGTCGGTGTGGAAACTTGAGTAAGCCTTAACACTTAGAGGAAGGAGAAGTCGTAACAAGGTTTCC	5	2	39	4	0	0	0	0	0	0	0	0	0	0	3	0	4	0	2	0	0	0	0	0	0	0	58	1	0	0	0	0	Eukaryota|Alveolata|Dinophyta|Syndiniales|MALV-I|MALV-I-Clade-5|MALV-I-Clade-5_X|MALV-I-Clade-5_X+sp.	no	parasite	no	heterotroph
OTU_586	CGCCCGTCGCTACTACCGATTGAATCGTTTAGTGAGCTTGAGGGATCGATCTGCACCGGAGGGTTTTCCCGAACGTGCGAGAATGAGAGCTCAAACAAACTTGACGATTTAGAGGAAGTAAAAGTCGTAACAAGGTTTCC	19	4	17	14	16	12	2	0	2	1	6	5	0	2	0	7	5	9	5	13	12	6	1	1	2	3	5	8	2	0	0	3	Eukaryota|Rhizaria|Cercozoa|Filosa-Chlorarachnea|Filosa-Chlorarachnea_X|NPK2-lineage|NPK2-lineage_X|NPK2-lineage_X+sp.	no	no	no	heterotroph
OTU_587	CGCCCGTCGCACCTACCGATTGGATGGTCCGGTGAGAATTTCGGATTGTAGATACGTCGCTTTTATTAGGGATGTGTCCGCGAGAAGTTATTCAAACCTTACCATCTAGAGGAAGGTGAAGTCGTAACAAGGTTTCC	9	8	3	1	9	3	3	3	1	0	3	9	2	1	0	0	12	15	2	0	17	6	7	4	4	0	5	11	1	2	1	2	Eukaryota|Stramenopiles|Stramenopiles_X|MAST|MAST-3-12|MAST-12|MAST-12A|MAST-12A+sp.	no	NA	NA	heterotroph
OTU_588	CGCCCGTCGCTCCTACCGATTGGATGAATCGATGAGTCTTTTGGAGAATTCCGGCTGACCACATTGTGCGACGCAGGTTTCGAAGTTATGCAAATCACTTCATCTAGAGGAAGGAGAAGTCGTAACAAGGTTTCC	1	6	0	6	5	4	1	0	0	2	3	9	0	2	0	2	0	5	5	22	4	22	0	4	0	0	7	7	1	0	0	10	Eukaryota|Rhizaria|Radiolaria|RAD-C|RAD-C_X|RAD-C_XX|RAD-C_XXX|RAD-C_XXX+sp.	no	no	NA	heterotroph
OTU_589	CGCCCGTCGCTCCTACCGATTGAATGCTCAGGTGAGCCATTTGGACCGTGATCATGTCGGTTTCCGATTTTGATTATGGAAAATCTTGCGAACCTTATCATTTAGAGGAAGGAGAAGTCGTAACAAGGTTTCC	5	2	1	7	0	2	1	0	2	7	0	3	8	10	0	20	0	2	0	2	4	2	7	5	7	8	0	9	6	4	0	4	Eukaryota|Alveolata|Dinophyta|Syndiniales|MALV-I|MALV-I-Clade-1|MALV-I-Clade-1_X|MALV-I-Clade-1_X+sp.	no	parasite	no	heterotroph
OTU_591	CGCCCGTCGCTCCTACCGATTGAGTGGTCCGGTGAATAATTTGGACTGATGCTTTATTCGGTTCTCCGAATTCGGCATTGGAAAATCTAGTAAACCTTATCACTTAGAGGAAGGAGAAGTCGTAACAAGGTTTCC	0	1	3	13	0	1	1	0	2	5	1	0	2	3	3	36	0	0	0	0	3	0	0	0	6	12	20	8	6	3	0	2	Eukaryota|Alveolata|Dinophyta|Syndiniales|MALV-II|MALV-II-Clade-10-and-11|MALV-II-Clade-10-and-11_X|MALV-II-Clade-10-and-11_X+sp.	no	parasite	no	NA
OTU_592	CGCCCGTCGCTACTACCGATTGAATGGTTTAGTGAGCTTCATGGACTGGTGGCCTCCGTGGTTCGCCTCGGTGGCCGTCGGGAAGTGAATCAAACTTGACTATTTAGAGGAAGTAAAAGTCGTAACAAGGTTTCC	0	4	0	0	1	2	1	0	0	0	4	9	0	4	0	1	1	0	2	5	4	13	0	6	1	0	4	18	0	0	0	1	Eukaryota|Rhizaria|Cercozoa|Filosa-Granofilosea|Filosa-Granofilosea_X|Novel-Gran-234|Novel-Gran-234_X|Novel-Gran-234_X+sp.	no	no	no	not-found
OTU_595	CGCCCGTCGCTCCTACCGATTGAGTGATTCGGCGAATGCTTCAGACTGGCCCACTAGGGTTGGAAAGTTGTGTAAGCCATATCACTTAGAGGAAGGATAAGGCGTAACAAGGTTTCC	1	5	3	1	2	0	0	1	0	0	1	0	0	0	0	0	6	0	0	0	15	1	2	0	3	1	0	0	1	0	0	0	Eukaryota|Alveolata|Ciliophora|Phyllopharyngea|Suctoria|Ephelotidae|Ephelota|Ephelota+sp.	no	commensal	no	NA
OTU_596	CGCCCGTCGCTCCTACCGATTGAGCAATCCGGTGAATATTTCGGACTCGACTAGTGCTGAGCAATCAGTTGCTGGTTGGGAAAGTCAAGTTAACCTTATTGCTTAGAGGAAGGAGAAGTCGTAACAAGGTTTCC	9	2	8	5	6	1	3	3	0	12	1	0	2	4	0	5	1	1	0	2	4	0	3	3	8	8	1	1	2	5	0	6	Eukaryota|Alveolata|Dinophyta|Syndiniales|MALV-II|MALV-II-Clade-1|MALV-II-Clade-1_X|MALV-II-Clade-1_X+sp.	no	parasite	no	NA
OTU_597	CGCCCGTCGCTCCTACCGATTGAGTGATCCGGTGAATAATTCGGACCGACTGCCTACCTGGTTCCAGGTTAGTAGTTGGAAAGTCTAGTGAACCTTATCACTTAGAGGAAGGAGAAGTCGTAACAAGGTTTCC	12	56	7	12	0	0	0	0	0	0	0	1	0	7	0	2	6	13	1	0	0	13	0	9	0	0	1	0	0	1	0	1	Eukaryota|Alveolata|Dinophyta|Syndiniales|MALV-II|MALV-II_X|MALV-II_XX|MALV-II_XX+sp.	no	parasite	no	heterotroph
OTU_598	CGCCCGTCGCTCCTACCGATTGAGTGATCCGGTGAATAATTCGGACCGGTGGCTGTTCAGGCAACTGAGCAATTGCTGGAAAGTCTAGTGAACCTTATCACTTAGAGGAAGGAGAAGTCGTAACAAGGTTTCC	11	10	7	13	5	27	1	4	0	13	4	11	1	3	0	10	5	2	0	5	8	6	1	6	3	13	2	10	3	5	0	3	Eukaryota|Alveolata|Dinophyta|Syndiniales|MALV-II|MALV-II-Clade-30|MALV-II-Clade-30_X|MALV-II-Clade-30_X+sp.	no	parasite	no	NA
OTU_599	CGCCCGTCGCACCTACCGATTGAATGTTTCGGTGAAGATTCCGGATAGGATTACTTGTATTCATTTACATGTTTTCTTAAAAGCTATCTAAACCTCAACATTTAGAGGAAGGTGAAGTCGTAACAAGGTTTCC	10	6	13	8	2	0	0	0	2	0	15	0	0	0	2	0	52	9	3	0	1	0	1	0	0	0	6	1	10	3	2	0	Eukaryota|Stramenopiles|Stramenopiles_X|MOCH|MOCH-5|MOCH-5_X|MOCH-5_XX|MOCH-5_XX+sp.	yes	NA	NA	phototroph
OTU_600	CGCCCGTCGCTCCTACCGATTGAGCAATCCGGTGAATAATTCGGACCGAGTGCTTAGTGGGTTCGCCTGCTTAGTATTTGGAAAGTCTAGTGAACCTTATTGCTTAGAGGAAGGAGAAGTCGTAACAAGGTTTCC	40	17	41	11	13	6	7	1	4	1	5	4	4	4	2	9	6	4	1	1	21	5	16	3	6	3	12	8	0	1	0	1	Eukaryota|Alveolata|Dinophyta|Syndiniales|MALV-II|MALV-II-Clade-3|MALV-II-Clade-3_X|MALV-II-Clade-3_X+sp.	no	parasite	no	heterotroph
OTU_601	CGCCCGTCGCACCTACCGATTGAATGGTTCGATGAAATCTTGGGATTCTTGCGTGGCGGAGTTCTGCTCTGCGGCGCAGGAAaaaCTTGCTTGAATCTCATCATTTAGAGGAAGGTGAAGTCGTAACAAGGTTTCC	2	4	8	9	2	3	0	0	0	7	2	5	0	0	0	1	7	18	12	19	3	7	2	6	1	0	10	4	3	3	2	13	Eukaryota|Stramenopiles|Stramenopiles_X|MAST|MAST-1|MAST-1D|MAST-1D_X|MAST-1D_X+sp.	no	NA	NA	heterotroph
OTU_602	CGCCCGTCGCACCTACCGATTGAATGGTCCGGTGAGGTCTCAGGACCCTCGGTGTGAGATTTATTTCGATCACCAAGGGGAATCTGCCCAAACCTTATCATTTAGAGGAAGGTGAAGTCGTAACAAGGTTTCC	1	3	2	1	14	2	3	2	1	5	1	3	0	4	0	0	2	1	1	4	15	4	8	10	0	4	2	2	3	0	0	1	Eukaryota|Stramenopiles|Stramenopiles_X|Bacillariophyta|Bacillariophyta_X|Radial-centric-basal-Coscinodiscophyceae|Corethron|Corethron+inerme	yes	NA	NA	phototroph
OTU_604	CGCCCGTCGCTCCTACCGATTGAGTGATCCGGTGAATAATTCGGACGAGAATTTGGGGTAGTTTTACTCCTTATTCTTGAAAGTCTAGTGAACCTTATCACTTAGAGGAAGGAGAAGTCGTAACAAGGTTTCC	7	10	11	13	1	4	1	3	2	6	2	4	0	5	1	6	8	7	2	3	8	5	7	10	2	6	12	5	2	3	4	2	Eukaryota|Alveolata|Dinophyta|Syndiniales|MALV-II|MALV-II-Clade-20|MALV-II-Clade-20_X|MALV-II-Clade-20_X+sp.	no	parasite	no	heterotroph
OTU_605	CGCCCGTCGCTCCTACCGATTGAGTGGTCCGGTGAGTAATCTGGACTGGCTGCATGTACGGTTCGCCGTTTATGACGCCAGGAAATTTAGCGAACCTTATCACTTAGAGGAAGGAGAAGTCGTAACAAGGTTTCC	1	3	1	8	3	4	4	0	0	0	0	2	0	0	0	1	3	3	0	0	0	0	0	0	6	1	2	0	0	0	0	0	Eukaryota|Alveolata|Dinophyta|Dinophyceae|Gonyaulacales|22|Ceratiaceae|Neoceratium_03|tenue	yes	no	no	phototroph
OTU_606	CGCCCGTCGCTCCTACCGATTGAATGATCCGGTGAGGCCCTTGGACCAGGGCGACTGGAGTGGTTCGCTACTCTAGACGCCTCGGGAAGCTGTCCAAACCTTATCATTTAGAGGAAGGAGAAGTCGTAACAAGGTTTCC	7	2	29	2	0	0	4	0	2	0	2	2	0	0	5	3	9	2	4	0	3	1	5	2	1	0	3	0	0	0	5	0	Eukaryota|Hacrobia|Haptophyta|Prymnesiophyceae|Phaeocystales|Phaeocystaceae|Phaeocystis|Phaeocystis+sp.	yes	mutualist	no	NA
OTU_607	CGCCCGTCGCTCCTACCGATTGAGCAATCCGGTGAATAGTTCGGACCGAGTCCCTTATTGGTTCGCCAGTTTGGGATTTGGAAAGTCCAGTGAACCTTATTGCTTAGAGGAAGGAGAAGTCGTAACAAGGTTTCC	1	3	2	6	4	2	0	0	0	6	5	21	1	6	4	6	6	4	2	3	4	0	0	1	2	1	5	26	1	7	1	10	Eukaryota|Alveolata|Dinophyta|Syndiniales|MALV-II|MALV-II-Clade-4|Amoebophrya|Amoebophrya+ceratii	no	parasite	no	NA
OTU_609	CGCCCGTCGCACCTACCGATTGAATGGTCCGGTGAACTGTCAGGATCGAAGAAAGAGTTTCACGACAATTTCATCGAGAATTTCCGTAAACCTTACCATTTAGAGGAAGGTGAAGTCGTAACAAGGTTTCC	13	5	9	6	7	3	4	1	0	2	3	6	3	2	2	6	5	10	2	0	11	4	7	3	2	4	1	2	0	3	2	0	Eukaryota|Stramenopiles|Stramenopiles_X|MAST|MAST-4-6-7-8-9-10-11|MAST-9|MAST-9A|MAST-9A+sp.	no	NA	NA	heterotroph
OTU_610	CGCCCGTCGCTCCTACCGATTGGTCGTTCCGGTGAATAATTCGGACCGAGACCTTATGGGGTTTCCCCATCTGGTTTTGGAAAGTCTAGTAAACCTTAACGACTAGAGGAAGGAGAAGTCGTAACAAGGTTTCC	10	29	5	2	0	1	0	0	0	0	0	0	3	6	4	1	8	4	0	0	4	5	2	3	0	0	22	0	1	0	0	0	Eukaryota|Alveolata|Dinophyta|Syndiniales|MALV-II|MALV-II-Clade-3|MALV-II-Clade-3_X|MALV-II-Clade-3_X+sp.	no	parasite	no	heterotroph
OTU_611	CGCCCGTCGCTCCTACCGATTGAGCAATCCGGTGAATATTTTGGACAGTCGGGCGCGTCGGTTCGCCGATGCGCTTGCACTGGAAATCAAGTGAACCTTATTGCTTAGAGGAAGGAGAAGTCGTAACAAGGTTTCC	6	5	6	6	3	4	7	4	2	8	0	0	1	0	1	3	3	3	0	11	6	0	5	4	1	3	1	2	0	0	3	8	Eukaryota|Alveolata|Dinophyta|Syndiniales|MALV-II|MALV-II-Clade-5|MALV-II-Clade-5_X|MALV-II-Clade-5_X+sp.	no	parasite	no	heterotroph
OTU_612	CGCCCGTCGCTGCTACCGATTGAGTGATCCGGTGAACTATTCGGACGCCTGGTTTCGGGGAAACTCGTGCCACCGCGAAAGTCTCGTGAACCTTATCACTTAGAGGAAGCAGAAGTCGTAACAAGGTTTCC	1	0	0	0	0	0	0	0	1	1	0	0	0	0	0	0	1	1	1	0	0	0	0	0	0	0	0	0	0	0	3	0	Eukaryota|Alveolata|Dinophyta|Syndiniales|MALV-II|MALV-II-Clade-32|MALV-II-Clade-32_X|MALV-II-Clade-32_X+sp.	no	parasite	no	NA
OTU_613	CGCCCGTCGCACCTACCGATCGAAGGTAATGATGAGCCCTCAGGACAGTTGATGGAGCCCTCACGGGTTCTTTCGGTTGAAATTTGTGCAAATCCTTACCTTTAGAGGAAGGTGAAGTCGTAACAAGGTTACC	5	1	1	0	0	0	1	0	4	2	3	2	5	4	8	2	3	5	3	0	2	2	4	0	3	2	1	0	6	5	23	4	Eukaryota|Stramenopiles|Stramenopiles_X|Dictyochophyceae|Dictyochophyceae_X|Pedinellales|Pedinellales_X|Pedinellales_X+sp.	yes	NA	NA	phototroph
OTU_614	CGCCCGTCGCTGCTACCGATTGGGTGCTCAGGTAAACCTTCTGGACTGTGCGAGTCTCGAACTCGTTGCGGGAAGTTAAGTAAACCTTATCACCTAGAGGAAGCAGAAGTCGTAACAAGGTATCT	6	8	2	8	0	9	0	4	0	0	1	2	0	6	0	1	1	3	2	5	11	19	3	10	0	3	4	2	0	0	0	3	Eukaryota|Alveolata|Ciliophora|Oligohymenophorea|Scuticociliatia|Scuticociliatia-1|Scuticociliatia-1_X|Scuticociliatia-1_X+sp.	no	NA	NA	heterotroph
OTU_615	CGCCCGTCGCACCTACCGATTGAATGTTTCGGTGAAACTTTCGGACCGTGGCCTTGATACCCTCGGGTAACTTGATCGTGGGAAGTTATTTAAACCTCAACATTTAGAGGAAGGTGAAGTCGTAACAAGGTTTCC	3	1	3	0	3	2	4	1	4	5	4	2	3	3	3	3	6	6	7	3	2	0	1	7	6	8	2	0	8	13	15	18	Eukaryota|Stramenopiles|Stramenopiles_X|Chrysophyceae-Synurophyceae|Chrysophyceae-Synurophyceae_X|Clade-C|Ochromonadaceae|Ochromonadaceae+sp.	yes	no	no	phototroph
OTU_616	CGCCCGTCGCTCCTACCGATTTCGGGTGGTCCGGTGAACCCTTTGGACCGGAGGCGGCTCCGTGCAGCAACCGGGAAGTCGAGTAAACCACATCACCTAGAGGAAGGAGAAGTCGTAACAAGGTTTCC	3	4	0	3	7	9	0	1	0	3	5	7	0	2	0	5	8	1	15	4	20	13	2	8	1	1	30	35	4	2	0	0	Eukaryota|Alveolata|Ciliophora|Spirotrichea|Choreotrichia|Tintinnidae|Eutintinnus|Eutintinnus+fraknoi	no	no	no	heterotroph
OTU_617	CGCCCGTCGCTCCTACCGATTGAGTGATCCGGTGAATAATTCGGACCCGACTTATTTACAGTTCGCTGTTAATTTGTCGGGAAAGTCTAGTGAACCTTATCACTTAGAGGAAGGAGAAGTCGTAACAAGGTTTCC	0	0	0	8	2	15	4	10	0	3	3	11	0	0	0	4	0	0	4	3	7	3	3	6	0	4	8	3	0	2	0	4	Eukaryota|Alveolata|Dinophyta|Syndiniales|MALV-II|MALV-II-Clade-7|MALV-II-Clade-7_X|MALV-II-Clade-7_X+sp.	no	parasite	no	not-found
OTU_619	CGCCCGTCGCTCCTACCGATTGAGTGGTCCGGTGAATGATTCGGACTCTAGCCGGTGACGACCCGTCGTTCCGGAAAGGGGAAGTCTTGTAAACCTTATCACTTAGAGGAAGGAGAAGTCGTAACAAGGTTTCC	34	2	17	6	0	0	0	0	0	0	0	0	6	0	3	0	4	1	0	0	9	0	6	0	0	0	5	0	0	0	0	0	Eukaryota|Alveolata|Ciliophora|Oligohymenophorea|Peniculia|Parameciidae|Paramecium|Paramecium+duboscqui	no	no	no	heterotroph
OTU_620	CGCCCGTCGCTACTACCGATTGAATGGCTCGGTGAGGCCTTCGGACTGGCGCAGGAGGGTTGGCAACGACCcccccGCGCCGGAAAGTTGGTCAAACCCGGTCATTTAGAGGAAGTAAAAGTCGTAACAAGGTTTCC	3	2	1	1	1	0	0	0	0	2	0	5	1	0	0	0	12	40	3	3	7	0	4	2	0	0	0	0	1	3	0	2	Eukaryota|Opisthokonta|Fungi|Ascomycota|Pezizomycotina|Eurotiomycetes|Aspergillus|Aspergillus+versicolor	no	NA	NA	not-found
OTU_621	CGCCCGTCGCTCCTACCGATTGAGTGATCCGGTGAATTGTTTGGACCTGCGCGTTCTCCGGCAACGGAGTTCATGTGGGAAAATTCTGTGAACCTTATCACTTAGAGGAAGGAGAAGTCGTAACAAGGTTTCC	9	36	16	6	0	0	0	1	0	0	0	0	4	3	1	2	3	5	0	0	0	10	1	7	0	3	0	0	0	0	3	0	Eukaryota|Alveolata|Dinophyta|Syndiniales|MALV-II|MALV-II-Clade-26|MALV-II-Clade-26_X|MALV-II-Clade-26_X+sp.	no	parasite	no	not-found
OTU_622	CGCCCGTCGCTACTACCGATTGAATGGTTTAGTGAGATCTCGGGACTGGCATTTATTGGTTGGCAACAACCGATTTGAGCTGGGAACTTGCTCAAACTTGATCATTTAGAGGAAGTAAAAGTCGTAACAAGGTTTCC	5	3	1	5	6	1	3	1	2	0	0	0	1	0	0	0	5	0	4	0	4	1	0	0	8	0	0	0	0	0	0	0	Eukaryota|Opisthokonta|Choanoflagellida|Choanoflagellatea|Acanthoecida|Stephanoecidae_Group_H|Diaphanoeca|Diaphanoeca+grandis	no	no	no	heterotroph
OTU_623	CGCCCGTCGCACCTACCGATTGAAATGTCCGGTGAACCGTCGGGATTGTGACGTGTTCCTTTATTGGGATGCGACGCAAGAACTTCTGTAAACCTTATATTTTAGAGGAAGGTGAAGTCGTAACAAGGTTTCC	0	2	1	3	4	2	0	0	0	11	7	5	0	0	0	0	0	21	1	17	2	5	0	2	0	0	3	6	0	4	0	6	Eukaryota|Stramenopiles|Stramenopiles_X|Bacillariophyta|Bacillariophyta_X|Raphid-pennate|Raphid-pennate_X|Raphid-pennate_X+sp.	yes	NA	NA	phototroph
OTU_624	CGCCCGTCGCACCTACCGATTGAATGGTCCGGTGAATCCTTCGGACAGCGACTTATGTTTCCTTTATTGTGAGACGTTGTTGCTGGAAGTTGTGTAAACCTTACCATTTAGAGGAAGGTGAAGTCGTAACAAGGTTTCC	4	8	6	0	0	5	3	3	0	5	6	2	0	0	2	2	20	7	6	1	0	1	1	1	1	19	2	1	6	6	4	22	Eukaryota|Stramenopiles|Stramenopiles_X|MAST|MAST-3-12|MAST-3|MAST-3K|MAST-3K+sp.	no	NA	NA	heterotroph
OTU_625	CGCCCGTCGCTCCTACCGATTGAGGGATTCGGTGAAAATTCTGGACTGTTTCATTCTTTAAGTTTGGAACGGGAAGTTATTTAAATCCAATCTCTTAGAGGAAGGAGAAGTCGTAACAAGGTTTCC	4	1	1	2	3	0	3	0	3	3	3	2	4	4	1	4	5	12	2	0	0	0	5	1	5	6	0	0	11	12	1	0	Eukaryota|Alveolata|Ciliophora|Litostomatea|Cyclotrichia|Cyclotrichia_X|Cyclotrichia_XX|Cyclotrichia_XX+sp.	no	NA	NA	NA
OTU_626	CGCCCGTCGCTCCTACCGATTGAGCAATCCGGTGAATATTTCGGACCGAGACTCGGTGGGGCAACTCGCTCGAGTTTTGGAAAGTCAAGTTAACCTTATTGCTTAGAGGAAGGAGAAGTCGTAACAAGGTTTCC	7	2	6	1	5	3	4	1	2	4	12	18	0	2	1	0	3	2	4	6	8	2	1	0	2	7	14	5	0	6	0	2	Eukaryota|Alveolata|Dinophyta|Syndiniales|MALV-II|MALV-II-Clade-1|MALV-II-Clade-1_X|MALV-II-Clade-1_X+sp.	no	parasite	no	heterotroph
OTU_628	CGCCCGTCGCTCCTACCGATTGAGCAATCCGGTGAATATTTCGGACAGTCGTGTATTCTGGTTCGCTGGAGTACGTGTACTGGAAGTCAAGTGAACCTTATTGCTTAGAGGAAGGAGAAGTCGTAACAAGGTTTCC	16	3	22	7	0	1	1	0	0	0	0	0	1	1	1	0	4	5	0	0	11	0	5	0	0	0	5	0	0	1	0	0	Eukaryota|Alveolata|Dinophyta|Syndiniales|MALV-II|MALV-II-Clade-5|MALV-II-Clade-5_X|MALV-II-Clade-5_X+sp.	no	parasite	no	heterotroph
OTU_629	CGCCCGTCGCACCTACCGATTGAATGGTCCGGTGAAAGCTTGGGACTGTGGCTAAGAAGCGGCTTCGGTCGCGACTCTGTCGTGGGAACTCGTTTAAACCTTACCATTTAGAGGAAGGTGAAGTCGTAACAAGGTTTCC	2	6	4	1	4	15	1	3	4	9	8	10	4	11	2	9	0	0	11	12	18	30	2	9	10	9	3	5	8	11	2	6	Eukaryota|Stramenopiles|Stramenopiles_X|Labyrinthulea|Labyrinthulales|Labyrinthulaceae|Oblongichytrium|Oblongichytrium+sp.	no	NA	NA	heterotroph
OTU_630	CGCCCGTCGCTACTACCGATTGAGTGGTCAGGTGAACCTTTTGGACAGTTCGCTATCTTATTAGCAAGCCGGAATTTAAGTAAATCTTATCACTTAGAGGAAGTAAAAGTCGTAACAAGGTTTCC	1	3	0	4	4	2	5	3	1	11	0	1	0	1	0	4	0	1	1	7	4	4	9	4	6	0	2	2	0	5	3	22	Eukaryota|Alveolata|Ciliophora|Colpodea|Colpodea-1|Colpodea-1_X|Colpodea-1_XX|Colpodea-1_XX+sp.	no	NA	NA	heterotroph
OTU_631	CGCCCGTCGCTCCTACCGATTGGATGAGTTGGTGAGTTAATCAGACTGCGCGTTTGGGCTTTCGAGCTCTTTTGTGCGGGAAAATTTGCAAACTGGACTATCTAGAGGAAGGAGAAGTCGTAACAAGGTTTCC	0	5	2	5	0	0	2	1	3	3	0	2	3	12	0	25	0	1	3	3	3	1	2	5	3	5	2	1	1	0	0	8	Eukaryota|Rhizaria|Radiolaria|Polycystinea|Collodaria-Nassellarida|Nassellarida|Lithomelissa|Lithomelissa+setosa	no	no	photo	photosymbiosis
OTU_632	CGCCCGTCGCTCCTACCGATTGGTTGCTCCGGTGAATAATTCGGACGGATTTTCTTATCGGTTCGCCGGTTTGAGAGTCTGAAAGTCTAGTAAACCTTAGCAACTAGAGGAAGGAGAAGTCGTAACAAGGTTTCC	1	0	0	0	11	1	9	6	1	0	6	7	2	0	0	0	2	1	1	0	11	1	9	3	8	3	0	0	0	0	0	3	Eukaryota|Alveolata|Dinophyta|Syndiniales|MALV-II|MALV-II_X|MALV-II_XX|MALV-II_XX+sp.	no	parasite	no	heterotroph
OTU_633	CGCCCGTCGCTCCTACCGATTGGATGAGTTGGTGAGTGGATTGGAGAAACTGCTATCTTCTTGCAAGATCAGTATACTTtttAAaaaTTTGCAAACTAGATTATCTAGAGGAAGGAGAAGTCGTAACAAGGTTTCC	0	0	0	0	10	0	17	13	0	0	0	0	2	0	0	0	1	0	0	0	2	0	11	7	10	0	0	0	0	0	6	10	Eukaryota|Rhizaria|Radiolaria|Polycystinea|Collodaria-Nassellarida|Collodaria|Collozoum|Collozoum+amoeboides	no	no	photo	photosymbiosis
OTU_634	CGCCCGTCGCTCCTACCGATGAATGTTCCGATGAAATTTTCGGAGGGTGCCTGTGACGCCGGCCCTGCCGGTCGAACGGGAAGCCCGAAGTTGCTTAAATCTGAACATTTCGAGGAAGGAGAAGTCGTAACAAGGTTTCC	0	0	16	8	1	33	0	3	0	0	4	4	0	0	0	0	1	0	0	6	4	0	0	0	0	5	0	3	0	0	0	0	Eukaryota|Rhizaria|Radiolaria|Polycystinea|Spumellarida|Spumellarida-Group-I|Spumellarida-Group-I_X|Spumellarida-Group-I_X+sp.	no	no	NA	not-found
OTU_635	CGCCCGTCGCTCCTACCGATTGAGTGATCCGGTGAACAATTCGGACTGACTTCACGCTTGGCTCGCCGGGCGCGAGGTTACGAAGTTTCGTAAACCTTATCACTTAGAGGAAGGAGAAGTCGTAACAAGGTTTCC	1	0	4	4	2	14	1	7	1	8	2	13	0	0	0	3	0	1	1	2	8	6	1	6	4	12	4	0	1	3	0	8	Eukaryota|Alveolata|Ciliophora|Oligohymenophorea|Peniculia|Parameciidae|Paramecium|Paramecium+multimicronucleatum	no	no	no	not-found
OTU_636	CGCCCGTCGCTACTACCGATTGAATGGTTTAGTGAGATCTCGGGATCGGCTCTTACGAGCTGGCAACAGCTTATTTGAGCCGAGAACTTGCTCAAACTTGATCATTTAGAGGAAGTAAAAGTCGTAACAAGGTTTCC	4	2	7	2	0	0	1	1	1	1	4	2	1	1	1	0	10	10	12	2	0	0	1	2	2	3	0	0	3	4	0	7	Eukaryota|Opisthokonta|Choanoflagellida|Choanoflagellatea|Choanoflagellatea_X|Choanoflagellatea_X_Group_L|Choanoflagellatea_X_Group_L_X|Choanoflagellatea_X_Group_L_X+sp.	no	no	no	heterotroph
OTU_637	CGCCCGTCGCTCCTACCGATTGAGTGATCCGGTGAATAATTTGGACTGATGCCAATTTCGGTTGCGGGATTGCGCATTGGGAAATTTAGTGAACCTTATCACTTAGAGGAAGGAGAAGTCGTAACAAGGTTTCC	0	0	2	1	0	5	4	10	2	12	1	1	1	0	1	1	0	0	0	4	0	0	4	9	4	15	1	0	4	2	2	5	Eukaryota|Alveolata|Dinophyta|Syndiniales|MALV-II|MALV-II-Clade-16|MALV-II-Clade-16_X|MALV-II-Clade-16_X+sp.	no	parasite	no	heterotroph
OTU_638	CGCCCGTCGCACCTACCGATTGAGTTTTCCGGTGAGGCACTCGGATCTCGAACTTTGACGCGTCAGCCGATTCCTTCGAgagaAGTTTTCCAAATCTTAAAACTTAGAGGAAGGTGAAGTCGTAACAAGGTTGTC	8	5	14	0	2	0	0	0	1	0	4	1	0	1	1	2	10	6	8	1	2	6	3	9	2	0	3	5	2	0	0	3	Eukaryota|Stramenopiles|Stramenopiles_X|Stramenopiles_XX|Stramenopiles_XXX|Stramenopiles_XXXX|Stramenopiles_XXXXX|Stramenopiles_XXXXX+sp.	NA	NA	NA	NA
OTU_639	CGCCCGTCGCACCTACCGATTGAATGGTCCGGTGAAACTTTCGGACTGAGATGTCTGCCTTCCTAAACAGTCGGCAGCGTTTTGGAAAGTTATTTAAACCTTACCATTTAGAGGAAGGTGAAGTCGTAACAAGGTTTCC	2	1	7	2	1	3	1	0	3	0	4	3	0	2	0	1	11	7	10	0	0	1	2	1	2	0	1	0	3	3	6	2	Eukaryota|Stramenopiles|Stramenopiles_X|MAST|MAST-3-12|MAST-3|MAST-3L|MAST-3L+sp.	no	NA	NA	heterotroph
OTU_640	CGCCCGTCGCTCCTACCGATTGGATGAATCGATGAGCCTTTTGGAGAGCGGTCGTGAAACCTCTTCGGAGGTGGAACGGTTGCTCAAAATCATGCAAATCTGTTCATCTAGAGGAAGGAGAAGTCGTAACAAGGTTTCC	8	8	7	179	5	5	1	0	0	0	1	3	0	0	0	18	13	4	0	5	3	0	0	2	2	0	1	19	0	0	0	1	Eukaryota|Rhizaria|Radiolaria|RAD-B|RAD-B_X|RAD-B-Group-IV|RAD-B-Group-IV_X|RAD-B-Group-IV_X+sp.	no	no	NA	heterotroph
OTU_641	CGCCCGTCGCTCCTACCGATTGAGTGATCCGGTGAATAATTCGGACCTGAGCTACTTCTGGTTCGCCAGAGGTATTTCGGGAAAGTCTAGTAAACCTTATCACTTAGAGGAAGGAGAAGTCGTAACAAGGTTTCC	0	0	0	8	0	0	1	0	1	13	0	4	3	5	2	26	0	1	0	0	0	0	3	0	5	9	0	9	3	3	0	2	Eukaryota|Alveolata|Dinophyta|Syndiniales|MALV-II|MALV-II-Clade-10-and-11|MALV-II-Clade-10-and-11_X|MALV-II-Clade-10-and-11_X+sp.	no	parasite	no	heterotroph
OTU_642	CGCCCGTCGCTCCTACCGATTTCGAGTGATCCGGTGAACCTTTCGGACCGGAAGCGCCTTGAGCGAAGCTGGGAAGTCAAGTAAACCACATCACTTAGAGGAAGGAGAAGTCGTAACAAGGTTTCC	11	14	5	8	2	12	0	15	0	2	6	2	2	2	2	0	39	51	0	5	5	7	3	6	0	27	2	2	5	8	0	7	Eukaryota|Alveolata|Ciliophora|Spirotrichea|Choreotrichia|Choreotrichia_X|Choreotrichia_XX|Choreotrichia_XX+sp.	no	no	no	heterotroph
OTU_643	CGCCCGTCGCTCCTACCGATTGAGTGATCCGGTGAATAATTCGGACCAGAGTTCCGTGCAGTTCGCTGCTAGGTACCCTGGGAAGTCTAGTGAACCTTATCACTTAGAGGAAGGAGAAGTCGTAACAAGGTTTCC	3	0	2	13	2	4	0	0	0	0	0	1	0	0	0	3	1	2	0	1	2	0	2	3	0	3	55	1	0	1	0	0	Eukaryota|Alveolata|Dinophyta|Syndiniales|MALV-II|MALV-II-Clade-6|MALV-II-Clade-6_X|MALV-II-Clade-6_X+sp.	no	parasite	no	heterotroph
OTU_644	CGCCCGTCGCTCCTACCGATTGAGTGGTCCGGTGAATAATTCGGACTGCGCACACGGATGGTTCGCTATCTGTGAGTGCAGAAAGTCTAGTAAACCTTATCACTTAGAGGAAGGAGAAGTCGTAACAAGGTTTCCGTAGGTGAACCTGCGGAAGGAGAAGTCGTAACAAGGTTTCC	0	0	1	1	2	11	0	3	1	9	5	17	2	0	1	8	0	0	1	7	3	2	0	2	4	9	4	5	4	6	0	3	Eukaryota|Alveolata|Dinophyta|Syndiniales|MALV-II|MALV-II-Clade-15|MALV-II-Clade-15_X|MALV-II-Clade-15_X+sp.	no	parasite	no	NA
OTU_645	CGCCCGTCGCTCCTACCGATTGAGTGATCCGGTGAATAATTCGGACCGAAGACTTTGCGGGCAACTGCACTGTCTTTGGAAAGTCTAGTGAACCTTATCACTTAGAGGAAGGAGAAGTCGTAACAAGGTTTCC	1	3	2	7	10	20	3	3	0	1	7	12	0	0	0	2	5	2	3	4	4	5	0	0	2	13	5	3	0	2	0	3	Eukaryota|Alveolata|Dinophyta|Syndiniales|MALV-II|MALV-II-Clade-22|MALV-II-Clade-22_X|MALV-II-Clade-22_X+sp.	no	parasite	no	NA
OTU_646	CGCCCGTCGCTCCTACCGATTGATCGTTCCGGTGAATACTTCGGACCGGCTTTTAGTATGGTTCGCCATTCTTTAGGCTGGAAAGTTGAGTAAACCTTAACGATTAGAGGAAGGAGAAGTCGTAACAAGGTTTCC	19	8	13	5	0	1	0	0	1	0	3	0	8	0	0	0	4	2	4	0	7	0	2	0	0	0	12	1	0	0	0	0	Eukaryota|Alveolata|Dinophyta|Syndiniales|MALV-II|MALV-II-Clade-17|MALV-II-Clade-17_X|MALV-II-Clade-17_X+sp.	no	parasite	no	heterotroph
OTU_647	CGCCCGTCGCTTCTACCGATTGAGTTTCTCGGTGAATACTTTGGACATACCCTCTTAGCGGTTCGCCGCTTtttGGGAATGAAAATTGAGTGAACCTCGAAACTTAGAGGAAGAAGAAGTCGTAACAAGGTTTCC	5	5	0	3	17	5	17	10	8	2	8	5	3	1	0	1	3	1	2	1	15	2	12	6	13	7	3	4	1	0	7	4	Eukaryota|Alveolata|Dinophyta|Syndiniales|MALV-II|MALV-II-Clade-23|MALV-II-Clade-23_X|MALV-II-Clade-23_X+sp.	no	parasite	no	heterotroph
OTU_648	CGCCCGTCGCTCCTACCGATGAATGTTCCGATGAAATTTTCGGAGAGTGCCTGTGAACTTGGCTCTGCCTTGCGAACGGGAAGCTCAAAGTCACTTAAATCTGAACATTTCGAGGAAGGAGAAGTCGTAACAAGGTTTCC	0	5	0	25	9	55	0	7	0	0	4	8	0	0	0	2	1	1	5	0	7	8	0	2	0	10	15	9	1	0	0	0	Eukaryota|Rhizaria|Radiolaria|Polycystinea|Spumellarida|Spumellarida-Group-I|Spumellarida-Group-I_X|Spumellarida-Group-I_X+sp.	no	no	NA	heterotroph
OTU_649	CGCCCGTCGCTGCTACCGATTGAGTGTTCCGGTAAATCATCTGGACTGCGTGGGCCTCGAGCCTATCGCGGGAAGTTTAGTAAACCTTATCACTTAGAGGAAGCAGAAGTCGTAACAAGGTATCT	2	6	2	3	0	0	0	0	0	0	0	11	0	0	0	1	5	51	1	4	2	8	0	3	0	0	1	0	0	3	0	2	Eukaryota|Alveolata|Ciliophora|Oligohymenophorea|Scuticociliatia|Scuticociliatia-1|Scuticociliatia-1_X|Scuticociliatia-1_X+sp.	no	NA	NA	heterotroph
OTU_651	CGCCCGTCGCTCCTACCGATTGAGTGATCCGGTGAATAATTCGGACTGCGAGGAGCTCGGTTTCCGGACTCCTTGTAGGAAGTTTAGTGAACCTTATCACTTAGAGGAAGGAGAAGTCGTAACAAGGTTTCC	25	3	86	12	0	0	1	0	0	0	0	1	1	0	7	0	3	2	0	1	3	0	4	0	0	0	12	0	0	0	0	1	Eukaryota|Alveolata|Dinophyta|Syndiniales|MALV-I|MALV-I-Clade-5|MALV-I-Clade-5_X|MALV-I-Clade-5_X+sp.	no	parasite	no	heterotroph
OTU_652	CGCCCGTCGCTCCTACCGATTGGATGAATCGATGAGCCTTTCGGAGGACGCTCGTGAAACCGCTTCGGTGGTGGATCGTCTGTCCAAAGTCATGCAAATCTGTTCATCTAGAGGAAGGAGAAGTCGTAACAAGGTTTCC	22	1	30	16	0	0	0	0	0	10	0	0	2	3	3	47	4	1	0	2	3	0	2	0	3	3	5	15	3	2	0	0	Eukaryota|Rhizaria|Radiolaria|RAD-B|RAD-B_X|RAD-B-Group-IV|RAD-B-Group-IV_X|RAD-B-Group-IV_X+sp.	no	no	NA	heterotroph
OTU_653	CGCCCGTCGCTCCTACCGATTGAATGATCCGGTGAGGTCCCCGGACTGTGGCAACGCAGTGGGTTCGCCCGCAGCGATGCCGCGGGAAGCTGCCCAAACCTTATCATTTAGAGGAAGGAGAAGTCGTAACAAGGTTTCC	1	7	5	21	5	18	0	1	0	5	3	4	1	3	0	4	3	2	3	19	6	17	0	6	0	4	6	7	0	1	0	4	Eukaryota|Hacrobia|Haptophyta|Prymnesiophyceae|Prymnesiales|Prymnesiaceae|Prymnesium|Prymnesium+kappa	yes	no	no	NA
OTU_654	CGCCCGTCGCTCCTACCGATTGAGTGGTCCGGTGAATCTTTCGGACTGCAGCGAGGACTTGTGCCTCGTCGCGGAAAGTCAGGTAAATCTTATCACTTAGAGGAAGGAGAAGTCGTAACAAGGTTTCC	2	0	0	0	2	2	3	0	3	0	1	0	0	0	0	0	1	0	28	0	2	0	0	1	2	0	0	0	0	0	1	0	Eukaryota|Alveolata|Ciliophora|Spirotrichea|Oligotrichia|Strombidiidae|Varistrombidium|Varistrombidium+kielum	no	NA	no	NA
OTU_655	CGCCCGTCGCTCCTACCGATTGAGTGTTCCTGTGAATTGTTCGGACTGCAGCAATTACCAGTTCCTGGAGATTGTAGCGGAAAGTTCTGTAAATAGGGCCACTTAGAGGAAGGAGAAGTCGTAACAAGGTTTCC	2	0	0	0	0	0	0	2	8	5	1	2	5	4	5	13	1	0	3	0	3	1	3	6	3	8	2	2	6	9	12	5	Eukaryota|Alveolata|Dinophyta|Dinophyceae|Uncultured|109|Uncultured-X|Uncultured-XX|dinoflagellate	NA	NA	NA	NA
OTU_656	CGCCCGTCGCACCTACCGATTGAATGGTCCGGTGAAATTTCGGGACTGGGCATTGGTGGTTTATTCTGCCTTTGCTCGGGAACTTACTTAAACCTTATCATTTAGAGGAAGGTGAAGTCGTAACAAGGTTTCC	1	3	2	1	0	3	1	3	2	9	1	0	0	0	1	2	0	1	6	1	8	0	0	0	0	13	0	0	0	0	1	4	Eukaryota|Stramenopiles|Stramenopiles_X|Bolidophyceae-and-relatives|Bolidophyceae-and-relatives_X|Bolidophyceae-and-relatives_XX|Bolidomonas|Bolidomonas+pacifica	yes	NA	NA	phototroph
OTU_657	CGCCCGTCGCTCCTACCGATTGAATGGTCCGGTAAAATCTTCGGATTGCTGGCCAGCTCTAGCAATGGCGCTGGCTGCGAAAAGTTGATTAAACCTTATCATTTAGAGGAAGGAGAAGTCGTAACAAGGTTTCC	0	1	0	1	0	1	0	0	3	0	4	1	0	0	0	0	0	0	100	5	2	2	1	0	0	0	1	0	0	0	4	3	Eukaryota|Hacrobia|Cryptophyta|Cryptophyceae|Cryptophyceae_X|Cryptomonadales|Cryptomonadales_X|Cryptomonadales_X+sp.	yes	no	no	NA
OTU_658	CGCCCGTCGCTCCTACCGATTGGATGAATCGATGAGCCGTTTGGAgagagaCGATGAAGCTTCGGTGGATCCGTTtttCGAAATTCTGCAAATCTGTTCATCTAGAGGAAGGAGAAGTCGTAACAAGGTTTCC	0	8	3	45	0	5	0	0	0	1	3	2	0	0	0	11	4	9	0	1	0	3	0	0	0	2	2	5	0	0	0	4	Eukaryota|Rhizaria|Radiolaria|RAD-B|RAD-B_X|Sticholonche|Sticholonche_X|Sticholonche_X+sp.	no	no	no	NA
OTU_659	CGCCCGTCGCACCTACCGATTGAATGGTCCGGTGAAATCTTTGGATTtttttttCGGTTGAGCAATTGACTGAgagagagagaAGTTGATTAAATCTTACCATTTAGAGGAAGGTGAAGTCGTAACAAGGTTTCC	0	3	2	3	7	0	5	0	1	0	2	1	0	1	0	0	10	6	1	0	4	0	2	0	8	0	0	0	0	3	0	1	Eukaryota|Stramenopiles|Stramenopiles_X|MAST|MAST-22|MAST-22_X|MAST-22_XX|MAST-22_XX+sp.	no	NA	NA	heterotroph
OTU_660	CGCCCGTCGCTCCTACCGATTGAATGGTCCGGTGAAGCGTTCGGACCGTGGCTCGCTGACGGTTCGCCGTCGGCGTGCCGTGGGAAGTTCGTTAAACCTTATCATTTAGAGGAAGGAGAAGTCGTAACAAGGTTTCCG	3	5	2	3	2	7	3	3	11	11	4	2	21	17	18	15	1	1	71	1	8	4	17	11	12	19	5	1	15	14	14	6	Eukaryota|Archaeplastida|Chlorophyta|Mamiellophyceae|Mamiellales|Mamiellaceae|Mamiella|Mamiella+sp.	yes	no	no	phototroph
OTU_661	CGCCCGTCGCTACTACCGATTGAATGGCTCAGTGAGGCCTTGGGACTGGCTCAGagagGTCGGCAACGACCACTCAGAGCCGGAAACTTGGTCAAACTTGGTCATTTAGAGGAAGTAAAAGTCGTAACAAGGTTTCC	4	4	13	44	4	3	1	0	1	5	5	6	3	1	0	4	4	0	4	9	1	3	4	2	0	2	5	9	0	0	1	5	Eukaryota|Opisthokonta|Fungi|Ascomycota|Pezizomycotina|Eurotiomycetes|Cyphellophora|Cyphellophora+laciniata	not-found	not-found	not-found	not-found
OTU_662	CGCCCGTCGCTACTACCGATTGAATGGTTTAGTGAGGTATCGGGACTGGCACTTATTTGTTGGAAACGACGAATTTGAGCTGGGAACTTTCCCAAACTTGATCATTTAGAGGAAGTAAAAGTCGTAACAAGGTTTCC	5	5	4	2	3	1	0	0	0	0	5	1	1	1	0	0	16	5	3	0	2	2	0	0	2	3	1	0	7	3	0	0	Eukaryota|Opisthokonta|Mesomycetozoa|Ichthyosporea|Ichthyosphonida|Pseudoperkinsidae|Anurofeca|Anurofeca+sp.	no	parasite	no	heterotroph
OTU_664	CGCCCGTCGCACCTACCGATTGAATGGTGCGGTGAAATCTTCGGACAGCAGTGGAGGCTCCGTAATTGGACACCGTTGCTGAAAGTTGATTAAACCTTACCATTTAGAGGAAGGTGAAGTCGTAACAAGGTTTCC	0	0	0	0	3	4	0	0	0	4	6	5	0	1	0	0	0	0	6	26	1	7	0	1	0	0	7	6	0	0	0	4	Eukaryota|Stramenopiles|Stramenopiles_X|Bicoecea|Bicoecales|Bicoecaceae|Bicoecaceae_X|Bicoecaceae_X+sp.	no	NA	NA	NA
OTU_665	CGCCCGTCGCTCCTACCGATTGAATGGTTCGGTGAATTGTCTGGACTGCTGCGTTCTTTATGGCCGTAAGTGGGAAGTTCTGTTAACCATATCATTTAGAGGAAGGAGAAGTCGTAACAAGGTTTCC	0	2	1	0	3	0	4	0	2	0	0	0	0	0	0	0	5	1	2	1	9	1	2	0	3	0	0	2	0	0	2	0	Eukaryota|Alveolata|Ciliophora|Litostomatea|Cyclotrichia|Cyclotrichia_X|Cyclotrichia_XX|Cyclotrichia_XX+sp.	no	NA	NA	heterotroph
OTU_667	CGCCCGTCGCACCTACCGATTGAATGATTCGATGAATTCTTCGGACTGTGGCCAGGACGCCTCGGCGACTTGGTCGTAGGAAGTTGTTTAAATCTCATCATTTAGAGGAAGGTGAAGTCGTAACAAGGTTTCC	4	2	0	0	1	1	4	3	1	1	0	0	2	4	0	2	0	0	0	1	4	1	12	20	5	4	0	4	0	2	0	2	Eukaryota|Stramenopiles|Stramenopiles_X|Chrysophyceae-Synurophyceae|Chrysophyceae-Synurophyceae_X|Clade-C|Clade-C_X|Clade-C_X+sp.	NA	NA	NA	not-found
OTU_668	CGCCCGTCGCTCCTACCGATTGAGCATTCCGGTGAATATTTCGGACCGAGAACTTATTGGGTTCGCCTGATTAGTTtttGGAAAGTCAAGTGAACCTTAATGCTTAGAGGAAGGAGAAGTCGTAACAAGGTTTCC	0	0	1	2	8	11	0	0	1	5	13	32	0	0	0	0	3	14	2	6	10	6	0	0	1	9	42	11	3	14	0	6	Eukaryota|Alveolata|Dinophyta|Syndiniales|MALV-II|MALV-II-Clade-3|Amoebophrya|Amoebophrya+sp.	no	parasite	no	NA
OTU_670	CGCCCGTCGCTGCTACCGATTGGATGGTCCGGTGAAATCCTCGGATAGCGATGAATACTTTGACTTCGTGTTAAAGTTCATTGCTAGAAGTTGATTAAACCTTATCATCTAGAGGAAGCAAAAGTCGTAACAAGGTTTCC	1	0	0	2	1	4	0	5	2	2	2	9	1	2	2	3	0	1	0	0	0	1	2	4	6	19	1	24	0	7	0	4	Eukaryota|Amoebozoa|Lobosa|Discosea-Flabellinia|Vannellida|Vannellidae|Vannella|Vannella+sp.	no	no	no	heterotroph
OTU_671	CGCCCGTCGCTCCTACCGATTGAATGGTCCGGTGAGGTCTTCGGACTGTGGCACTGAAGCTGGTCCGCCAGCCTCGATGCCGTGGGAAGCTGCCCAAACCTTATCATTTAGAGGAAGGAGAAGTCGTAACAAGGTTTCC	20	5	19	1	2	0	1	1	1	0	3	1	1	0	2	0	22	2	4	2	1	0	2	0	0	0	2	0	1	0	1	0	Eukaryota|Hacrobia|Haptophyta|Prymnesiophyceae|Prymnesiales|Prymnesiaceae|Prymnesium|Prymnesium+kappa	yes	no	no	NA
OTU_672	CGCCCGTCGCTCCTACCGATTGGGTGATCCGGTGAATAATTCGGACTGCGGCATTGTTCAGTTCCTGAACGTTGCTGTGGAAAGTCTCGTGAACCTTATCACCTAGAGGAAGGAGAAGTCGTAACAAGGTTTCC	3	9	3	5	8	17	7	2	0	20	11	7	1	6	0	1	4	6	7	27	15	24	5	10	4	4	12	16	1	0	1	15	Eukaryota|Alveolata|Dinophyta|Dinophyceae|Peridiniales|41|Peridiniaceae|Pentapharsodinium_05|tyrrhenicum	yes	no	no	NA
OTU_673	CGCCCGTCGCTGCTACCGATTGAGTGTTCCGGTAAACCTTCTGGACTGCGCTGGCCTTGAGCTGGTCGCGGGAAGTTAAGTAAACCTTATCACTTAGAGGAAGCAGAAGTCGTAACAAGGTATCT	3	22	0	11	8	17	3	5	0	14	13	23	1	12	0	6	3	26	14	24	14	98	11	35	0	4	8	103	0	6	0	33	Eukaryota|Alveolata|Ciliophora|Oligohymenophorea|Scuticociliatia|Scuticociliatia-1|Scuticociliatia-1_X|Scuticociliatia-1_X+sp.	no	NA	NA	heterotroph
OTU_675	CGCCCGTCGCTCCTACCGATTGAGCAATCCGGTGAATATTTTGGACAGTCGAGGGCATCGGTTCGCCGGCGTCCTTGTACTGGAAATCAAGTGAACCTTATTGCTTAGAGGAAGGAGAAGTCGTAACAAGGTTTCC	23	3	21	12	10	6	11	7	2	1	3	1	4	0	3	3	9	2	0	1	19	0	7	4	6	6	2	3	1	0	0	7	Eukaryota|Alveolata|Dinophyta|Syndiniales|MALV-II|MALV-II-Clade-5|MALV-II-Clade-5_X|MALV-II-Clade-5_X+sp.	no	parasite	no	heterotroph
OTU_676	CGCCCGTCGCTCCTACCGATTTCGAGTGATCCGGTGAACCTTTCGGATCGGAACGGCCTAGTGCCGCTCTGAAAAGTCACGTAAACCACATCACTTAGAGGAAGGAGAAGTCGTAACAAGGTTTCC	0	6	0	0	2	4	1	0	1	4	2	4	0	5	0	3	1	3	0	1	2	10	0	4	1	9	1	14	1	0	2	6	Eukaryota|Alveolata|Ciliophora|Spirotrichea|Choreotrichia|Strobilidiidae|Strobilidiidae_X|Strobilidiidae_X+sp.	no	no	no	heterotroph
OTU_677	CGCCCGTCGCTCCTACCGATTGAGCATTCCGGTGAATATTTCGGACCGGAAGTTAGTTTGGTTCGCCAGTCTAGCTTCTGGAAAGTCAAGTGAACCTTAATGCTTAGAGGAAGGAGAAGTCGTAACAAGGTTTCC	24	10	13	37	2	12	4	2	0	3	4	15	4	0	1	12	14	9	5	3	9	6	5	1	7	3	3	11	0	5	0	1	Eukaryota|Alveolata|Dinophyta|Syndiniales|MALV-II|MALV-II-Clade-3|Amoebophrya|Amoebophrya+sp.	no	parasite	no	NA
OTU_678	CGCCCGTCGCTCCTACCGATTGAGTGTTCCGGTGAATACTTAGGACCGTGCCTTGGCTAGATTCTAGTCTCGGCGTGGAAATTTGAGTGAACCTTAACACTTAGAGGAAGGAGAAGTCGTAACAAGGTTTCC	11	2	11	7	1	3	0	3	0	1	1	14	2	1	1	3	3	8	0	2	9	3	2	0	1	1	5	2	2	2	0	2	Eukaryota|Alveolata|Dinophyta|Syndiniales|MALV-I|MALV-I-Clade-5|MALV-I-Clade-5_X|MALV-I-Clade-5_X+sp.	no	parasite	no	heterotroph
OTU_679	CGCCCGTCGCTACTACCGATTGAATGGCTTAGTGAGCTTGCTGGAGCGATGCACCTTTCGGGCAACCGAAGGGAGCGTTCGTAAAAGCAATCAAACTTGATCATTTAGAGGAAGTAAAAGTCGTAACAAGGTTTCC	0	0	0	3	4	0	0	0	0	0	0	0	0	0	0	0	1	1	14	0	0	0	0	0	2	1	1	0	0	1	2	1	Eukaryota|Rhizaria|Cercozoa|Filosa-Thecofilosea|Cryomonadida|Protaspa-lineage|Protaspa-lineage_X|Protaspa-lineage_X+sp.	no	no	no	not-found
OTU_680	CGCCCGTCGCTCCTACCGATTGAGTGGTCCGGTGAATAATTCGGACCCGCGGGTTTTGGGGTTCGCTCCATAGCCTGTGGGAAAGTCTAGTGAACCTTATCACTTAGAGGAAGGAGAAGTCGTAACAAGGTTTCT	16	14	12	7	3	2	2	1	3	8	0	5	2	5	3	5	3	7	5	5	3	4	12	5	6	7	3	0	4	0	0	9	Eukaryota|Alveolata|Dinophyta|Syndiniales|MALV-II|MALV-II-Clade-12|MALV-II-Clade-12_X|MALV-II-Clade-12_X+sp.	no	parasite	no	heterotroph
OTU_681	CGCCCGTCGCTGCTACCGATTGAGTGTCCTGGTGAGTTGTTTGGACCGAGCTCGGAACCGGTTCCCGGCGCCGAGATTGGAAAATTCTGCAAACCCTGACACTTAGAGGAAGCAGAAGTCGTAACAAGGTTTCC	5	3	14	4	2	0	0	1	1	1	0	2	1	8	2	12	2	3	0	0	1	6	1	2	2	2	0	1	1	3	1	1	Eukaryota|Alveolata|Ciliophora|Spirotrichea|Euplotia|Discocephalidae|Prodiscocephalus|Prodiscocephalus+borrori	not-found	not-found	not-found	not-found
OTU_682	CGCCCGTCGCTCCTACCGATTGAACAATCCGGTGAATATTTCGGACAGTCGTGCAATGTGGTTCGCCATATTGCTTGTACTGGAAGTCAAGTGAACCTTATTGTTTAGAGGAAGGAGAAGTCGTAACAAGGTTTCC	6	4	5	4	0	0	1	1	1	8	1	7	4	2	0	5	5	2	3	6	4	2	3	2	1	0	1	3	0	3	0	5	Eukaryota|Alveolata|Dinophyta|Syndiniales|MALV-II|MALV-II-Clade-5|MALV-II-Clade-5_X|MALV-II-Clade-5_X+sp.	no	parasite	no	heterotroph
OTU_683	CGCCCGTCGCACCTACCGATTGAATGCTCCCGTGAGGTATTTGGACCGCGGTTAACTCTTCCTTAATTGGAGGCGTAATTGTGGGAAGTTTCCCAAACGTTAGCATTTAGAGGAAGGTGAAGTCGTAACAAGGTTTCCG	2	4	2	7	1	5	1	4	0	0	0	0	0	0	0	0	3	0	0	1	5	0	0	1	0	5	0	0	0	0	0	3	Eukaryota|Stramenopiles|Stramenopiles_X|MAST|MAST-3-12|MAST-3|MAST-3_X|MAST-3_X+sp.	no	NA	NA	heterotroph
OTU_684	CGCCCGTCGCTCCTACCGATTGAATGGTCCGGTGAAATCTTCGGATCGTGAGACGGAAAGTTTCGGCTTACCGTTTTGTGAAAAGTTGATTAAACCTTATCATTTAGAGGAAGGAGAAGTCGTAACAAGGTTTCC	3	2	1	0	6	0	9	3	4	0	4	5	0	1	0	2	3	3	5	1	6	1	13	7	3	6	1	7	1	2	2	5	Eukaryota|Hacrobia|Katablepharidophyta|Katablepharidaceae|Katablepharidales|Katablepharidales_X|Katablepharidales_XX|Katablepharidales_XX+sp.	no	no	no	not-found
OTU_685	CGCCCGTCGCTCCTACCGATTTCGGGTGATTCGGTGAACCATTTGGACTGCTAGACCTCGGTTTGGCAGAAAATCTAGTAAATCCAATCACCTAGAGGAAGGAGAAGTCGTAACAAGGTTTCC	2	1	3	4	0	2	0	1	0	0	4	0	0	0	0	0	31	3	11	0	4	0	0	0	1	0	0	1	6	1	0	1	Eukaryota|Alveolata|Ciliophora|Spirotrichea|Choreotrichia|Strobilidiidae|Strobilidiidae_X|Strobilidiidae_X+sp.	no	no	no	heterotroph
OTU_686	CGCCCGTCGCACCTACCGATTGAATGGTCCGGTGAAATGTTCGGACTGTGGAGGTTTAGCATTTGCGACCTGCGCGGAAAGTCTATTAAACCTTACCATTTAGAGGAAGGTGAAGTCGTAACAAGGTTTCC	0	1	0	0	6	8	0	0	0	7	3	6	0	1	0	0	0	0	2	21	4	9	0	3	0	0	4	6	0	0	0	6	Eukaryota|Stramenopiles|Stramenopiles_X|Stramenopiles_XX|Stramenopiles_XXX|Stramenopiles_XXXX|Stramenopiles_XXXXX|Stramenopiles_XXXXX+sp.	NA	NA	NA	NA
OTU_688	CGCCCGTCGCTCCTACCGATTCAGCAATCCGGTGAATAATTCGGACCGAACTCTTTACAGGTTCCCTGTTTAGAGCTTGGAAAGTCTAGTGAACCTTATTGCTTAGAGGAAGGAGAAGTCGTAACAAGGTTTCC	0	0	0	1	2	4	0	0	0	0	2	34	0	0	0	0	0	10	1	8	5	6	0	0	0	0	5	5	0	9	0	0	Eukaryota|Alveolata|Dinophyta|Syndiniales|MALV-II|MALV-II-Clade-4|Amoebophrya|Amoebophrya+ceratii	no	parasite	no	NA
OTU_689	CGCCCGTCGCACCTACCGATTGGATGGTCCGGTGAGAATTTCGGATTGTCAACTCGTCGCTTTTATTAGGGATGAGAAGACGAGAAGTTATTCAAACCTTACCATCTAGAGGAAGGTGAAGTCGTAACAAGGTTTCC	1	2	0	0	1	0	2	2	3	5	2	2	2	4	0	4	3	3	2	2	3	1	2	3	8	5	0	1	3	10	4	0	Eukaryota|Stramenopiles|Stramenopiles_X|MAST|MAST-3-12|MAST-12|MAST-12A|MAST-12A+sp.	no	NA	NA	heterotroph
OTU_690	CGCCCGTCGCTCCTACCGATTGGATGAATCGATGAGCCCTTTGGAGAGCGCTAGTGAAGGTTTCGGCTGGAACTAATGCTTGAAATTGTGCAAATCTGTTCATCTAGAGGAAGGAGAAGTCGTAACAAGGTTTCC	4	6	14	67	2	4	0	0	0	1	0	0	0	0	0	8	3	8	0	3	0	0	0	0	0	0	3	1	0	0	0	0	Eukaryota|Rhizaria|Radiolaria|RAD-B|RAD-B_X|RAD-B-Group-II|RAD-B-Group-II_X|RAD-B-Group-II_X+sp.	no	no	NA	heterotroph
OTU_691	CGCCCGTCGCACCTACCGATTGGATTTCTCGGTGAAATCCTCGGATCTGGATCGAGACACCCTCGGGTGACTACGAACCGGAGAAGTGGATTAAACCTCGATGTCTAGAGGAAGGTGAAGTCGTAACAAGGTTTCC	0	6	2	1	7	2	4	2	3	1	0	4	2	2	0	0	1	28	16	3	0	1	0	3	2	0	1	0	0	3	4	2	Eukaryota|Stramenopiles|Stramenopiles_X|Chrysophyceae-Synurophyceae|Chrysophyceae-Synurophyceae_X|Clade-H|Clade-H_X|Clade-H_X+sp.	NA	NA	NA	NA
OTU_692	CGCCCGTCGCTCCTACCGATTGAGCAATCCGGTGAATATTTCGGACCGTCGTACGTGTTGGTTCGCCATCGCGTTTGTACGGGAAGTCAAGTGAACCTTATTGCTTAGAGGAAGGAGAAGTCGTAACAAGGTTTCC	12	1	10	0	11	2	3	0	9	2	1	0	2	0	3	0	5	3	1	0	4	0	1	2	6	0	5	0	4	0	1	0	Eukaryota|Alveolata|Dinophyta|Syndiniales|MALV-II|MALV-II-Clade-5|MALV-II-Clade-5_X|MALV-II-Clade-5_X+sp.	no	parasite	no	heterotroph
OTU_693	CGCCCGTCGCTCCTACCGATTGAGCAGTCCGGTGAATACTTCGGACCGTGACCAGTGTGGTTTCCATGCTGTGTTATGGAAAGTCGAGTGAACCTTACTGCTTAGAGGAAGGAGAAGTCGTAACAAGGTTTCC	6	2	1	1	21	2	4	2	3	0	7	0	0	0	0	0	0	2	1	2	12	1	7	0	8	0	3	0	0	0	2	2	Eukaryota|Alveolata|Dinophyta|Syndiniales|MALV-II|MALV-II-Clade-33|MALV-II-Clade-33_X|MALV-II-Clade-33_X+sp.	no	parasite	no	not-found
OTU_694	CGCCCGTCGCTACTACCGATTTCGAGTGGTCCGGTGAGCCCTTCGGACCGGGGCCCTTCAGTGGGTCCTGGAAAGTCGTGCAAATCAAATCACTTAGAGGAAGTAAAAGTCGTAACAAGGTTTCC	1	3	1	4	7	3	4	1	3	5	4	3	0	2	0	4	4	12	7	5	5	0	5	5	4	14	5	31	3	0	1	18	Eukaryota|Alveolata|Ciliophora|Spirotrichea|Choreotrichia|Tintinnidae|Amphorides|Amphorides+quadrilineata	no	no	no	heterotroph
OTU_695	CGCCCGTCGCTCCTACCGATTGGACGATCCGGTGAATAATTCGGACCGAGAGCTTAATTGGTTCGCCAGTTTCGTTCTTGGAAAGTCTAGTGAACCTTATCGTCTAGAGGAAGGAGAAGTCGTAACAAGGTTTCC	169	42	96	44	2	1	3	1	4	2	4	1	18	12	13	9	42	15	2	0	57	9	54	7	5	6	29	1	1	4	0	2	Eukaryota|Alveolata|Dinophyta|Syndiniales|MALV-II|MALV-II-Clade-3|MALV-II-Clade-3_X|MALV-II-Clade-3_X+sp.	no	parasite	no	heterotroph
OTU_696	CGCCCGTCGCACCTACCGATTGGATGGTTCGATAAGGCCCTCGGAATCCCGcgcgTTATCTTCATTGACGACGCGTGGGGTGAAGTTGTCCAAATCTCATCATCTAGAGGAAGGTGAAGTCGTAACAAGGTTTCC	0	2	0	4	0	6	0	2	0	6	6	2	0	3	1	4	2	0	3	7	0	7	0	2	1	13	1	20	0	1	0	4	Eukaryota|Stramenopiles|Stramenopiles_X|Bacillariophyta|Bacillariophyta_X|Radial-centric-basal-Coscinodiscophyceae|Melosira|Melosira+varians	yes	NA	NA	not-found
OTU_697	CGCCCGTCGCTCCTACCGATTGAGTGATTCGGTGAATAATTCGGAGATTGATTTGTTCAGCTTTGCAGAACATGTCTTTCGAAGTCTAGTGAACCTCATCACTTAGAGGAAGGAGAAGTCGTAACAAGGTTTCC	0	1	0	0	3	3	8	7	3	4	2	1	1	0	0	1	0	0	7	0	0	0	14	5	7	3	1	0	3	0	12	5	Eukaryota|Alveolata|Dinophyta|Dinophyceae|Noctilucales|04|Noctilucaceae|Noctiluca|scintillans	no	no	photo_falc	photosymbiosis
OTU_698	CGCCCGTCGCTCCTACCGATTGAGTGATCCGGTGAATAATTCGGACCGCCGCGGTGCTCAGTTCCTGCgcgcTGCAGTGGAAAGTTTAGTGAACCTTATCACTTAGAGGAAGGAGAAGTCGTAACAAGGTTTCC	52	17	57	29	8	9	10	7	7	8	12	9	6	3	4	7	27	17	9	11	13	11	9	9	4	6	16	14	3	3	0	6	Eukaryota|Alveolata|Dinophyta|Dinophyceae|Uncultured|123|Uncultured-X|Uncultured-XX|dinoflagellate	NA	NA	NA	NA
OTU_699	CGCCCGTCGCTCCTACCGATTGAGTGATCCGGTGAATAATCCGGACCGAGGTAACGCCCAGTTCCTGGGTGTACTTTCGGGAAGTTTAGTGAACCTTATCACTTAGAGGAAGGAGAAGTCGTAACAAGGTTTCC	3	4	3	51	3	2	0	6	0	0	3	2	0	1	0	6	4	1	0	2	1	4	0	1	0	2	0	7	0	0	1	0	Eukaryota|Alveolata|Dinophyta|Syndiniales|MALV-I|MALV-I-Clade-2|MALV-I-Clade-2_X|MALV-I-Clade-2_X+sp.	no	parasite	no	heterotroph
OTU_701	CGCCCGTCGCTCCTACTGATTGGTAtataAGGTAAaaaTCTCGGAGAAGTTTGGCCCTCGTGTAGATTTATTTGCATGAACCAGACCTCAAAGTTATTTAAATCTTCTGTACTAGAGGAAGGAGAAGTCGTAACAAGGTTTCC	0	5	0	9	2	6	0	0	0	0	10	9	0	2	0	12	0	0	2	1	7	18	0	4	0	0	5	26	0	0	0	0	Eukaryota|Opisthokonta|Fungi|Basidiomycota|Agaricomycotina|Agaricomycetes|Agaricomycetes_X|Agaricomycetes_X+sp.	no	NA	NA	NA
OTU_702	CGCCCGTCGCTCCTACCGATTGAATGATCCGGTGAATACTTGGGACCGTGTCGCGTCCAGATTCTGGTTGCGATGTGGGAACTTGAGTGAACCTTATCATTTAGAGGAAGGAGAAGTCGTAACAAGGTTTCC	11	12	11	16	3	10	1	5	3	9	1	7	0	0	3	11	8	4	1	6	3	2	4	4	2	7	5	2	3	3	0	6	Eukaryota|Alveolata|Dinophyta|Syndiniales|MALV-I|MALV-I-Clade-5|MALV-I-Clade-5_X|MALV-I-Clade-5_X+sp.	no	parasite	no	heterotroph
OTU_703	CGCCCGTCGCTCCTACCGATTGAGCAATCCGGTGAATATTTCGGACAGTCGTGCTTGACGGTTCGCCGTCTTGCTTGTACTGGAAGTCAAGTGAACCTTATTGCTTAGAGGAAGGAGAAGTCGTAACAAGGTTTCC	50	8	49	5	3	1	3	1	3	0	1	3	7	3	0	2	5	7	0	0	17	1	10	3	2	0	10	0	0	0	0	0	Eukaryota|Alveolata|Dinophyta|Syndiniales|MALV-II|MALV-II-Clade-5|MALV-II-Clade-5_X|MALV-II-Clade-5_X+sp.	no	parasite	no	heterotroph
OTU_704	CGCCCGTCGCTCCTACCGATTGAGTGATCCGGTGAATAATTCGGACCAGCACTTCAAGGAGTTCGCTCCCTGTTGTACTGGAAAGTCTAGTGAACCTTATCACTTAGAGGAAGGAGAAGTCGTAACAAGGTTTCC	2	2	4	34	1	2	0	0	0	0	0	0	0	0	0	7	1	2	0	1	1	1	0	0	0	0	1	7	0	0	0	0	Eukaryota|Alveolata|Dinophyta|Syndiniales|MALV-II|MALV-II-Clade-6|MALV-II-Clade-6_X|MALV-II-Clade-6_X+sp.	no	parasite	no	heterotroph
OTU_705	CGCCCGTCGCTCCTACCGATTTTGAGTGATCCGGTGAACCTTCTGGACTGCGACCATCCTCGAGATGGATGTGGAAAGTTAAGTAAACCTTATCACTTAGAGGAAGGAGAAGTCGTAACAAGGTATCC	0	0	0	0	5	0	7	0	33	4	0	0	3	3	0	5	0	0	17	1	0	0	0	0	26	3	0	0	3	7	0	0	Eukaryota|Alveolata|Ciliophora|Colpodea|Colpodida|Colpodidae|Bresslaua|Bresslaua+vorax	no	no	no	heterotroph
OTU_706	CGCCCGTCGCTCCTACCGATTGAGCAATCCGGTGAATAATTTGGACAGTCGTAATCTTCGGTTCGCCGGGGATTTTGTACTGGAAATCTAGTGAACCTTATTGCTTAGAGGAAGGAGAAGTCGTAACAAGGTTTCC	15	3	16	1	0	0	0	0	0	5	2	0	2	0	1	0	4	3	1	0	4	0	3	0	0	0	4	0	1	0	0	2	Eukaryota|Alveolata|Dinophyta|Syndiniales|MALV-II|MALV-II-Clade-5|MALV-II-Clade-5_X|MALV-II-Clade-5_X+sp.	no	parasite	no	heterotroph
OTU_707	CGCCCGTCGCTCCTACCGATTGAGTGGTCCGGTGAATAATTCGGACTGGCGTCTTATTTGGTTCGCCGAATTAGATGCTGGAAAGTCTAGTGAACCTTATCACTTAGAGGAAGGAGAAGTCGTAACAAGGTTTCC	31	28	25	46	14	47	9	16	3	25	20	58	7	9	5	43	16	22	9	16	46	17	24	16	18	30	30	43	7	30	0	11	Eukaryota|Alveolata|Dinophyta|Syndiniales|MALV-II|MALV-II_X|MALV-II_XX|MALV-II_XX+sp.	no	parasite	no	heterotroph
OTU_708	CGCCCGTCGCTGCTACCGATTGGATGGTCCGGTGAGAACTCTGGATTGTGATCGATGTGCCGGTCTCCGGTGCTTGATTGCGAGAAGTTGATCGAACCTTATCATCTAGAGGAAGCAAAAGTCGTAACAAGGTTTCC	8	2	3	0	2	1	0	1	1	0	2	0	0	0	0	0	14	5	16	0	1	0	2	3	0	0	0	1	2	1	0	2	Eukaryota|Hacrobia|Telonemia|Telonemia_X|Telonemia_XX|Telonemia-Group-1|Telonema|Telonema+subtile	no	no	no	heterotroph
OTU_709	CGCCCGTCGCTGCTACCGATTGAGTGGTCCGGTAAACCTTCTGGACTGCGTCTATCTCGAATATGACGCGGGAAGTTAAGTAAACCTTATCACTTAGAGGAAGCAGAAGTCGTAACAAGGTATCT	0	5	0	3	2	4	0	0	0	3	3	7	0	5	0	1	0	0	1	5	2	21	0	3	0	4	2	16	0	1	0	0	Eukaryota|Alveolata|Ciliophora|Oligohymenophorea|Scuticociliatia|Scuticociliatia-1|Scuticociliatia-1_X|Scuticociliatia-1_X+sp.	no	NA	NA	heterotroph
OTU_710	CGCCCGTCGCTCCTACCGATTGAATGATCCGGTGAGGCCcccGGACTGCGGCGCCGCAGCTGGTTCTCCAGCCGCGACGCCGCGGGAAGCTGTCCGAACCTTATCATTTAGAGGAAGGAGAAGTCGTAACAAGGTTTCC	0	1	4	0	3	6	1	1	3	13	2	4	2	0	5	3	1	2	2	4	7	4	0	0	1	3	4	0	3	2	5	4	Eukaryota|Hacrobia|Haptophyta|Prymnesiophyceae|Isochrysidales|Noelaerhabdaceae|Emiliania|Emiliania+sp.	yes	no	no	NA
OTU_711	CGCCCGTCGCTACTACCGATTGAATGATTTGGTGAGTTTCGTGGACTGGAGCCTCTGAAGGGTTTCCTTCATTGCGCACTGGGAAGCAACGCAAACCTGACCATTTAGAGGAAGTAAAAGTCGTAACAAGGTTTCC	0	4	0	0	5	11	0	4	0	2	1	9	0	4	0	1	0	0	4	4	5	14	0	8	2	4	3	17	0	0	0	0	Eukaryota|Rhizaria|Cercozoa|Filosa-Imbricatea|Marimonadida|Marimonadida_X|Marimonadida_XX|Marimonadida_XX+sp.	no	no	no	NA
OTU_712	CGCCCGTCGCTGCTACCGATTGGGTGTTCCGGTAAACCTTCTGGACTGCGGAGGCCTCGAGTCTCATGCAGGAAGTTAAGTAAACCTTATCACCTAGAGGAAGCAGAAGTCGTAACAAGGTATCT	3	3	0	5	0	0	0	0	0	0	0	3	0	0	0	0	4	53	7	0	0	0	0	0	0	0	0	0	0	2	0	0	Eukaryota|Alveolata|Ciliophora|Oligohymenophorea|Scuticociliatia|Scuticociliatia-1|Scuticociliatia-1_X|Scuticociliatia-1_X+sp.	no	NA	NA	heterotroph
OTU_713	CGCCCGTCGCTCCTACCGATTGAATGCTCAGGTGAGTTATTCGGACTTTCTTCATGTTGGTTTCCAATTTTGAAGAAGGAAAGTCTCGCGAACCTTATCATTTAGAGGAAGGAGAAGTCGTAACAAGGTTTCC	13	5	2	7	16	2	5	1	2	0	4	0	4	2	1	2	11	2	0	4	13	2	10	1	4	5	1	3	1	2	1	2	Eukaryota|Alveolata|Dinophyta|Syndiniales|MALV-I|MALV-I-Clade-1|MALV-I-Clade-1_X|MALV-I-Clade-1_X+sp.	no	parasite	no	heterotroph
OTU_714	CGCCCGTCGCTCCTACCGATTGAATGATCCGGTGAGTTCTTTGGACTTTGGAAACGGCTTTGGTTCGCCAAACTGATTTTGAAGGAAGATGCGCGAACCTTATCATTTAGAGGAAGGAGAAGTCGTAACAAGGTTTCT	5	1	15	1	1	2	2	4	1	0	2	1	0	0	4	1	7	0	4	0	2	1	2	4	1	0	10	2	5	0	3	3	Eukaryota|Hacrobia|Haptophyta|Prymnesiophyceae|Prymnesiales|Chrysochromulinaceae|Chrysochromulina|Chrysochromulina_X+sp.	yes	no	no	phototroph
OTU_715	CGCCCGTCGCTCCTACCGATTGAGTGATCCGGTGAATACTTCGGACTGCAGCAGTGTTCGGATTCTCTGAACGTTGCAGCGGAAAGTTGAGTGAACCTTATCACTTAGAGGAAGGAGAAGTCGTAACAAGGTTTCC	8	12	7	14	11	15	3	4	4	6	6	30	3	2	1	8	3	14	6	9	13	9	2	7	0	8	5	18	2	8	2	8	Eukaryota|Alveolata|Dinophyta|Dinophyceae|Uncultured|74|Uncultured-X|Uncultured-XX|dinoflagellate	NA	NA	NA	NA
OTU_716	CGCCCGTCGCTCCTACCGATTGAGCAATCCGGTGAATAGTTCGGACCGAGGCCTAGATTGGTTCGCCAGTTTAGATTTTGGAAAGTCCAGTGAACCTTATTGCTTAGAGGAAGGAGAAGTCGTAACAAGGTTTCC	5	4	10	2	11	4	1	4	2	12	5	5	3	0	2	2	4	0	2	4	26	4	4	1	9	6	28	7	3	2	0	4	Eukaryota|Alveolata|Dinophyta|Syndiniales|MALV-II|MALV-II-Clade-3|Amoebophrya|Amoebophrya+sp.	no	parasite	no	NA
OTU_717	CGCCCGTCGCTCCTACCGATTGAATGATCCGGTGAGGCCcccGGACTGTGGCAACGGTGCTGGTTCTCCACTCCGATGCTGCGGGAAGTTGTCCAAACCTTATCATTTAGAGGAAGGAGAAGTCGTAACAAGGTTTCC	0	2	0	4	6	4	0	0	0	9	9	5	0	3	0	0	0	0	4	45	11	11	0	0	1	0	7	6	0	0	0	9	Eukaryota|Hacrobia|Haptophyta|Prymnesiophyceae|Coccolithales|Pleurochrysidaceae|Pleurochrysis|Pleurochrysis+elongata	yes	no	no	NA
OTU_718	CGCCCGTCGCTCCTACCGATTGAGTGGTCCGGTGAGTAATTTGGACGGACTTTCTTCGGCGCAAGCTGAGTGAGTCTGAAAATCTAGCAAACCTTATCACTTAGAGGAAGGAGAAGTCGTAACAAGGTTTCC	2	3	1	11	0	2	0	0	1	2	2	6	4	3	5	9	0	0	1	0	3	0	1	0	3	5	0	6	2	3	0	4	Eukaryota|Alveolata|Ciliophora|Spirotrichea|Euplotia|Aspidiscidae|Aspidisca|Aspidisca+sp.	no	NA	no	NA
OTU_719	CGCCCGTCGCTCCTACCGATTGAGTGATCCGGTGAATAATTCGGACCTGACTTCAGACGAGTTCGCTCGACTAAAGTTGGGAAAGTCTAGTGAGCCTTATCACTTAGAGGAAGGAGAAGTCGTAACAAGGTTTCC	0	5	1	8	0	0	0	0	1	12	0	0	5	6	2	28	0	0	0	0	1	2	0	3	5	5	1	4	3	4	0	3	Eukaryota|Alveolata|Dinophyta|Syndiniales|MALV-II|MALV-II-Clade-6|MALV-II-Clade-6_X|MALV-II-Clade-6_X+sp.	no	parasite	no	heterotroph
OTU_720	CGCCCGTCGCTCCTACCGATTGAGTGATCCGGTGAATAATTCGGACCGGCATCCTACTTGGTTTTCCAAGTTAGATGCTGGGAAGTCTAGTGAACCTTATCACTTAGAGGAAGGAGAAGTCGTAACAAGGTTTCC	20	2	7	4	0	1	0	0	0	0	0	0	3	0	1	0	6	2	0	0	11	0	7	0	0	0	1	0	0	0	0	0	Eukaryota|Alveolata|Dinophyta|Syndiniales|MALV-II|MALV-II-Clade-10-and-11|MALV-II-Clade-10-and-11_X|MALV-II-Clade-10-and-11_X+sp.	no	parasite	no	heterotroph
OTU_722	CGCCCGTCGCTCCTACCGATTGAACGTTTCGATGAGCTATTTGGAGGGGATGTGCTGAAAGGCAACTGGATGCCATACCCGAAATTTCGCAAATCTGAACGTTTAGAGGAAGGAGAAGTCGTAACAAGGTTTCC	0	1	2	4	0	0	2	1	0	4	0	3	1	2	0	5	0	1	0	2	0	0	0	6	3	0	1	4	0	0	1	24	Eukaryota|Rhizaria|Radiolaria|RAD-A|RAD-A_X|RAD-A_XX|RAD-A_XXX|RAD-A_XXX+sp.	no	no	NA	heterotroph
OTU_723	CGCCCGTCGCTCCTACCGATTGAATGCTCAGGTGAGCTATTCGGACCGACATCATGCTGGTTCCCAGTTTTGATATTGGAAAGTCTCGCGAACCTTATCATTTAGAGGAAGGAGAAGTCGTAACAAGGTTTCC	5	11	1	10	3	4	1	1	0	0	2	2	0	0	0	2	0	0	1	0	5	1	0	0	1	2	0	5	0	1	0	1	Eukaryota|Alveolata|Dinophyta|Syndiniales|MALV-I|MALV-I-Clade-1|MALV-I-Clade-1_X|MALV-I-Clade-1_X+sp.	no	parasite	no	NA
OTU_724	CGCCCGTCGCTCGTACCGATTTGAGTGATCCGGTGAACCTTCTGGACCATGTGCTTCCTTGAGTTGTGCGTGGGAAGTTAAGTAAACCTTATCACTTAGAGGAAGGAGAAGTCGTAACAAGGTATCC	0	0	0	0	4	0	4	0	13	4	0	0	0	0	0	2	0	0	5	0	0	0	0	0	36	2	0	0	3	5	1	0	Eukaryota|Alveolata|Ciliophora|Prostomatea|Prostomatea-1|Prostomatea-1_X|Prostomatea-1_XX|Prostomatea-1_XX+sp.	no	NA	NA	NA
OTU_725	CGCCCGTCGCTCCTACCGATTGAATGATCCGGTGAGGCCcccGGAATGTGGCAACGGCTTCGGTTTTCCGAACTGATGCTGCGTGAAGCTGTCCAAACCTTATCATTTAGAGGAAGGAGAAGTCGTAACAAGGTTTCC	49	9	51	7	17	2	3	3	3	8	10	1	3	0	4	1	38	9	19	6	19	0	9	6	3	2	10	4	5	1	1	11	Eukaryota|Hacrobia|Haptophyta|Prymnesiophyceae|Prymnesiales|Prymnesiales_X|Prymnesiales_XX|Prymnesiales_XX+sp.	yes	no	no	phototroph
OTU_726	CGCCCGTCGCTCCTACCGATTTCGAGTGGTCCGCTGAATCGTTCGGACCGAGCAAAGCCTCGTGCTGCGCTTGGAAAGTCCTGTAAAGTGTATTACTTAGAGGAAGGAGAAGTCGTAACAAGGTTTCC	1	0	4	2	0	1	1	0	0	0	0	0	0	0	0	0	3	0	0	0	0	0	0	0	3	4	0	0	0	0	0	0	Eukaryota|Alveolata|Ciliophora|Spirotrichea|Hypotrichia|Oxytrichidae|Protogastrostyla|Protogastrostyla+pulchra	no	no	no	heterotroph
OTU_727	CGCCCGTCGCTCCTACCGATTGAGTGATCCGGTGAATAATTCGGACTGCAGCTTTGAACAGTCCCTGTTCTCGGCTTGCGGAAAGTTTAGTGAACCTTATCACTTAGAGGAAGGAGAAGTCGTAACAAGGTTTCC	4	1	4	4	3	3	1	0	4	0	2	4	0	2	0	4	1	1	2	1	1	2	2	5	4	0	3	1	1	2	1	2	Eukaryota|Alveolata|Dinophyta|Dinophyceae|Uncultured|90|Uncultured-X|Uncultured-XX|dinoflagellate	NA	NA	NA	NA
OTU_728	CGCCCGTCGCTCCTACCGATTGAGTGATCCGGTGAATAATTCGGACCTAGATTAATAGCAGTTCGCTGCCATTGATTCGGGAAAGTCTAGTGAACCTTATCACTTAGAGGAAGGAGAAGTCGTAACAAGGTTTCC	1	2	15	10	2	4	0	1	0	0	1	3	0	0	1	2	2	0	0	0	2	1	0	0	0	3	5	0	0	0	0	0	Eukaryota|Alveolata|Dinophyta|Syndiniales|MALV-II|MALV-II-Clade-7|MALV-II-Clade-7_X|MALV-II-Clade-7_X+sp.	no	parasite	no	heterotroph
OTU_729	CGCCCGTCGCTCCTACCGATTGGATGGTTCGCTAAGTACTTGGGATTGATTTCATTTGTTTAtataAACATTTTCGATTACAAACTTGTTCAAATCTGATCATCTAGAGGAAGGAGAAGTCGTAACAAGGTTTCC	0	0	0	1	2	7	0	8	0	1	1	2	0	0	1	2	0	0	0	0	2	1	0	0	4	22	1	3	3	5	0	0	Eukaryota|Rhizaria|Radiolaria|RAD-B|RAD-B_X|RAD-B-Group-III|RAD-B-Group-III_X|RAD-B-Group-III_X+sp.	no	no	NA	heterotroph
OTU_730	CGCCCGTCGCTACTACCGATTGAATGATTTAGTGAATTTCAGGGACTTGAGGAATCGGTCGGTTCGCCTTCCGGTTACTCTGGGAACTGACGTAAACTTGACCATTTAGAGGAAGTAAAAGTCGTAACAAGGTTTCC	0	1	0	0	0	5	0	3	2	6	1	0	0	4	0	2	0	0	2	3	0	9	0	2	5	30	0	9	1	4	0	2	Eukaryota|Rhizaria|Cercozoa|Filosa-Imbricatea|Marimonadida|Marimonadida_X|Marimonadida_XX|Marimonadida_XX+sp.	no	no	no	heterotroph
OTU_731	CGCCCGTCGCTACTACCGATTGAATGGCTTGGTGAGGCCTTCGGACTGGCTCCAGGgggTTGGCAACGACCccccAGAGCCGGAAAGTTGGTCAAACCTGGTCATTTAGAGGAAGTAAAAGTCGTAACAAGGTTTCC	2	0	0	0	0	0	1	3	0	0	0	1	2	0	0	0	1	0	0	0	3	2	20	9	1	1	42	1	0	1	0	5	Eukaryota|Opisthokonta|Fungi|Ascomycota|Pezizomycotina|Eurotiomycetes|Aspergillus|Aspergillus+penicillioides	no	NA	NA	heterotroph
OTU_732	CGCCCGTCGCTGCTACCGATTGAGTGTCCTGGTGAATTATTGGGACTGAGTTCGGACCTGGTTTCCAGTGCCGATATTCGGAAACTTTTGTAAACCCTGACACTTAGAGGAAGCAGAAGTCGTAACAAGGTTTCC	21	1	11	2	4	2	1	3	1	0	0	2	2	0	2	0	2	2	0	0	15	1	2	4	2	1	1	1	1	0	0	2	Eukaryota|Alveolata|Apicomplexa|Apicomplexa_X|Colpodellidae|Colpodellidae_X|Colpodellidae_XX|Colpodellidae_XX+sp.	no	no	no	heterotroph
OTU_733	CGCCCGTCGCTCCTACCGATTGAGTGATCCGGTGAATTATTCGGACTGCAGCAATTCTCGGTTTCCGAGGGTCGCAGCGGGAAGTTTCGTGAACCTTATCACTTAGAGGAAGGAGAAGTCGTAACAAGGTTTCC	7	4	2	5	1	2	0	1	0	4	2	1	1	5	0	4	2	1	0	5	1	4	2	4	4	4	3	0	2	0	0	6	Eukaryota|Alveolata|Dinophyta|Dinophyceae|Uncultured|104|Uncultured-X|Uncultured-XX|dinoflagellate	NA	NA	NA	NA
OTU_734	CGCCCGTCGCACCTACCGATTGAATGGTCCGGTGAATTCTTCGGACCGTGGCGATGCACCGGCTTGCCGGAGCGCCGTCGTGGGAAGTTGATTAAACCTTACCATTTAGAGGAAGGTGAAGTCGTAACAAGGTTTCC	0	5	0	3	5	11	0	0	0	0	3	4	0	6	0	0	0	0	4	8	5	16	0	6	0	2	3	5	0	0	0	0	Eukaryota|Stramenopiles|Stramenopiles_X|MAST|MAST-22|MAST-22_X|MAST-22_XX|MAST-22_XX+sp.	no	NA	NA	heterotroph
OTU_735	CGCCCGTCGTTGCTACTGATTGGCTGTAGGGTAGAGGTCGGCGGATCTCGACCGTTTGGGGCGACCCTTTCGGCTGGGAGAAACCTACCAATATTCTGCAGCTAGAAGAAGCAAAAGTCGTAACAAGGTTGCT	19	4	14	4	1	2	0	1	1	0	0	2	0	0	0	0	5	10	16	1	21	7	0	0	0	0	0	2	0	0	0	2	Eukaryota|Excavata|Discoba|Euglenozoa|Diplonemea|Diplonemea_X|Diplonemea_XX|Diplonemea_XX+sp.	no	no	no	heterotroph
OTU_737	CGCCCGTCGCTCCTACCGATTGGGTGTGCTGGTGAAGCGTCCGGATTGGCGTGGCGGCTATACCGAAAGTGCGCCATGCTGCTAAGCTCGCTGAACCCTCCCGCCTAGAGGAAGGAGAAGTCGTAACAAGGTTTCC	1	4	2	0	5	4	0	0	0	2	2	1	1	0	0	2	23	6	4	0	0	1	1	4	0	4	1	13	2	1	0	0	Eukaryota|Archaeplastida|Chlorophyta|Chlorophyceae|Chlorophyceae_X|CW-Chlamydomonadales|Chlorococcales|Chlorococcales+sp.	not-found	not-found	not-found	NA
OTU_738	CGCCCGTCGCTCCTACCGATTGGATGAATCGATGAGTCCTTTGGAGGTTCTTAGGAAGGTTTCGGCTGGACTTTGGGCCAAAATTGTGCAAATCTGTTCATCTAGAGGAAGGAGAAGTCGTAACAAGGTTTCC	1	2	2	28	2	2	0	0	0	0	0	0	0	0	0	5	5	0	2	3	0	2	0	0	0	0	1	8	0	0	0	0	Eukaryota|Rhizaria|Radiolaria|RAD-B|RAD-B_X|RAD-B-Group-I|RAD-B-Group-I_X|RAD-B-Group-I_X+sp.	no	no	NA	heterotroph
OTU_740	CGCCCGTCGCACCTACCGATTGAATGGTCCGGTGAATTCTTCGGATTGTGGCTTTGAATCGTTTTCGGACGAGACGTTGCCGTGAGAAGTTGATTAAACCTTACCATTTAGAGGAAGGTGAAGTCGTAACAAGGTTTCC	4	2	3	3	2	5	2	2	0	3	5	3	1	2	0	4	25	11	2	6	3	3	1	5	4	13	1	17	2	1	0	2	Eukaryota|Stramenopiles|Stramenopiles_X|Labyrinthulea|Labyrinthulales|Labyrinthulaceae|Labyrinthulaceae_X|Labyrinthulaceae_X+sp.	no	NA	NA	heterotroph
OTU_741	CGCCCGTCGCACCTACCGATTGAATGGTTCGGTGAAAACCTCGGACTGCGGCCTGGATGCCTCCGGGCAACCTGGCTGCCGGAAGTTGTTTAAACCTCATCATTTAGAGGAAGGTGAAGTCGTAACAAGGTTTCC	1	1	1	0	3	0	3	0	2	2	0	0	0	0	0	0	1	0	11	1	15	2	1	0	2	1	0	0	0	0	0	1	Eukaryota|Stramenopiles|Stramenopiles_X|Chrysophyceae-Synurophyceae|Chrysophyceae-Synurophyceae_X|Clade-F|Paraphysomonas|Paraphysomonas+foraminifera	no	no	no	heterotroph
OTU_745	CGCCCGTCGCTCCTACCGATTGAATGGTCCGGTGAGTTCTTTGGACCTCGGCAACGGCTTTGGTTCGCCAAACTGATGCTGGgggAAGATGCGCGAACCTTATCATTTAGAGGAAGGAGAAGTCGTAACAAGGTTTCT	7	3	14	4	14	6	14	10	25	2	19	17	2	0	0	2	10	1	6	8	5	5	15	4	10	8	95	5	2	2	5	8	Eukaryota|Hacrobia|Haptophyta|Prymnesiophyceae|Prymnesiales|Chrysochromulinaceae|Chrysochromulina|Chrysochromulina_X+sp.	yes	no	no	phototroph
OTU_746	CGCCCGTCGCTCCTACCGATTGATCGAACCGGTGAGGGTTGCGGATCGACCTTTAATAAGGGGTACCCTGCTGCGGGTCGAGAAATAGCGCAAATCTGTTCGTTTAGAGGAAGGAGAAGTCGTAACAAGGTTTCC	1	1	1	57	0	1	0	0	0	0	0	0	0	0	0	2	4	1	0	0	0	0	0	0	0	0	0	4	0	0	0	0	Eukaryota|Rhizaria|Radiolaria|RAD-B|RAD-B_X|RAD-B-Group-I|RAD-B-Group-I_X|RAD-B-Group-I_X+sp.	no	no	NA	NA
OTU_747	CGCCCGTCGCTCCTACCGATTGAGCAATCCGGTGAATATTTCGGACCGAACTTTTGGggggCAACTctctTTAGTTTGGAAAGTTAGGTTAACCTTATTGCTTAGAGGAAGGAGAAGTCGTAACAAGGTTTCC	4	0	4	0	2	2	2	3	2	9	0	2	1	3	0	0	1	3	0	0	4	0	4	1	5	7	10	0	0	3	0	2	Eukaryota|Alveolata|Dinophyta|Syndiniales|MALV-II|MALV-II-Clade-1|MALV-II-Clade-1_X|MALV-II-Clade-1_X+sp.	no	parasite	no	heterotroph
OTU_748	CGCCCGTCGCTCCTACCAATTTCGAGTGGCTCGGTGAGCCTTTCTTCTTCGACTGCTTCGGCGACGTATGAAGAATTGCAAACCTGGTCACTTAGAGGAAGGAGAAGTCGTAACAAGGTTTCC	0	2	1	0	1	0	0	0	0	0	3	1	0	2	0	0	9	3	4	2	1	14	0	1	0	1	11	3	0	0	0	1	Eukaryota|Alveolata|Ciliophora|Spirotrichea|Euplotia|Euplotidae|Euplotes|Euplotes+raikovi	no	no	no	heterotroph
OTU_749	CGCCCGTCGCTCCTACCGATTGAGTGATCCGGTGAATAACTTGGACTGCGGGGAGTTGGCGCACCACATCCTTGTGGAAAGTTTGGTGAACCTTATCACTTAGAGGAAGGAGAAGTCGTAACAAGGTTTCC	14	1	21	4	0	0	0	0	0	0	1	0	0	0	2	0	3	2	0	1	6	1	3	0	0	0	2	0	0	0	0	0	Eukaryota|Alveolata|Dinophyta|Syndiniales|MALV-I|MALV-I-Clade-5|MALV-I-Clade-5_X|MALV-I-Clade-5_X+sp.	no	parasite	no	NA
OTU_750	CGCCCGTCGCTCCTACCGATTGAGTGATCCGGTGAATAATTCGGACCGGTGAACTTCCAGGTTTACCTGGCTGTTTGCTGGAAAGTCTAGTGAACCTTATCACTTAGAGGAAGGAGAAGTCGTAACAAGGTTTCC	24	5	17	10	6	2	1	0	0	0	3	0	2	0	2	5	7	3	2	1	8	1	2	0	2	2	8	5	0	1	0	1	Eukaryota|Alveolata|Dinophyta|Syndiniales|MALV-II|MALV-II-Clade-30|MALV-II-Clade-30_X|MALV-II-Clade-30_X+sp.	no	parasite	no	heterotroph
OTU_751	CGCCCGTCGCTCCTACCGATTGGATGATCCGGTGAATAATTCGGACTGCGGATTTGCTGAGTTTCTTAGCTTATCTGCGGGAAGTTTAGTGAACCTTATCATCTAGAGGAAGGAGAAGTCGTAACAAGGTTTCC	9	2	7	1	0	2	4	4	1	1	7	8	1	0	2	2	12	7	2	1	5	3	3	2	1	5	3	2	1	2	3	1	Eukaryota|Alveolata|Dinophyta|Syndiniales|MALV-I|MALV-I-Clade-4|MALV-I-Clade-4_X|MALV-I-Clade-4_X+sp.	no	parasite	no	heterotroph
OTU_752	CGCCCGTCGCTGCTACCGATTGAGTGATCCGGTGAACCTTCTGGACTGTAGGCGCCTAGAGCGCCTAACGGGAAGTTAAGTAAACCATATCACTTAGAGGAAGCAGAAGTCGTAACAAGGTATCT	0	2	0	4	3	4	0	0	0	0	2	2	0	0	0	0	0	6	0	1	2	6	0	3	0	0	1	63	0	0	0	4	Eukaryota|Alveolata|Ciliophora|Ciliophora-6|Ciliophora-6_X|Ciliophora-6_XX|Ciliophora-6_XXX|Ciliophora-6_XXX+sp.	no	NA	NA	heterotroph
OTU_753	CGCCCGTCGCTCCTACCGATTGAGCAATCCGGTGAATATTTCGGACCGAATCCGGCGGGGCAACTCGTCCGGTATTTGGAAAGTCAAGTTAACCTTATTGCTTAGAGGAAGGAGAAGTCGTAACAAGGTTTCC	5	5	6	36	0	13	1	3	1	1	2	1	1	2	2	24	0	4	0	3	0	2	0	2	1	5	2	5	2	2	0	1	Eukaryota|Alveolata|Dinophyta|Syndiniales|MALV-II|MALV-II-Clade-1|MALV-II-Clade-1_X|MALV-II-Clade-1_X+sp.	no	parasite	no	heterotroph
OTU_754	CGCCCGTCGCTCCTACCGATTGAATGATCCGGTGAGGCCcccGGACGGGTTCGATGCTTTTGGTTCGCCAAGATCAATGAGTCCGGAAGCTGTCCAAACCTTATTATTTAGAGGAAGGAGAAGTCGTAACAAGGTTTCC	17	3	49	1	0	0	0	0	1	0	0	0	3	5	4	0	3	2	1	0	5	1	3	1	2	3	10	0	2	0	0	1	Eukaryota|Hacrobia|Haptophyta|Prymnesiophyceae|Phaeocystales|Phaeocystaceae|Phaeocystis|Phaeocystis+antarctica	yes	mutualist	no	NA
OTU_755	CGCCCGTCGCATCTACCGATTGATAGTACCGGTGAAATATCGGGACAGGTCTCATTCTTCCTCACGGAAGTTTGAAGCTTGAAACTTTCTTAAACCTTTGCTATTAGAGGAAGATGAAGTCGTAACAAGGTTTCC	3	1	5	0	2	0	3	0	3	0	4	1	1	0	0	0	9	0	2	2	8	0	3	0	5	0	3	0	1	0	0	0	Eukaryota|Stramenopiles|Stramenopiles_X|Chrysophyceae-Synurophyceae|Chrysophyceae-Synurophyceae_X|Chrysophyceae-Synurophyceae_XX|Chrysophyceae-Synurophyceae_XXX|Chrysophyceae-Synurophyceae_XXX+sp.	NA	NA	NA	NA
OTU_756	CGCCCGTCGCTACTACCGATTGAATGGCTTAGTGAGGTTCAAGGAGTGCGTCATCCAGTTGGGTTTCCTTCTGTTTGCATGCGTGAATTGAAACAAACTTGATTATTTAGAGGAAGTAAAAGTCGTAACAAGGTTTCC	1	2	0	1	7	2	2	0	1	5	1	1	0	0	0	1	2	0	1	0	4	0	0	0	5	2	0	0	1	0	0	1	Eukaryota|Rhizaria|Cercozoa|Filosa-Imbricatea|Thaumatomonadida|Thaumatomonadidae|Reckertia|Reckertia+filosa	no	no	no	not-found
OTU_757	CGCCCGTCGCTCCTACCGATTGAGTGATCCGGTGAATAATTCGGACCGACAGCCCGCGTGGTCCGCCACATGGGTTGTTGGAAAGTCTAGTGAACCTTATCACTTAGAGGAAGGAGAAGTCGTAACAAGGTTTCC	25	5	15	6	3	9	4	4	1	5	2	7	3	1	5	3	3	4	3	6	6	1	4	1	3	4	7	7	2	0	0	3	Eukaryota|Alveolata|Dinophyta|Syndiniales|MALV-II|MALV-II_X|MALV-II_XX|MALV-II_XX+sp.	no	parasite	no	heterotroph
OTU_758	CGCCCGTCGCTCCTACCGATTGAGTGATCCGGTGAATACTTCGGACTGATGGCTAGCGTGGTTCGCCACTCTGGTTGTTGGAAAGTCGAGTGAACCTTATCACTTAGAGGAAGGAGAAGTCGTAACAAGGTTTCC	4	5	0	7	0	4	1	0	1	5	0	2	0	2	0	2	1	0	2	1	13	0	0	0	0	3	0	2	0	2	0	5	Eukaryota|Alveolata|Dinophyta|Syndiniales|MALV-II|MALV-II_X|MALV-II_XX|MALV-II_XX+sp.	no	parasite	no	heterotroph
OTU_759	CGCCCGTCGCTCCTACCGATTTCGAGTGGTTCGGTGAACCTTTCGGACAGGCTGCGTCTCGAACAAGGCCTGAAAGTCAAGTAAACCACATCACTTAGAGGAAGGAGAAGTCGTAACAAGGTTTCC	1	1	0	2	0	1	0	1	0	0	1	5	0	2	0	0	5	48	1	0	0	4	0	1	0	4	1	6	0	3	0	1	Eukaryota|Alveolata|Ciliophora|Spirotrichea|Choreotrichia|Tintinnidae|Tintinnopsis|Tintinnopsis+sp.	no	no	no	heterotroph
OTU_760	CGCCCGTCGCACCTACCGATTGAATGGTCCGGTGAAACTTCGGGACTGAGCGATTGTTGCTTCATTGTGACTTTTGCTTGGAAACTTATTTAAACCTTATCATTTAGAGGAAGGTGAAGTCGTAACAAGGTTTCC	14	2	9	2	0	0	0	0	1	0	0	0	0	0	0	1	10	2	2	0	2	1	1	0	0	0	0	0	2	0	0	1	Eukaryota|Stramenopiles|Stramenopiles_X|Bolidophyceae-and-relatives|Bolidophyceae-and-relatives_X|Bolidophyceae-and-relatives_XX|Bolidomonas|Bolidomonas+pacifica	yes	NA	NA	phototroph
OTU_762	CGCCCGTCGCTCCTACCGATGTTTGGTCCGGTGAAATCTTAGGATTCGCGGCATACACTTGTTtttGCTCTTTTGTGAAGATGAGTTTGCTGTGGAGAATTTGAGTAAACCTTGCCAAGTAGAGGAAGGAGAAGTCGTAACAAGGTATTC	3	4	0	9	18	8	2	2	3	2	8	14	1	4	0	4	4	2	7	5	25	15	6	6	4	7	5	73	1	0	2	2	Eukaryota|Amoebozoa|Lobosa|Discosea-Flabellinia|Dactylopodida|Paramoebidae|Neoparamoeba|Neoparamoeba+branchiphila	no	parasite	no	heterotroph
OTU_763	CGCCCGTCGCTCCTACCGATTGAATAATCCGGTGAGGCCcccGGACTGTGGCGTTGCTCCTGGTTCGCCAGGCGCGTCGCCGCGGGAAGCTGTCCAAACCTTATTATTTAGAGGAAGGAGAAGTCGTAACAAGGTTTCC	5	2	1	3	0	0	0	1	0	4	0	0	1	0	0	0	3	0	3	3	1	0	2	0	2	0	1	0	0	0	0	2	Eukaryota|Hacrobia|Haptophyta|Prymnesiophyceae|Prymnesiales|Prymnesiaceae|Haptolina|Haptolina+ericina	yes	no	no	phototroph
OTU_764	CGCCCGTCGCTCCTACCGATTGAGTGTTCCGGTGAATAATTCGGACTGCGATTGCGTGGGGACTCCTCATGCTTTTGCGGAAAGTCTAGTGAACCTTAACACTTAGAGGAAGGAGAAGTCGTAACAAGGTTTCC	4	0	4	1	5	2	11	2	2	0	2	1	0	0	0	0	2	1	2	1	3	0	4	3	3	0	16	4	0	1	0	0	Eukaryota|Alveolata|Dinophyta|Dinophyceae|Uncultured|133|Uncultured-X|Uncultured-XX|dinoflagellate	NA	NA	NA	NA
OTU_765	CGCCCGTCGCTCCTACCGATTGAGCAATCCGGTGAATAATTCGGATCGGACCGCAGTGGGGCAACTCACTTGTGGACTGAGAAGTCTAGTAAACCTTATTGCTTAGAGGAAGGAGAAGTCGTAACAAGGTTTTC	7	41	5	16	0	12	0	0	0	0	1	4	2	6	6	16	3	5	0	2	4	7	2	6	3	8	1	4	1	2	1	1	Eukaryota|Alveolata|Dinophyta|Syndiniales|MALV-II|MALV-II-Clade-1|MALV-II-Clade-1_X|MALV-II-Clade-1_X+sp.	no	parasite	no	heterotroph
OTU_766	CGCCCGTCGCTCCTACCGATTGAACGGTCCGGCGAGAACTCCGGATGGTCGGCACGCAGGGGTCAAACCCTGTGTCCGTGCCAGGAGCTGTTCGAACCTTACCGTTTAGAGGAAGGAGAAGTCGTAACAAGGTATCC	1	0	1	0	0	0	0	0	0	0	1	0	0	0	0	0	0	0	0	3	0	1	0	0	0	0	82	0	0	0	0	0	Eukaryota|Amoebozoa|Lobosa|Tubulinea|Echinamoebida|Vermamoebidae|Vermamoeba|Hartmannella+vermiformis	no	no	no	heterotroph
OTU_767	CGCCCGTCGCTCCTACCGATTGAGTGATCCGGTGAATAATTCGGACCGAAGTGTGGAACAGTTTTCTGCCCCGCACTACGGAAAGTTTAGTAAACCTTATCACTTAGAGGAAGGAGAAGTCGTAACAAGGTTTCC	1	2	1	22	1	11	0	1	0	0	3	7	0	0	0	3	2	2	0	1	1	3	0	0	0	4	5	6	0	0	0	0	Eukaryota|Alveolata|Dinophyta|Syndiniales|MALV-I|MALV-I-Clade-3|Ichthyodinium|Ichthyodinium+chabelardi	no	parasite	no	NA
OTU_768	CGCCCGTCGCTACTACCGATTGAATGGTTTAGTGAGATCTTTGGACTGGCGCAACGCAGCTGTCTGACAGCAGCGATGCACTGGGAAGCTGATCAAACTTGATCATTTAGAGGAAGTAAAAGTCGTAACAAGGTTTCC	0	0	0	0	2	3	0	4	1	3	0	0	0	2	1	6	0	0	0	0	0	0	0	0	18	18	0	0	3	4	0	0	Eukaryota|Opisthokonta|Mesomycetozoa|Nucleariidea|Nucleariida|Nucleariidae_Nuclearia_1|Nuclearia|Nuclearia+thermophila	no	no	no	heterotroph
OTU_769	CGCCCGTCGCACCTACCGATTGAATGGTCCGGTGAAATTCTCGGACGACACTTGGGAATGTTTACTCGGACTTGAGTGTTGGAAGTTAATTAAACCTTACCATTTAGAGGAAGGTGAAGTCGTAACAAGGTTTCC	8	9	3	6	1	0	0	0	1	0	2	0	1	0	1	0	11	18	11	5	1	0	3	0	0	0	2	0	5	5	0	0	Eukaryota|Stramenopiles|Stramenopiles_X|MAST|MAST-4-6-7-8-9-10-11|MAST-7|MAST-7D|MAST-7D+sp.	no	NA	NA	not-found
OTU_770	CGCCCGTCGCTCCTACCGATTGAGCAATCCGGTGAATACTTTGGACCGACAGATTGCTTGGTTCGCCAGGCTTtttGTTGGAAAATTGAGTGAACCTTATTGCTTAGAGGAAGGAGAAGTCGTAACAAGGTTTCC	6	3	10	2	8	4	1	2	0	3	3	2	0	1	1	0	1	1	0	1	8	5	6	0	4	0	4	2	0	0	0	1	Eukaryota|Alveolata|Dinophyta|Syndiniales|MALV-II|MALV-II-Clade-4|Amoebophrya|Amoebophrya+ceratii	no	parasite	no	NA
OTU_771	CGCCCGTCGCTCCTACCGATTGAATGGTCCGGTGAGCCTCTCGGATCACGCTTATAAGGTTGGTTCGCCAACCCTGTTTGCGAgagaAGTTATGCAAACCTTATCATTTAGAGGAAGGAGAAGTCGTAACAAGGTTTCC	0	4	1	4	3	8	0	1	0	3	2	5	0	4	0	1	2	0	3	7	8	17	0	5	3	0	1	1	1	0	0	5	Eukaryota|Hacrobia|Cryptophyta|Cryptophyceae|Cryptophyceae_X|Goniomonadales|Goniomonas|Goniomonas+sp.	no	no	no	heterotroph
OTU_772	CGCCCGTCGCTCCTACCGATTGAGTGATCCGGTGAATAATTCGGACCGCGGCAATGCTTGGATCCCAGGCGTTGCCATGGAAAGTTTAGTGAACCTTATCACTTAGAGGAAGGAGAAGTCGTAACAAGGTTTCC	54	10	55	9	13	7	8	4	3	6	4	12	7	3	7	8	19	16	9	6	9	6	18	8	8	5	16	14	5	4	3	11	Eukaryota|Alveolata|Dinophyta|Dinophyceae|Uncultured|73|Uncultured-X|Uncultured-XX|dinoflagellate	NA	NA	NA	NA
OTU_773	CGCCCGTCGCACCTACCGATTGAGTGTTCCGGTGAAGCCTCGGGATTGTAGTTGGCTTCCTTTATTGGATGCTACCCGCGAGAACTTGTCTAAACCTTATCACTTAGAGGAAGGTGAAGTCGTAACAAGGTTTCC	0	1	1	3	4	8	1	2	0	2	5	10	0	2	1	4	3	1	3	4	1	12	0	5	3	11	3	38	0	2	0	1	Eukaryota|Stramenopiles|Stramenopiles_X|Bacillariophyta|Bacillariophyta_X|Polar-centric-Mediophyceae|Polar-centric-Coscinodiscophyceae_X|Polar-centric-Coscinodiscophyceae_X+sp.	yes	NA	NA	phototroph
OTU_774	CGCCCGTCGCTTCTACCGATTGAATGATTCGGTGAATACTTTGGACCGTCGTTTTACAGAGTTCGCTCCGTTTTACGATGGAAAATTGGGTAAACCTCATCATTTAGAGGAAGAAGAAGTCGTAACAAGGTTTCC	3	3	4	4	3	4	1	2	1	0	2	7	0	0	7	5	1	2	1	2	6	0	3	0	1	2	8	2	0	2	2	4	Eukaryota|Alveolata|Dinophyta|Syndiniales|MALV-II|MALV-II-Clade-23|MALV-II-Clade-23_X|MALV-II-Clade-23_X+sp.	no	parasite	no	heterotroph
OTU_776	CGCCCGTCGCTCCTACCGATTGAGTGATCCGGTGAATAATTCGGACCGACGTCTTACTTGGTTCGCCGAGTTTGATGTTGGAAAGTCTAGTGAACCTTATCACTTAGAGGAAGGAGAAGTCGTAACAAGGTTTCC	11	10	15	75	12	45	4	12	5	21	8	18	11	21	9	61	11	9	8	6	13	16	7	6	15	43	11	25	9	17	0	11	Eukaryota|Alveolata|Dinophyta|Syndiniales|MALV-II|MALV-II_X|MALV-II_XX|MALV-II_XX+sp.	no	parasite	no	heterotroph
OTU_777	CGCCCGTCGCTCCTACCGATTGAGTGATCCGGTGAATAATTCGGACTGCGGAAAGGGCAGTCCTGTCCTTTCTGCAGGAAGTTTAGTGAACCTTATCACTTAGAGGAAGGAGAAGTCGTAACAAGGTTTCC	1	4	7	7	2	2	0	1	0	1	2	4	0	2	0	3	4	2	0	0	1	3	0	0	0	0	3	0	0	0	0	0	Eukaryota|Alveolata|Dinophyta|Syndiniales|MALV-I|MALV-I-Clade-5|MALV-I-Clade-5_X|MALV-I-Clade-5_X+sp.	no	parasite	no	NA
OTU_778	CGCCCGTCGCTCCTACCGATTGAGTGATCCGGTGAATACTTGGGACCGCGACGATTCCAATCTTTGGTGTCGTTGTGGAAACTTGAGTGAACCTTATCACTTAGAGGAAGGAGAAGTCGTAACAAGGTTTCC	2	4	5	2	0	4	2	9	1	4	0	4	2	4	2	10	0	3	0	3	0	3	3	8	0	9	0	0	1	6	1	4	Eukaryota|Alveolata|Dinophyta|Syndiniales|MALV-I|MALV-I-Clade-5|MALV-I-Clade-5_X|MALV-I-Clade-5_X+sp.	no	parasite	no	heterotroph
OTU_779	CGCCCGTCGCACCTACCGATTGGATGTTTCGATGAGGCCCTCGGACCGTCGTCTGTCTCCTTCACTGGCGACTTATGGTGGGAAGTTGTCCAAATCTCAACATCTAGAGGAAGGTGAAGTCGTAACAAGGTTTCC	9	8	8	4	5	0	1	0	0	0	3	7	0	0	0	1	17	31	9	3	6	2	1	4	3	2	0	6	0	6	2	2	Eukaryota|Stramenopiles|Stramenopiles_X|Phaeophyceae|Phaeophyceae_X|Phaeophyceae_XX|Heribaudiella|Heribaudiella+fluviatilis	yes	NA	NA	NA
OTU_780	CGCCCGTCGCTACTACCGATTGAATGTTTTAGTGAGTTGCAAGGATTGGTGGGTTTCAGTTTCGGCTGTGCTTATCGAGAATTGTTGCAAACTTGATCATTTAGAGGAAGTAAAAGTCGTAACAAGGTTTCC	0	6	0	0	2	7	0	0	0	0	4	2	0	2	0	2	0	0	3	3	6	14	0	5	0	0	4	3	0	0	0	0	Eukaryota|Rhizaria|Cercozoa|Filosa-Sarcomonadea|Cercomonadida|Cercomonadidae|Cercomonas|Cercomonas+effusa	no	no	no	heterotroph
OTU_781	CGCCCGTCGCTCCTACCGATTGGACGGTCCGGTGAGGTGTTCGGAGCGGGGCGTCGGGGCGGTCCGCCGCCGCGGCGCTCTGTCAAGTTCCCCAAACCTTATCGTCTAGAGGAAGGAGAAGTCGTAACAAGGTTTCC	5	0	6	0	0	0	0	0	0	0	6	0	0	0	0	0	21	1	0	0	1	0	2	0	0	0	1	0	3	0	0	0	Eukaryota|Archaeplastida|Chlorophyta|Prasino-Clade-9|Prasino-Clade-9B|Prasino-Clade-9B2|Prasino-Clade-9B2_X|Prasino-Clade-9B2_X+sp.	yes	no	no	phototroph
OTU_782	CGCCCGTCGCTACTACCGATTGAATGGCTTAGTGAGCTCTAGGGACTGTTGCCTTTCGTTGGGTTTCCAACGAgagaTTAGCGGGAACTAGATCAAACTTGATCATTTAGAGGAAGTAAAAGTCGTAACAAGGTTTCC	0	2	0	8	5	7	0	0	0	0	4	4	0	0	0	4	0	4	4	0	6	4	0	0	0	2	2	13	0	1	0	0	Eukaryota|Alveolata|Dinophyta|Syndiniales|MALV-I|MALV-I-Clade-4|MALV-I-Clade-4_X|MALV-I-Clade-4_X+sp.	no	parasite	no	heterotroph
OTU_783	CGCCCGTCGCACCTACCGATTGAATGGTCCGGTGAAATCTTGGGACTTTGGATTCGGATCGGGTTCtctcGTGACGCTTTCGAAGGAACTTGCTTAAACCTTACCATTTAGAGGAAGGTGAAGTCGTAACAAGGTTTCC	0	4	0	1	3	2	0	1	0	1	2	4	0	2	0	1	4	9	2	7	3	8	0	0	2	0	2	0	0	0	0	8	Eukaryota|Stramenopiles|Stramenopiles_X|Labyrinthulea|Labyrinthulales|Labyrinthulaceae|Aplanochytrium|Aplanochytrium+sp.	no	NA	NA	heterotroph
OTU_784	CGCCCGTCGCTCCTACCGATTGGATGATCCGGTGAGCTATTCGGACCTTTGCTTTATTGATTTTCAATTTTGTGAGGGAAAGTCTCGCGAACCTTATCATCTAGAGGAAGGAGAAGTCGTAACAAGGTTTCC	44	17	39	29	9	9	12	13	11	40	10	17	12	7	7	25	40	28	7	18	17	6	23	10	26	28	6	17	19	15	2	49	Eukaryota|Alveolata|Dinophyta|Syndiniales|MALV-I|MALV-I-Clade-1|MALV-I-Clade-1_X|MALV-I-Clade-1_X+sp.	no	parasite	no	heterotroph
OTU_785	CGCCCGTCGCTCCTACCGATTGAGCAATCCGGTGAATATTTCGGACCTAGATGCGTCGGGGCAACTCGTTCGCGTTTGGGAAAGTCAAGTTAACCTTATTGCTTAGAGGAAGGAGAAGTCGTAACAAGGTTTCC	8	0	3	7	4	18	3	5	1	11	8	25	2	0	1	10	7	5	5	5	11	4	7	5	8	14	53	10	1	5	0	5	Eukaryota|Alveolata|Dinophyta|Syndiniales|MALV-II|MALV-II-Clade-1|MALV-II-Clade-1_X|MALV-II-Clade-1_X+sp.	no	parasite	no	heterotroph
OTU_786	CGCCCGTCGCACCTACCGATTGAATGGTCCGGTGAAATCTTTGGACTGTGGCCATGTGACCTTTATTGGGAACGCGGCCGTGGGAAGTTGATTAAACCTTACCATTTAGAGGAAGGTGAAGTCGTAACAAGGTATCC	0	2	1	2	0	6	0	2	0	4	0	0	0	0	0	0	3	6	2	1	3	2	0	0	0	6	0	2	0	0	0	10	Eukaryota|Stramenopiles|Stramenopiles_X|MAST|MAST-4-6-7-8-9-10-11|MAST-8|MAST-8D|MAST-8D+sp.	no	NA	NA	heterotroph
OTU_788	CGCCCGTCGCTACTACCGATTGAATGGTTTAGTGAGTTGCAAGGACTGGTAGATGTTAGGTTAAACTACATTTATCGGGAAATGCTGCAAACTTGATCATTTAGAGGAAGTAAAAGTCGTAACAAGGTTTCC	0	4	0	0	4	2	0	0	0	1	4	3	0	4	0	0	0	0	5	7	5	7	0	4	0	4	2	3	0	0	0	2	Eukaryota|Rhizaria|Cercozoa|Filosa-Sarcomonadea|Cercomonadida|Cercomonadidae|Cercomonas|Cercomonas+effusa	no	no	no	heterotroph
OTU_789	CGCCCGTCGCTCCTACCGATTGAGTGATCCGGTGAATAATTCGGACTGCGAGGGACCCGGTTTCCGGATCTCCTGCGGAAAGTTTAGTGAACCTTACCACTTAGAGGAAGGAGAAGTCGTAACAAGGTTTCC	12	0	18	2	3	0	0	0	0	0	0	0	1	0	4	0	1	3	0	1	5	0	2	0	0	0	5	0	0	1	0	0	Eukaryota|Alveolata|Dinophyta|Syndiniales|MALV-I|MALV-I-Clade-5|MALV-I-Clade-5_X|MALV-I-Clade-5_X+sp.	no	parasite	no	heterotroph
OTU_790	CGCCCGTCGCTCCTACCGATTGAATGATCCGGTGAGGTCTTCGGACTGTGGCAACGCGTGTGGTTCGCCACCGTGATGCCGTGGGAAGCTGCCCAAACCTTATCATTTAGAGGAAGGAGAAGTCGTAACAAGGTTTCC	6	1	13	1	0	0	0	0	0	0	2	0	0	0	0	0	11	3	7	0	0	1	2	0	0	0	7	0	0	0	0	0	Eukaryota|Hacrobia|Haptophyta|Prymnesiophyceae|Prymnesiales|Prymnesiaceae|Prymnesiaceae_X|Prymnesiaceae_X+sp.	yes	no	no	phototroph
OTU_792	CGCCCGTCGCTCCTACCGATTGAGTGATTCGGCGAATGCTTCGGACTGGCTCTTTTAGAGACGGAAAGTTGTGTAAGCCATATCACTTAGAGGAAGGATAAGGCGTAACAAGGTTTCC	0	0	0	0	0	4	0	4	2	5	0	0	2	3	1	4	0	0	0	0	0	1	0	0	3	23	0	0	2	5	0	0	Eukaryota|Alveolata|Ciliophora|Phyllopharyngea|Suctoria|Ephelotidae|Ephelota|Ephelota+gemmipara	no	commensal	no	NA
OTU_793	CGCCCGTCGCTCCTACCGATTTCGAGTGGTCCGGTGAACCTTTCGGACAGagagagTCTCGTACAATCTCTGAAAGTCAAGTAAACCACATCACTTAGAGGAAGGAGAAGTCGTAACAAGGTTTCC	0	4	1	0	0	1	1	0	3	0	1	3	0	1	1	0	0	11	28	3	13	0	0	0	0	1	0	0	0	2	2	0	Eukaryota|Alveolata|Ciliophora|Spirotrichea|Choreotrichia|Strobilidiidae|Strobilidiidae_X|Strobilidiidae_X+sp.	no	no	no	heterotroph
OTU_794	CGCCCGTCGCTCCTACCGATTGAATGGTCCGGTGAGGTCTTTGGACTGTGGCAACGCAGCTGGTTCGCTAGCCGCGATGCCGTGGGAAGCTGCCCAAACCTTATCATTTAGAGGAAGGAGAAGTCGTAACAAGGTTTCC	9	19	9	7	4	4	1	2	0	5	3	6	1	4	4	3	6	4	2	5	3	9	1	5	1	0	5	3	0	0	0	4	Eukaryota|Hacrobia|Haptophyta|Prymnesiophyceae|Prymnesiales|Prymnesiaceae|Prymnesiaceae_X|Prymnesiaceae_X+sp.	yes	no	no	phototroph
OTU_795	CGCCCGTCGCTCCTACCGATTGAGTGTTCCGGTGAATAATCCGGACTGAGGTAACGTCCAGTTACTGGGCGTGCTTTCAGGAAGTTTAGTGAACCTTAACACTTAGAGGAAGGAGAAGTCGTAACAAGGTTTCC	4	5	6	55	4	17	0	3	0	3	1	12	0	0	1	9	5	5	3	5	14	4	0	4	0	1	2	15	0	1	0	2	Eukaryota|Alveolata|Dinophyta|Syndiniales|MALV-I|MALV-I-Clade-2|MALV-I-Clade-2_X|MALV-I-Clade-2_X+sp.	no	parasite	no	not-found
OTU_796	CGCCCGTCGCTCCTACCGATTGGATGAATCGATGAGTCGTTTGGAGGTCCCTACGAAAGTCTTCGGGCCGGAGTAGGAACCGAAATTCTGCAAATCTGTTCATCTAGAGGAAGGAGAAGTCGTAACAAGGTTTCC	2	1	4	53	0	0	0	0	0	0	0	0	0	0	2	6	2	0	0	0	0	0	0	0	0	0	1	4	0	0	0	0	Eukaryota|Rhizaria|Radiolaria|RAD-B|RAD-B_X|RAD-B-Group-I|RAD-B-Group-I_X|RAD-B-Group-I_X+sp.	no	no	NA	heterotroph
OTU_797	CGCCCGTCGCTCCTACCGATTGAGTGATTCGGCGAATGCTTCGGACTGACCCTCACGGGCTCGGAAAGTTGTGTAAGCCATATCACTTAGAGGAAGGATAAGGCGTAACAAGGTTTCC	1	1	1	1	4	0	3	0	0	0	0	0	0	0	0	0	2	1	0	0	0	0	0	0	1	0	0	0	0	0	0	0	Eukaryota|Alveolata|Ciliophora|Phyllopharyngea|Suctoria|Ephelotidae|Ephelota|Ephelota+sp.	no	commensal	no	heterotroph
OTU_798	CGCCCGTCGCTCCTACCGATTGAACAATCCGGTAAGTATTTCGGACAGTCGTGTAGTTTGGTTCGCCATGCTACTTGCACTGGAAGTCAAGCAAACCTTATTGTTTAGAGGAAGGAGAAGTCGTAACAAGGTTTCC	8	2	17	3	0	2	3	0	0	0	2	1	2	0	2	1	1	0	5	0	3	0	3	0	2	2	3	0	0	0	2	0	Eukaryota|Alveolata|Dinophyta|Syndiniales|MALV-II|MALV-II-Clade-5|MALV-II-Clade-5_X|MALV-II-Clade-5_X+sp.	no	parasite	no	heterotroph
OTU_799	CGCCCGTCGCTGCTACCGATTGAGTGTCCTGGTGAATTATTCGGACCGGCAGTAAGTTGAGTTTCTCGATTTACAGCTGGAAAGTCTTGTAAACCCTGACACTTAGAGGAAGCAGAAGTCGTAACAAGGTTTCC	19	5	26	7	1	2	2	0	0	0	0	0	1	0	3	2	2	3	4	0	4	0	8	1	0	2	11	1	0	0	1	0	Eukaryota|Alveolata|Dinophyta|Syndiniales|MALV-II|MALV-II-Clade-14|MALV-II-Clade-14_X|MALV-II-Clade-14_X+sp.	no	parasite	no	heterotroph
OTU_801	CGCCCGTCGCACCTACCGATTGAATGGTCCGGTGAGATCTTCGGACCGTAGCAAAGGCCTCCTTCATCGGAGATCTTGCCGTGGAAAGTTGATCAAACCTTACCATTTAGAGGAAGGTGAAGTCGTAACAAGGTTTCC	9	31	29	14	31	36	3	1	1	20	32	47	2	30	3	4	17	39	38	78	42	108	6	35	5	5	30	36	6	4	0	23	Eukaryota|Stramenopiles|Stramenopiles_X|MAST|MAST-3-12|MAST-3|MAST-3D|MAST-3D+sp.	no	NA	NA	heterotroph
OTU_802	CGCCCGTCGCACCTACCGATTGGATTTCTCGGTGAAATCTTCGGATCCTGACCACGACACCcccGGGTGATGCGGACGGGAGAAGTAGATTAAACCTCGATGTCTAGAGGAAGGTGAAGTCGTAACAAGGTTTCC	0	1	0	0	2	4	6	6	2	5	0	0	0	1	0	2	0	0	0	0	2	0	3	10	2	5	0	0	0	2	2	6	Eukaryota|Stramenopiles|Stramenopiles_X|Chrysophyceae-Synurophyceae|Chrysophyceae-Synurophyceae_X|Clade-H|Clade-H_X|Clade-H_X+sp.	NA	NA	NA	NA
OTU_803	CGCCCGTCGCTACTACCGATTGAATGATTTAGTGAGTATCAGAGACCGTGGCACTCGAGAGGGTTTCCTTTCTTGCGTCGTGGGAACTGCCGCAAACTTGACCATTTAGAGGAAGTAAAAGTCGTAACAAGGTTTCC	0	0	0	1	4	4	0	0	0	0	4	7	0	1	0	0	2	0	1	2	8	4	0	2	0	0	6	40	0	0	0	0	Eukaryota|Rhizaria|Cercozoa|Filosa-Imbricatea|Marimonadida|Marimonadida_X|Pseudopirsonia|Pseudopirsonia+mucosa	no	parasite	no	NA
OTU_804	CGCCCGTCGCTCCTACCGATTGGATGTGCTGGTGAAGCGTTTGGATTGGCGACAGCCGGCGGTAACGCTGACTGTCGCCGAGAAGTTCGTTAAACCCTCCCATCTAGAGGAAGGAGAAGTCGTAACAAGGTTTCC	3	5	2	2	2	7	0	2	0	0	2	1	0	3	0	0	3	3	2	2	5	7	0	5	0	1	4	0	0	0	0	0	Eukaryota|Archaeplastida|Chlorophyta|Trebouxiophyceae|Prasiolales|Prasiolales_X|Chlorella|Chlorella+sphaerica	not-found	not-found	not-found	NA
OTU_805	CGCCCGTCGCTCCTACCGATTGAGTGGTCCGGTGAATAATTCGGACTGGACCTTTACGCGGTTCGCCGTGTTCTGGTCCGGGAAGTCTAGTGAACCTTATCACTTAGAGGAAGGAGAAGTCGTAACAAGGTTTCC	3	5	3	3	1	2	3	3	1	4	1	6	2	0	0	0	0	4	0	4	5	1	2	2	0	0	0	4	1	2	0	2	Eukaryota|Alveolata|Dinophyta|Syndiniales|MALV-II|MALV-II_X|MALV-II_XX|MALV-II_XX+sp.	no	parasite	no	NA
OTU_806	CGCCCGTCGCTCCTACCGATTGAGTGATCCGGTGAATAATTCGGACCGGAGTTTTGGCCGGCAACGGTCTTAATTCTGGAAAGTCTAGTGAACCTTATCACTTAGAGGAAGGAGAAGTCGTAACAAGGTTTCC	2	0	5	1	0	1	1	1	2	11	0	2	1	0	0	2	4	1	0	2	3	0	1	3	1	7	1	1	2	3	0	2	Eukaryota|Alveolata|Dinophyta|Syndiniales|MALV-II|MALV-II-Clade-22|MALV-II-Clade-22_X|MALV-II-Clade-22_X+sp.	no	parasite	no	NA
OTU_807	CGCCCGTCGCTCCTACCGATTGAGCAATCCGGTGAATAATTCGGACCGAGATGTTTGGgggTTTCTCCATGCGTTTTGGAAAGTCTAGTGAACCTTATTGCTTAGAGGAAGGAGAAGTCGTAACAAGGTTTCC	4	1	8	6	7	4	2	4	0	0	1	5	1	0	0	4	4	2	0	3	4	2	2	0	3	7	2	2	0	5	0	2	Eukaryota|Alveolata|Dinophyta|Syndiniales|MALV-II|MALV-II-Clade-3|MALV-II-Clade-3_X|MALV-II-Clade-3_X+sp.	no	parasite	no	heterotroph
OTU_808	CGCCCGTCGCTCCTACCGATTTCGAGTGGTCCGGTGAATCTTTTGGACCGAGAGGACCTCGAGTCAGCTTGGAAAGTCAGATAAACCATACTACTTAGAGGAAGGAGAAGTCGTAACAAGGTTTCC	4	1	4	0	5	0	4	0	4	1	2	4	2	1	0	2	19	11	7	0	3	0	2	0	8	5	1	0	9	6	0	0	Eukaryota|Alveolata|Ciliophora|Spirotrichea|Oligotrichia|Strombidiidae|Strombidiidae_X|Strombidiidae_X+sp.	no	no	no	heterotroph
OTU_809	CGCCCGTCGCTCCTACCGATTTCGAGTGGTTCGGTGAACCTTTCGGACCGGCAATGCCTCGTGTTGCGCCGGAAAGTCAAGTAAACCATATCACTTAGAGGAAGGAGAAGTCGTAACAAGGTTTCC	0	0	0	0	1	0	0	0	0	0	0	0	1	0	0	0	0	0	59	1	0	1	0	0	0	0	0	0	0	0	1	0	Eukaryota|Alveolata|Ciliophora|Spirotrichea|Choreotrichia|Strobilidiidae|Strobilidiidae_X|Strobilidiidae_X+sp.	no	no	no	heterotroph
OTU_810	CGCCCGTCGCTCCTACCGATTGAGTGATCCGGTGAATAATTCGGACTGAGGAATTTACTAGATTCTTCTAGTGTATTCGTCGGAAAGTCTAGTGAACCTTATCACTTAGAGGAAGGAGAAGTCGTAACAAGGTTTCC	3	3	2	21	0	0	0	0	0	0	0	0	0	0	0	9	2	6	0	0	0	0	0	0	0	3	1	5	0	0	0	0	Eukaryota|Alveolata|Dinophyta|Syndiniales|MALV-II|MALV-II-Clade-10-and-11|MALV-II-Clade-10-and-11_X|MALV-II-Clade-10-and-11_X+sp.	no	parasite	no	not-found
OTU_811	CGCCCGTCGCTCCTACCGATTGAGTGATCCGGTGAGTTATTTGGACTGAGCTGCTTAGAGCAATCTTCGTAGTTTAGAAAATCTCGCAAACCTTATCACTTAGAGGAAGGAGAAGTCGTAACAAGGTTTCC	8	2	2	4	3	0	0	0	0	0	0	1	0	0	1	5	6	2	1	0	4	0	8	0	1	0	3	1	0	0	0	0	Eukaryota|Alveolata|Ciliophora|Spirotrichea|Euplotia|Aspidiscidae|Aspidisca|Aspidisca+sp.	no	NA	no	NA
OTU_812	CGCCCGTCGCTCCTACCGATTGGATGTTTCGGTGAGCCGTTTGGAGGGGACGACTCAAGGTTCACCCCGAgagaCGTTCCCGAAATTCTGCAAACCTAAACATCTAGAGGAAGGAGAAGTCGTAACAAGGTTTCC	0	14	1	7	0	9	0	2	0	7	1	2	0	0	0	1	1	6	1	2	0	2	0	0	1	2	3	4	0	0	0	2	Eukaryota|Rhizaria|Radiolaria|RAD-A|RAD-A_X|RAD-A_XX|RAD-A_XXX|RAD-A_XXX+sp.	no	no	NA	NA
OTU_813	CGCCCGTCGCTCCTACCGATTGAATGTTCCGGTGAGCTCTTCGGACTGCGCGGTCTGCAGTTTCTGCGTTCCGTGCGGAAAGTTGCGCAAACCTTAACATTTAGAGGAAGGAGAAGTCGTAACAAGGTTTCC	7	3	3	8	1	0	0	1	2	2	2	0	2	0	0	3	2	0	1	0	6	1	2	0	0	2	1	5	0	0	2	1	Eukaryota|Alveolata|Dinophyta|Syndiniales|MALV-I|MALV-I-Clade-4|MALV-I-Clade-4_X|MALV-I-Clade-4_X+sp.	no	parasite	no	heterotroph
OTU_814	CGCCCGTCGCTCCTACCGATTGAGTGTTCCGGTGAATAAATTGGACCTTTGGAATGCTTAGTTTATTTGCATATTTGTGGGAAGTTTAGTGAACCAAATCACTTAGAGGAAGGAGAAGTCGTAACAAGGTTTCT	1	0	0	4	4	7	0	3	0	1	0	3	0	2	0	4	2	4	2	2	0	1	1	0	3	0	3	10	3	5	0	1	Eukaryota|Alveolata|Dinophyta|Dinophyceae|Gonyaulacales|01|Crypthecodiniaceae|Crypthecodinium|sp.	no	no	no	NA
OTU_815	CGCCCGTCGCTCCTACCGATTGAGTGATCCGGTGAGTAATTCGGACCGAACCCTTTCCTGGTTTCCGGGATTGGGATTGGAAAGTCTAGCAAACCTTATCACTTAGAGGAAGGAGAAGTCGTAACAAGGTTTCC	2	0	8	10	1	9	0	1	0	0	0	1	0	0	0	2	1	1	1	0	0	2	0	0	0	5	0	6	0	0	0	0	Eukaryota|Alveolata|Dinophyta|Syndiniales|MALV-II|MALV-II-Clade-10-and-11|MALV-II-Clade-10-and-11_X|MALV-II-Clade-10-and-11_X+sp.	no	parasite	no	heterotroph
OTU_816	CGCCCGTCGCTCCTACCGACTTGAGTGGTCCGGTGAACAGTTTGGATAGATATCGGCCCGTCCGGAATCTAGAAGTCTTGTAAACCTTGTCACTTGGAGGAAGGAGAAGTCGTAACAAGGTTACT	1	2	1	2	2	1	2	1	2	0	2	2	0	4	0	2	1	4	3	0	0	3	4	4	1	1	0	15	0	2	0	1	Eukaryota|Alveolata|Dinophyta|Syndiniales|MALV-I|MALV-I-Clade-3|MALV-I-Clade-3_X|MALV-I-Clade-3_X+sp.	no	parasite	no	heterotroph
OTU_817	CGCCCGTCGCTCCTACCGATTGGCTGATCCGGTGAATAATTCGGACCGACGCCTTAGGTGGTTCGCCGCCTTTGATGTTGGAAAGTCTAGTAAACCTTATCAGCTAGAGGAAGGAGAAGTCGTAACAAGGTTTCC	24	18	20	7	3	6	1	1	1	6	1	0	1	6	2	6	2	7	0	2	7	2	2	6	0	4	3	2	1	1	0	1	Eukaryota|Alveolata|Dinophyta|Syndiniales|MALV-II|MALV-II-Clade-10-and-11|MALV-II-Clade-10-and-11_X|MALV-II-Clade-10-and-11_X+sp.	no	parasite	no	heterotroph
OTU_818	CGCCCGTCGCTCCTACCGATTGAGTGGTCCGGTGAATAATTCGGATTGCGTCTTATTTCAGACTTGGGATTTGACGCGAGAAGTCTAGTAAACCTTATCACTTAGAGGAAGGAGAAGTCGTAACAAGGTTTCC	0	3	0	1	2	7	1	5	0	5	3	8	0	1	0	2	0	0	2	3	2	2	0	3	2	3	0	6	3	4	1	2	Eukaryota|Alveolata|Dinophyta|Syndiniales|MALV-I|MALV-I-Clade-3|MALV-I-Clade-3_X|MALV-I-Clade-3_X+sp.	no	parasite	no	not-found
OTU_819	CGCCCGTCGCTCCTACCGATTGAGTGATCCGGTGAATAATTTGGACTGCGAGGAATTGGTTTTGCCAGTTCTTTGTAGGAAGTTTAGTGAACCTTATCACTTAGAGGAAGGAGAAGTCGTAACAAGGTTTCC	1	2	1	2	0	0	1	1	2	3	0	0	3	4	0	12	0	0	0	0	0	1	3	1	5	3	2	1	3	1	0	1	Eukaryota|Alveolata|Dinophyta|Syndiniales|MALV-I|MALV-I-Clade-5|MALV-I-Clade-5_X|MALV-I-Clade-5_X+sp.	no	parasite	no	heterotroph
OTU_820	CGCCCGTCGCTCCTACCGATGAATGTTCCGATGAAATTTTCGGAGGGCGCCTGTGATGTCGGTTACGCCGTCGGAACGGGAGGCCCTAAGTTGCTTAAATCTGAACATTTCGAGGAAGGAGAAGTCGTAACAAGGTTTCC	1	2	0	64	0	0	0	0	0	0	0	0	0	0	0	4	1	0	0	0	0	0	0	0	0	0	0	6	0	0	0	0	Eukaryota|Rhizaria|Radiolaria|Polycystinea|Spumellarida|Spumellarida_X|Spumellarida_XX|Spumellarida_XX+sp.	no	no	NA	heterotroph
OTU_821	CGCCCGTCGCTCCTACCGATTGAGTGATCCGGTGAATAATTCGGACCGACGCTGGCATCAGTCTCTGATTCCAGCATTGGGAAGTCTAGTGAACCTTATCACTTAGAGGAAGGAGAAGTCGTAACAAGGTTTCC	0	1	0	17	3	13	0	1	0	0	1	1	0	0	0	5	1	0	0	2	2	1	0	0	0	6	3	3	0	0	0	0	Eukaryota|Alveolata|Dinophyta|Syndiniales|MALV-II|MALV-II-Clade-7|MALV-II-Clade-7_X|MALV-II-Clade-7_X+sp.	no	parasite	no	not-found
OTU_822	CGCCCGTCGCACCTACCGATTGAATGGTCCGGTGAAATCTTCGGAGTGCTGCGGTCGTTCGCTTCACCGTGAACTCTGCAGCGCAAAGTTGATTAAACCTTACCATTTAGAGGAAGGTGAAGTCGTAACAAGGTTTCC	1	10	1	6	12	8	1	2	0	5	7	8	1	10	1	0	0	1	9	20	16	29	0	11	1	2	5	19	0	0	0	12	Eukaryota|Stramenopiles|Stramenopiles_X|MAST|MAST-22|MAST-22_X|MAST-22_XX|MAST-22_XX+sp.	no	NA	NA	heterotroph
OTU_823	CGCCCGTCGCACCTACCGATTGAATGGTCCGGTGAAATCCTCGGACCGTGGCCATGCCGCCTTTACTGGgggCGCGGCCGTGGGAAGTTGATTAAACCTTACCATTTAGAGGAAGGTGAAGTCGTAACAAGGTATCC	7	0	2	4	4	2	0	2	0	2	2	2	0	1	0	2	0	2	1	2	5	2	2	2	0	1	1	1	0	1	0	1	Eukaryota|Stramenopiles|Stramenopiles_X|MAST|MAST-4-6-7-8-9-10-11|MAST-8|MAST-8D|MAST-8D+sp.	no	NA	NA	heterotroph
OTU_824	CGCCCGTCGCTACTACCGATTGAATAATCCGGTGAAATCTCCGGACCTTGTCACCGTGCGGGGCAACCTGCTGGTGTCTCGGGAAGTTGAGTAAACCTTATTATTTAGAGGAAGTAAAAGTCGTAACAAGGTTTCC	7	1	15	0	0	0	1	0	1	0	4	0	1	0	1	0	10	2	21	0	0	0	2	0	0	0	4	0	2	0	0	0	Eukaryota|Amoebozoa|Lobosa|Discosea-Flabellinia|Vannellida|Vannellidae|Vannella|Vannella+epipetala	no	no	no	not-found
OTU_825	CGCCCGTCGCTACTACCGATTGATGTGCAGGGTGAAATCTTCGGACTGTAGACGTTTGACCGAAAGCGATGCGTCCACGGGAGGTTGCTTAAATCCTGCTCATTAGAGGAAGTAAAAGTCGTAACAAGGTTTCC	0	0	0	3	1	2	0	0	0	6	4	1	0	1	0	0	0	0	2	18	2	4	0	0	0	0	2	2	0	0	0	2	Eukaryota|Picozoa|Picomonadea|Picomonadida|Picomonadidae|Picomonas|04|Picomonas+PICOBI02F-L52R_He	not-found	not-found	not-found	NA
OTU_826	CGCCCGTCGCACCTACCGATCGAAGGTAATGATGAGCCCTCAGGACAGTCGATTCCGCCTTCACGGGTGTTtttGGCCGAAATTTGTGCAAATCCTTACCTTTAGAGGAAGGTGAAGTCGTAACAAGGTTACC	4	0	0	2	3	0	1	0	0	3	0	0	1	1	5	2	3	1	2	0	4	0	0	0	4	0	3	0	2	1	8	1	Eukaryota|Stramenopiles|Stramenopiles_X|Dictyochophyceae|Dictyochophyceae_X|Pedinellales|Pedinellales_X|Pedinellales_X+sp.	yes	NA	NA	phototroph
OTU_827	CGCCCGTCGCTCCTACCGATTGAGTGATCCGGTGAATAATTCGGACCGAAGTTGCTTTAGGTTCGCCGAGAGCGATTTTGGGAAGTCTAGTGAACCTTATCACTTAGAGGAAGGAGAAGTCGTAACAAGGTTTCC	0	3	0	34	0	2	0	0	0	0	2	0	0	0	0	3	3	3	0	0	0	0	0	0	0	0	1	5	0	0	0	0	Eukaryota|Alveolata|Dinophyta|Syndiniales|MALV-II|MALV-II_X|MALV-II_XX|MALV-II_XX+sp.	no	parasite	no	heterotroph
OTU_828	CGCCCGTCGCTCCTACCGATTGAATGATCCGGTGAGGTTCCAGGACTGAGTTTCCGGCTTTGGTTCGCCAATCTGGAGACTTGGGAATTTACCCAAACCTTATCATTTAGAGGAAGGAGAAGTCGTAACAAGGTTTCC	1	2	1	8	3	8	1	1	1	10	2	8	4	7	2	9	1	0	0	31	11	4	2	8	0	4	6	5	3	3	0	14	Eukaryota|Hacrobia|Haptophyta|Prymnesiophyceae|Prymnesiales|Chrysochromulinaceae|Chrysochromulina|Chrysochromulina+scutellum	yes	no	no	phototroph
OTU_831	CGCCCGTCGCTACTACCGATTGAATCATTTGGTGAGGCTCACGGACTGTCGTGCTTCCTTCCTCGTGTTGGTTGTACTTCTTGGGAAGTGATACAAACCTGATGATTTAGAGGAAGTAAAAGTCGTAACAAGGTTTCC	5	2	5	2	0	0	0	0	1	0	5	0	1	0	1	0	10	0	9	0	3	0	0	0	0	0	3	0	3	0	0	0	Eukaryota|Rhizaria|Cercozoa|Filosa-Chlorarachnea|Chlorarachnida|Chlorarachnida_X|Bigelowiella|Bigelowiella+natans	yes	no	no	phototroph
OTU_832	CGCCCGTCGCTCCTACCGATTGAGTGATCCGGTGAATAACCCAGACCGGTTTTGAGGGAGTCATTCCTTCAGAGCTGGAAAGTCTAGTGAACCTTATCACTTAGAGGAAGGAGAAGTCGTAACAAGGTTTCC	0	0	1	0	2	1	0	0	0	0	1	7	0	0	0	0	1	1	1	4	4	2	0	0	0	0	41	8	0	0	0	0	Eukaryota|Alveolata|Dinophyta|Syndiniales|MALV-II|MALV-II-Clade-10-and-11|MALV-II-Clade-10-and-11_X|MALV-II-Clade-10-and-11_X+sp.	no	parasite	no	heterotroph
OTU_833	CGCCCGTCGCACCTACCGATTGAGTGGTCCGGTGAACCCTCGGGATCGCATGCAATTTCTTTCATTAGAATTTGACTGTCGAGAACTTGTGTAAACCTTATCACTTAGAGGAAGGTGAAGTCGTAACAAGGTTTCC	1	0	0	1	4	4	1	1	3	3	7	0	1	3	2	6	0	0	0	3	4	3	1	3	4	13	1	5	1	3	2	11	Eukaryota|Stramenopiles|Stramenopiles_X|Bacillariophyta|Bacillariophyta_X|Polar-centric-Mediophyceae|Polar-centric-Coscinodiscophyceae_X|Polar-centric-Coscinodiscophyceae_X+sp.	yes	NA	NA	phototroph
OTU_834	CGCCCGTCGCTCCTACCGATTGAGCAATCCGGTGAATATTTCGGACCGGGATCTGCTGGGGTTCCcccACAGAACCTGGAAAGTCAAGTTAACCTTATTGCTTAGAGGAAGGAGAAGTCGTAACAAGGTTTCC	1	2	2	0	4	1	0	0	0	0	1	3	0	0	0	0	0	0	1	0	1	0	0	1	0	4	67	0	0	2	0	0	Eukaryota|Alveolata|Dinophyta|Syndiniales|MALV-II|MALV-II-Clade-1|MALV-II-Clade-1_X|MALV-II-Clade-1_X+sp.	no	parasite	no	heterotroph
OTU_835	CGCCCGTCGCTCCTACCGATTGAATGATCCGGTGAGCTTtttGGACCTTGTGAACGGCTTTGGTTCGCCAAACCGATTACGGgggAAGATACGCAAACCTTATCATTTAGAGGAAGGAGAAGTCGTAACAAGGTTTCC	17	4	6	2	0	0	0	0	1	0	1	0	0	0	1	0	10	3	4	0	1	0	2	0	0	0	2	0	1	0	0	0	Eukaryota|Hacrobia|Haptophyta|Prymnesiophyceae|Prymnesiales|Chrysochromulinaceae|Chrysochromulina|Chrysochromulina_X+sp.	yes	no	no	phototroph
OTU_836	CGCCCGTCGCTCCTACCGATTGAGTGGTCCGGTGAATAATTCGGACCGGGACTTGCGTTGGTTTTCCCAATGCGAGCCCTGGGAAGTCTAGTAAACCTTATCACTTAGAGGAAGGAGAAGTCGTAACAAGGTTTCC	3	2	1	34	0	0	0	0	0	0	0	0	0	0	1	3	2	2	0	0	0	0	0	0	0	0	0	6	0	0	0	0	Eukaryota|Alveolata|Dinophyta|Syndiniales|MALV-II|MALV-II_X|MALV-II_XX|MALV-II_XX+sp.	no	parasite	no	heterotroph
OTU_837	CGCCCGTCGCTCCTACCGATTGAGTGATCCGGTGAATAATTCGGACTGAGGCTGCTTCAGGTTCGCCGCGAGCAACCTTGGGAAGTCTAGTGAACCTTATCACTTAGAGGAAGGAGAAGTCGTAACAAGGTTTCC	1	0	2	33	1	4	0	1	0	0	0	0	0	0	0	3	3	2	0	1	2	1	0	0	0	1	1	3	0	0	0	0	Eukaryota|Alveolata|Dinophyta|Syndiniales|MALV-II|MALV-II-Clade-10-and-11|MALV-II-Clade-10-and-11_X|MALV-II-Clade-10-and-11_X+sp.	no	parasite	no	heterotroph
OTU_838	CGCCCGTCGCTCCTACCGATTGAGTGAACCGGTGAACTATTCGGACGGAAGACTAGGCAGGTTTCTGCTTAGGCTACTGAAAGTCTCGTGAACCTTTTCACTTAGAGGAAGGAGAAGTCGTAACAAGGTTTCC	2	5	2	7	0	1	0	0	0	3	0	0	0	0	0	0	5	0	0	2	1	0	1	1	1	0	0	0	0	0	0	4	Eukaryota|Archaeplastida|Chlorophyta|Chlorophyceae|Chlorophyceae_X|CW-Chlamydomonadales|CW-Chlamydomonadales_X|CW-Chlamydomonadales_X+sp.	yes	no	no	NA
OTU_839	CGCCCGTCGCACCTACCGATTGAATGGTCCGGTGAGATCTTCGGACTCTAGCAAATGGCGGCGCAAGTCGTTATTGCCGGGGAAAGTTGTTCAAACCTTACCATTTAGAGGAAGGTGAAGTCGTAACAAGGTTTCC	0	3	1	5	2	8	0	0	0	2	7	5	0	2	0	0	0	0	4	14	5	13	0	3	0	4	0	8	0	0	0	3	Eukaryota|Stramenopiles|Stramenopiles_X|MAST|MAST-3-12|MAST-3|MAST-3D|MAST-3D+sp.	no	NA	NA	heterotroph
OTU_840	CGCCCGTCGCTCCTACCGATTGAGTGTTCCGGTGAATAATTCGGACCGACTTCGACCTGAGTTTACTTGGGTCAAGGTTGGAAAGTCTGGTAAACCTTAACACTTAGAGGAAGGAGAAGTCGTAACAAGGTTTCC	0	7	0	3	0	2	0	0	3	5	0	0	0	1	0	2	1	1	0	3	0	1	2	0	2	6	0	2	0	4	0	4	Eukaryota|Alveolata|Dinophyta|Syndiniales|MALV-II|MALV-II_X|MALV-II_XX|MALV-II_XX+sp.	no	parasite	no	heterotroph
OTU_841	CGCCCGTCGCTCCTACCGATTGAGTGATCCGGTGAATAATTCGGACCAGCGTTTCCAGGAGTTCGCTCCTAGTTACACTGGAAAGTCTAGTGAACCTTATCACTTAGAGGAAGGAGAAGTCGTAACAAGGTTTCC	2	1	0	22	1	7	0	2	0	0	0	2	0	0	0	1	1	0	0	1	0	0	0	0	0	5	2	3	0	0	0	0	Eukaryota|Alveolata|Dinophyta|Syndiniales|MALV-II|MALV-II-Clade-6|MALV-II-Clade-6_X|MALV-II-Clade-6_X+sp.	no	parasite	no	heterotroph
OTU_842	CGCCCGTCGCACCTACCGATTGAATGATTCGGTGAAACTCTCGGACCGTCGCCCGGACTTCTTCGGAAGACCAGGAGGTGGGAAGTTATTTAAACCTCATCATTTAGAGGAAGGTGAAGTCGTAACAAGGTTTCC	1	2	0	2	1	1	1	1	0	1	1	0	0	0	0	0	5	0	0	1	8	0	0	0	1	3	0	0	0	0	0	2	Eukaryota|Stramenopiles|Stramenopiles_X|Chrysophyceae-Synurophyceae|Chrysophyceae-Synurophyceae_X|Clade-C|Ochromonas|Ochromonas+villosa	yes	no	no	phototroph
OTU_843	CGCCCGTCGCTCCTACCGATTGAGCAATCCGGTGAATATTTCGGACAGCTTTGCGTGTTGGTTCGCCAGTGCGCTTTTGCTGGAAGTCAAGTGAACCTTATTGCTTAGAGGAAGGAGAAGTCGTAACAAGGTTTCC	1	3	0	3	0	1	0	0	3	2	0	0	0	0	0	0	1	2	0	1	4	0	0	0	0	0	0	0	0	0	0	1	Eukaryota|Alveolata|Dinophyta|Syndiniales|MALV-II|MALV-II-Clade-5|MALV-II-Clade-5_X|MALV-II-Clade-5_X+sp.	no	parasite	no	heterotroph
OTU_844	CGCCCGTCGCTACTACCGATCGAATGGTTTAGTGAGACATCGAGATCAGCTTCTGGCACTGGGCAACTAGAGCCTAAAGCAGAGAACTTtttCAAACTTGATCATTTAGAGGAAGTAAAAGTCGTAACAAGGTTTCC	0	2	1	0	3	0	4	1	0	4	0	0	0	0	0	0	1	0	1	2	2	3	2	2	3	0	0	0	2	2	2	7	Eukaryota|Opisthokonta|Choanoflagellida|Choanoflagellatea|Acanthoecida|Stephanoecidae_Group_D|Stephanoecidae_Group_D_X|Stephanoecidae_Group_D_X+sp.	no	no	no	heterotroph
OTU_845	CGCCCGTCGCTCCTACCGATTGGATGAATCGATGAGTCCTTTGGAGGGTGTAAGGAAACCTTTCGGGGCGGACTTTTACCCAAAATTGTGCAAATCTGTTCATCTAGAGGAAGGAGAAGTCGTAACAAGGTTTCC	1	0	4	30	0	5	0	0	0	0	0	0	0	0	0	2	5	2	0	0	1	0	0	0	0	0	0	4	0	0	0	0	Eukaryota|Rhizaria|Radiolaria|RAD-B|RAD-B_X|RAD-B-Group-I|RAD-B-Group-I_X|RAD-B-Group-I_X+sp.	no	no	NA	heterotroph
OTU_846	CGCCCGTCGTTTCTTCCGACTGATACCAATTGTGAGTTGCAAGGACTTTGTAAaaaGGAATTGTTGCAAATGCTTGGTGTTGGAGGAAGAAaaaGTCGTAACAAGGTTATC	9	2	14	2	0	0	0	0	0	0	0	0	2	0	1	0	2	1	0	0	4	0	4	0	0	0	6	1	0	0	0	0	Eukaryota|Alveolata|Apicomplexa|Apicomplexa_X|Gregarines|Cephaloidophoroidea|Cephaloidophoroidea_X|Cephaloidophoroidea_X+sp.	no	parasite	no	heterotroph
OTU_847	CGCCCGTCGCTCCTACCGATTGAGTGATCCGGTGAATAATTCGGACCGCGACAAGGACTGGTTCTCCAATCTTTGTTGTGGAAAGTCTAGTAAACCTTATCACTTAGAGGAAGGAGAAGTCGTAACAAGGTTTCC	13	2	3	20	2	6	0	1	0	0	1	2	1	0	0	9	3	0	1	0	4	2	3	0	1	4	0	2	0	0	0	0	Eukaryota|Alveolata|Dinophyta|Dinophyceae|Uncultured|92|Uncultured-X|Uncultured-XX|dinoflagellate	NA	NA	NA	NA
OTU_848	CGCCCGTCGCTCCTACCGATTGGGTGTGCTGGTGAATTGTTGGGATTGGCCTCGTGTCGCGGTCTCCGCTGCGCTTGGCCGAAAACTTCAATAAACCCTCCCACCTAGAGGAAGGAGAAGTCGTAACAAGGTTTCC	12	3	19	2	3	3	0	2	2	1	0	3	0	0	0	1	3	0	2	0	3	0	1	0	0	0	1	2	0	0	1	0	Eukaryota|Archaeplastida|Chlorophyta|Prasino-Clade-7|Prasino-Clade-7B|Prasino-Clade-7B2|Prasino-Clade-7B2_X|Prasino-Clade-7B2_X+sp.	yes	no	no	phototroph
OTU_849	CGCCCGTCGCACCTACCGATTGAGTTTTCCGGTGAGGTACTCGGACTCCGAATTTTGACGGCTCTGCCTGATGTTTTCGGAGGAAGTTTCCCAAATCTTAAAACTTAGAGGAAGGTGAAGTCGTAACAAGGTTGTC	0	3	0	4	1	2	0	1	0	0	5	2	0	3	0	0	9	5	4	3	3	19	2	3	0	2	1	7	0	2	0	6	Eukaryota|Stramenopiles|Stramenopiles_X|Stramenopiles_XX|Stramenopiles_XXX|Stramenopiles_XXXX|Stramenopiles_XXXXX|Stramenopiles_XXXXX+sp.	NA	NA	NA	NA
OTU_850	CGCCCGTCGCTCCTACCGATTGAGTGATCCGGTGAATAATTCGGACCAAAAGTAACTTGAGTTCGCTCATGATACTATTGGAAAGTCTAGTGAGCCTTATCACTTAGAGGAAGGAGAAGTCGTAACAAGGTTTCC	0	2	0	4	5	7	4	1	0	0	4	3	0	0	0	0	4	4	0	1	3	4	4	0	0	0	7	0	1	1	0	4	Eukaryota|Alveolata|Dinophyta|Syndiniales|MALV-II|MALV-II-Clade-6|MALV-II-Clade-6_X|MALV-II-Clade-6_X+sp.	no	parasite	no	heterotroph
OTU_851	CGCCCGTCGCTCCTACCGATTGAGCAATCCGGTGAATATTTCCGACTGTCGTGTGGGACGGTTCGCCGCTCCACTTGTACAGGACGTCAGGTGAACCTTATTGCTTAGAGGAAGGAGAAGTCGTAACAAGGTTTCC	16	2	14	0	0	0	0	0	0	0	0	0	1	0	2	0	1	1	0	0	2	0	2	0	1	0	2	0	0	0	0	0	Eukaryota|Alveolata|Dinophyta|Syndiniales|MALV-II|MALV-II-Clade-5|MALV-II-Clade-5_X|MALV-II-Clade-5_X+sp.	no	parasite	no	heterotroph
OTU_852	CGCCCGTCGCTGCTACCGATTGAGTGTTCCGGTAAACCATCTGGACTGCGAAGGATTTAATCTGCCGCAGGAAGTTTAGTAAACCTTATCACTTAGAGGAAGCAGAAGTCGTAACAAGGTATCT	0	0	0	1	0	2	0	3	0	2	0	0	0	0	0	0	0	0	2	0	4	5	1	3	0	4	0	10	0	1	3	15	Eukaryota|Alveolata|Ciliophora|Oligohymenophorea|Scuticociliatia|Scuticociliatia-1|Scuticociliatia-1_X|Scuticociliatia-1_X+sp.	no	NA	NA	heterotroph
OTU_853	CGCCCGTCGCTCCTACCGATTGAGTGGTCCGGTGAATAATTCGGACTGACGGTTTCGTGGTTCGCCATGATCTCGTCGGGAAGTCTAGTGAACCTTATCACTTAGAGGAAGGAGAAGTCGTAACAAGGTTTCC	23	5	22	6	2	0	1	0	1	0	0	0	3	0	2	1	3	3	0	0	2	0	2	1	1	2	4	1	0	1	0	2	Eukaryota|Alveolata|Dinophyta|Syndiniales|MALV-II|MALV-II_X|MALV-II_XX|MALV-II_XX+sp.	no	parasite	no	NA
OTU_855	CGCCCGTCGCTGCTACCGATTGGACGTTCCGGTGAATTGTTCGGACGGGCTTAGATGGTGGTTCCCATCGTCTTCGCCTGAAAGTTCCGTGAACCTTAACGTCTAGAGGAAGCAGAAGTCGTAACAAGGTTTCC	9	0	2	0	6	1	2	1	0	2	0	2	3	0	0	0	0	0	0	2	13	0	4	4	4	0	0	0	0	0	1	2	Eukaryota|Opisthokonta|Fungi|Basidiomycota|Pucciniomycotina|Microbotryomycetes|Microbotryomycetes_X|Microbotryomycetes_X+sp.	no	NA	NA	not-found
OTU_856	CGCCCGTCGCTCCTACCGATTGAGCAAACCGGTGAATAGTTCGGACCGTCGGCCTTCTCGGTTTACCGTGTTGGCAGTACGGAAAGTTCAGTGAACCTTtttGCTTAGAGGAAGGAGAAGTCGTAACAAGGTTTCC	18	1	11	2	9	0	1	0	2	0	0	1	1	0	0	0	3	3	0	0	7	1	4	0	0	0	1	2	0	0	0	0	Eukaryota|Alveolata|Dinophyta|Syndiniales|MALV-II|MALV-II-Clade-2|Amoebophrya|Amoebophrya+ceratii	no	parasite	no	heterotroph
OTU_857	CGCCCGTCGCTCCTACCGATTGAGTGATCCGGTGAATAATTCGGACCGAAAATTTCCACAGTTCGCTGCGGATTtttACGGAAAGTTTAGTAAACCTTATCACTTAGAGGAAGGAGAAGTCGTAACAAGGTTTCC	0	0	3	10	0	4	1	0	0	3	0	7	2	2	0	17	3	0	0	1	1	1	3	0	2	5	1	3	2	2	0	4	Eukaryota|Alveolata|Dinophyta|Dinophyceae|Uncultured|63|Uncultured-X|Uncultured-XX|dinoflagellate	NA	NA	NA	NA
OTU_858	CGCCCGTCGCACCTACCGATTGAATGTTCCGGTGAAGCTTCGGGATTGTGGAATTGTTGATTCATTTTGACTTTTCCGTGAGAACTTATCTAAACCTTAACATTTAGAGGAAGGTGAAGTCGTAACAAGGTTTCC	0	2	1	1	5	1	0	1	0	0	2	1	0	0	0	5	0	1	1	1	2	2	0	0	2	2	15	15	0	0	0	1	Eukaryota|Stramenopiles|Stramenopiles_X|Bolidophyceae-and-relatives|Bolidophyceae-and-relatives_X|Bolidophyceae-and-relatives_XX|Bolidomonas|Bolidomonas+pacifica	yes	NA	NA	phototroph
OTU_859	CGCCCGTCGCTCCTACCGATTGAATGGTCCGGTGAGCCCTTTGGACCCTAGCAACGGCTTTGGTTCGCCAAACTGATGCTGGgggAAGATGTGCAAACCTTATCATTTAGAGGAAGGAGAAGTCGTAACAAGGTTTCC	118	68	225	34	144	55	71	56	41	24	54	32	32	32	39	11	79	47	57	34	135	40	79	64	98	40	131	20	30	17	20	34	Eukaryota|Hacrobia|Haptophyta|Prymnesiophyceae|Prymnesiales|Chrysochromulinaceae|Chrysochromulina|Chrysochromulina_X+sp.	yes	no	no	not-found
OTU_860	CGCCCGTCGCTCCTACCGATGAGCAATCCGGTGAATACTTCGGACCGGAAAACTTCTGGGTTCtctcAGTTtttttCTGGAAAGTCGAGTGAACCTTATTGCTTAGAGGAAGGAGAAGTCGTAACAAGGTTTCC	0	2	0	0	4	1	0	1	3	0	5	1	0	0	1	0	1	0	1	1	3	1	0	0	2	2	24	0	3	0	0	0	Eukaryota|Alveolata|Dinophyta|Syndiniales|MALV-II|MALV-II-Clade-5|MALV-II-Clade-5_X|MALV-II-Clade-5_X+sp.	no	parasite	no	heterotroph
OTU_861	CGCCCGTCGCTCCTACCGATTGAGTGATCCGGTGAATAATTTGGACCGCGTGCCGACCATTTTATGATTGGTTTCGCGGGAAGTCTAGTGAACCTTATCACTTAGAGGAAGGAGAAGTCGTAACAAGGTTTCC	0	0	0	0	0	0	0	0	0	0	2	18	0	0	0	0	0	4	1	2	1	2	0	0	0	0	16	7	1	5	0	0	Eukaryota|Alveolata|Dinophyta|Dinophyceae|Uncultured|72|Uncultured-X|Uncultured-XX|dinoflagellate	NA	NA	NA	NA
OTU_862	CGCCCGTCGCTCCTACCGATTGAGTGATCCGGTGAATAATCCGAACTGCgcgcgTTCCCAGATTCTGGATTCGTGTTCGGGAAGTTTCGTGAACCTTATCACTTAGAGGAAGGAGAAGTCGTAACAAGGTTTCC	0	1	0	1	2	13	0	1	2	5	3	1	1	0	0	1	0	0	2	1	1	2	0	0	0	6	2	2	0	0	0	1	Eukaryota|Alveolata|Dinophyta|Syndiniales|MALV-I|MALV-I-Clade-2|MALV-I-Clade-2_X|MALV-I-Clade-2_X+sp.	no	parasite	no	heterotroph
OTU_863	CGCCCGTCGCACCTACCGATTGAATGGTCCGGTGAAGCCTCGGGATTGTGGTCAGATTGCTTTATTGGAGTCTGACTGTGAGAACTTGTCTAAACCTTATCATTTAGAGGAAGGTGAAGTCGTAACAAGGTTTCC	1	1	0	0	16	5	7	1	0	3	1	4	1	1	0	1	0	2	7	5	14	5	5	3	4	3	1	8	0	1	0	1	Eukaryota|Stramenopiles|Stramenopiles_X|Bacillariophyta|Bacillariophyta_X|Radial-centric-basal-Coscinodiscophyceae|Radial-centric-basal-Coscinodiscophyceae_X|Radial-centric-basal-Coscinodiscophyceae_X+sp.	yes	NA	NA	phototroph
OTU_864	CGCCCGTCGCTCCTACCGATTTCGGGTGATTCGGTGAACCATTTGGATACAATACCTTCGGGCGTTGTAAaaaTCTAGTAAATCCAATCACCTAGAGGAAGGAGAAGTCGTAACAAGGTTTCC	1	1	1	4	0	0	0	0	1	0	6	0	1	0	0	0	17	0	2	0	2	0	1	1	0	0	0	0	7	0	0	0	Eukaryota|Alveolata|Ciliophora|Spirotrichea|Choreotrichia|Strobilidiidae|Strobilidiidae_X|Strobilidiidae_X+sp.	no	no	no	heterotroph
OTU_865	CGCCCGTCGCACCTACCGATTGAATGGTGCAGTGAAATCTTCGGACAGCAGCGGAGGTCCGTCACTGGACGCCGTCGCTGGAAGTTGATTAAACTTTATCATTTAGAGGAAGGTGAAGTCGTAACAAGGTTTCC	0	2	0	1	5	1	0	0	0	6	1	3	0	0	0	1	0	2	2	10	2	4	0	0	0	2	5	4	0	1	0	3	Eukaryota|Stramenopiles|Stramenopiles_X|Labyrinthulea|Labyrinthulales|Labyrinthulaceae|Oblongichytrium|Oblongichytrium+sp.	no	NA	NA	NA
OTU_866	CGCCCGTCGCTCCTACCGATTGAGCAATCCGGTGAATATTTCGGACCTGATCCATCGGgggCAACTCCGCTTGGAATGGGAAAGTCAAGTTAACCTTATTGCTTAGAGGAAGGAGAAGTCGTAACAAGGTTTCC	0	1	0	25	0	3	0	1	0	0	0	0	0	1	0	3	1	0	0	0	3	0	0	0	0	0	1	3	0	0	0	0	Eukaryota|Alveolata|Dinophyta|Syndiniales|MALV-II|MALV-II-Clade-1|MALV-II-Clade-1_X|MALV-II-Clade-1_X+sp.	no	parasite	no	heterotroph
OTU_867	CGCCCGTCGCTCCTACCGATTGAGTGGTCCGGTGAATAATTTGGATTGGTGTCTTGTTGGGTTTGCCGAACTCGACATTGTGAAATTTAGTGAACCTTATCACTTAGAGGAAGGAGAAGTCGTAACAAGGTTTCC	0	1	0	3	2	15	3	2	0	0	2	3	0	0	0	1	0	2	2	3	2	4	0	0	1	5	3	4	0	0	0	0	Eukaryota|Alveolata|Dinophyta|Syndiniales|MALV-II|MALV-II-Clade-10-and-11|MALV-II-Clade-10-and-11_X|MALV-II-Clade-10-and-11_X+sp.	no	parasite	no	heterotroph
OTU_868	CGCCCGTCGCTGCTACCGATGAGTGATCCGGTAAACCTTCTGGATTTTCTCTGGCTCGACCAGATGAAGAGAAGTTAAGTAAACCATATCACTTAGAGGAAGCAGAAGTCGTAACAAGGTATCT	0	2	0	2	1	0	1	0	0	2	2	7	0	1	0	5	0	1	0	4	1	5	2	3	0	4	2	0	0	2	0	10	Eukaryota|Alveolata|Ciliophora|Oligohymenophorea|Scuticociliatia|Scuticociliatia-1|Scuticociliatia-1_X|Scuticociliatia-1_X+sp.	no	NA	NA	heterotroph
OTU_869	CGCCCGTCGCTACTACCGATTGAATGGCTTAGTGAGGCCTTTGGATCTGCCATTTGGCGCAAGCTTGATGGTGTGAGAAATTGGACAAACTTGGTCATTTAGAGGAAGTAAAAGTCGTAACAAGGTTTCC	0	0	1	0	3	2	0	0	0	0	10	3	0	0	0	0	3	0	1	3	4	0	0	0	0	0	20	0	2	0	0	0	Eukaryota|Opisthokonta|Fungi|Cryptomycota|Cryptomycotina|Cryptomycotina_X|Cryptomycotina_XX|Cryptomycotina_XX+sp.	no	NA	NA	heterotroph
OTU_870	CGCCCGTCGCTCCTACCGATTGGATGATTCGGTAAGCATTTGAGATCTAGTCTGACTTTCCTAACGGAGCTTCTGACCGGAGAACTTATTCAAACCTAATCATCTAGAGGAAGGAGAAGTCGTAACAAGGTTTCC	2	0	1	22	5	1	0	1	0	1	2	2	0	0	0	5	3	8	0	1	0	2	0	1	0	2	0	9	0	3	1	2	Eukaryota|Rhizaria|Radiolaria|Acantharea|Acantharea-Group-VI|Acantharea-Group-VI_X|Acantharea-Group-VI_XX|Acantharea-Group-VI_XX+sp.	no	no	NA	heterotroph
OTU_871	CGCCCGTCGCTCCTACCGATTGAGTGGTCCGGTGAATAATTCGGACTGCAACTAGTCCAGATTCTGGGTCTTTTCGCAGGAAGTTTAGTGAACCTTATCACTTAGAGGAAGGAGAAGTCGTAACAAGGTTTCC	20	3	5	6	0	6	0	1	0	2	0	1	4	0	0	3	3	5	1	0	4	0	6	0	0	2	0	4	0	0	0	2	Eukaryota|Alveolata|Dinophyta|Syndiniales|MALV-I|MALV-I-Clade-5|MALV-I-Clade-5_X|MALV-I-Clade-5_X+sp.	no	parasite	no	heterotroph
OTU_872	CGCCCGTCGCTCCTACCGATTGAATGATCCGGTGAATAATTCGGACTGCGACAGTGTTCAGTTCCTGAACGTTGACGCGGAAAGTTTAGTAAACCTTATCATTTAGAGGAAGGAGAAGTCGTAACAAGGTTTCC	48	46	68	30	95	44	46	38	19	17	79	88	7	9	9	20	46	42	21	23	63	41	36	63	54	44	221	86	27	28	17	35	Eukaryota|Alveolata|Dinophyta|Dinophyceae|Gymnodiniales|61|Gymnodiniales_X|Gymnodiniales_XX|Gymnodiniales_XX+sp.	yes	no	no	phototroph
OTU_873	CGCCCGTCGCTCCTACCGATTGGATGTTCCGATGAGCCGTTTGGAGGACCTCGCTGAAGTGTTAAAGCGGAAGCTAAGTCCGAAATTCTGCAAATCTGAATATCTAGAGGAAGGAGAAGTCGTAACAAGGTTTCC	1	3	1	15	1	5	0	0	0	0	2	1	0	0	0	2	4	0	1	3	1	4	0	0	0	0	0	1	0	0	0	2	Eukaryota|Rhizaria|Radiolaria|RAD-A|RAD-A_X|RAD-A_XX|RAD-A_XXX|RAD-A_XXX+sp.	no	no	NA	heterotroph
OTU_874	CGCCCGTCGCTCCTACCGATTGAGTGATCCGGTGAATAATTCGGACCAGCAGAAACTTGAGTTCGCTCATGCTTCTGCCGGAAAGTCTAGTGAGCCTTATCACTTAGAGGAAGGAGAAGTCGTAACAAGGTTTCC	0	5	1	3	0	5	0	1	0	6	1	6	1	3	0	7	1	0	0	1	0	1	0	2	1	1	0	0	0	3	0	0	Eukaryota|Alveolata|Dinophyta|Syndiniales|MALV-II|MALV-II-Clade-6|MALV-II-Clade-6_X|MALV-II-Clade-6_X+sp.	no	parasite	no	heterotroph
OTU_875	CGCCCGTCGCACCTACCGATTGGATGATTCGGTGAAGACTTGGGACTGTGGCGTTGTCGCTTTATTGGGACGGCGCCGTGGGAACTCGTTTAAACCTCATTATCTAGAGGAAGGTAAAGTCGTAACAAGGTTTCC	0	2	0	3	0	2	0	0	0	2	3	2	0	0	0	0	2	4	2	11	3	2	0	0	0	0	1	2	0	1	0	3	Eukaryota|Stramenopiles|Stramenopiles_X|MAST|MAST-1|MAST-1A|MAST-1A_X|MAST-1A_X+sp.	no	NA	NA	heterotroph
OTU_876	CGCCCGTCGCTCCTACCGATTGGAAGTGTTGGTGAGTTGTCAGGATTGGAACGCTGGCACCGGTCTCCGGCGCCGCGGATCGAAAATTTCAACAAACCTGCCCTTCTAGAGGAAGGAGAAGTCGTAACAAGGTTTCC	6	3	18	0	2	1	1	0	1	0	4	0	1	0	0	2	16	9	13	3	1	3	4	1	0	1	1	0	2	0	0	1	Eukaryota|Archaeplastida|Chlorophyta|Chlorophyta_X|Chlorophyta_XX|Chlorophyta_XXX|Chlorophyta_XXXX|Chlorophyta_XXXX+sp.	yes	no	no	not-found
OTU_877	CGCCCGTCGTTGCTACTGATTGGCTGTAGGGTAGAGATCGGCGGATTCCGGCATTTCGGGGCGACTCGTTGTGCTGGGAGAAACCTATCAATATTCTGCAGCTAGAAGAAGCAAAAGTCGTAACAAGGTTGCT	0	2	5	3	0	0	0	0	0	0	0	0	0	0	0	0	1	0	14	1	22	1	0	0	0	0	1	1	0	0	0	0	Eukaryota|Excavata|Discoba|Euglenozoa|Diplonemea|Diplonemea_X|Diplonemea_XX|Diplonemea_XX+sp.	no	no	no	heterotroph
OTU_878	CGCCCGTCGTTGCTACCGATTGGCTGTGGGATAGAGCTGGACGGAGATGAGCGTTGAGGGCTTTGTACCGCTTCGTTTGTCGAATTTCAGCAATATTTCTCAGCTAGAGGAAGCAAAAGTCGTAACAAGGTTGCT	4	0	3	0	8	2	0	1	24	2	0	3	0	0	4	1	0	0	11	0	1	7	0	2	2	1	2	7	0	2	4	9	Eukaryota|Excavata|Discoba|Euglenozoa|Diplonemea|Diplonemea_X|Diplonema|Diplonema+sp.	no	no	no	NA
OTU_879	CGCCCGTCGCTCCTACCGATTGAGTGATCCGGTGAATAATTTGGACCGAGCGAACTTCCGGTTTCGGAGGTACGCACGGAAAATTTAGTGAACCTTATCACTTAGAGGAAGGAGAAGTCGTAACAAGGTTTCC	4	0	3	23	0	2	0	1	0	0	0	2	0	0	0	3	5	2	3	1	0	0	0	0	0	0	0	2	0	0	0	0	Eukaryota|Alveolata|Dinophyta|Dinophyceae|Peridiniales|10|Protoperidiniaceae|Diplopsalopsis|bomba	no	no	no	heterotroph
OTU_880	CGCCCGTCGCACCTACCGATTGAATGGTCCGGTGAAGCCTCGGGATTGTGTTATGTTTCCTTTATTGGTGATGTATCGCGAGAACTTGTCTAAACCTTATCATTTAGAGGAAGGTGAAGTCGTAACAAGGTTTCC	0	1	0	0	0	3	0	0	0	0	3	2	0	0	0	2	1	1	3	2	2	5	0	2	0	0	25	11	0	0	0	0	Eukaryota|Stramenopiles|Stramenopiles_X|Bacillariophyta|Bacillariophyta_X|Araphid-pennate|Fragilaria|Fragilaria+sp.	yes	NA	NA	NA
OTU_881	CGCCCGTCGCACCTACCGATTGAACCATACGGTGAGGTCCTCGGACTTCGCGAGTTGACCTTCACTGGGAGATTCGCGAGGGAAGTTGCCCAAACCTCGTGGTTTAGAGGAAGGTGAAGTCGTAACAAGGTTTCC	7	1	23	2	1	0	0	0	1	0	10	0	1	0	1	0	22	1	31	0	6	0	2	0	0	0	4	0	1	0	0	2	Eukaryota|Stramenopiles|Stramenopiles_X|MOCH|MOCH-1-2|MOCH-2|MOCH-2_X|MOCH-2_X+sp.	yes	NA	NA	phototroph
OTU_882	CGCCCGTCGCTCCTACCGATTTGAGTGGTCCGGTGAACCTTTCGGACTGCGCTTGGCTTCGTGCCATGTCGCGGGAAGTCATGTAAACCTTATCACTTAGAGGAAGGAGAAGTCGTAACAAGGTTTCC	0	0	0	0	4	0	2	0	4	4	0	0	2	1	2	5	0	0	0	0	0	0	0	2	23	2	0	0	2	2	0	0	Eukaryota|Alveolata|Ciliophora|Spirotrichea|Oligotrichia|Strombidiidae|Strombidiidae_X|Strombidiidae_X+sp.	no	no	no	heterotroph
OTU_883	CGCCCGTCGCTCCTACCGATTGAATGGTCCGGTGAGGTTCTCGGATTGGGGCAACGCAGCTGGTTCGCCAGCAGCGATGCCTCGAGAAGTTACCCAAACCTTATCATTTAGAGGAAGGAGAAGTCGTAACAAGGTTTCC	22	8	39	7	6	2	3	1	1	1	2	4	4	2	2	2	9	8	2	7	5	9	1	3	1	4	6	2	0	0	0	2	Eukaryota|Hacrobia|Cryptophyta|Cryptophyceae|Cryptophyceae_X|Goniomonadales|Goniomonas|Goniomonas+sp.	no	no	no	heterotroph
OTU_884	CGCCCGTCGCTCCTACCGATTGAGTGATCCGGTGAATAATTCGGACCGACGCTATTGCTGGTTTCAGTGACTGTGTTGGAAAGTCTAGTGAACCTTATCACTTAGAGGAAGGAGAAGTCGTAACAAGGTTTCC	3	25	3	7	0	0	0	0	0	0	0	1	0	4	0	2	3	5	0	0	0	2	0	4	0	0	0	2	0	4	0	0	Eukaryota|Alveolata|Dinophyta|Syndiniales|MALV-II|MALV-II_X|MALV-II_XX|MALV-II_XX+sp.	no	parasite	no	heterotroph
OTU_886	CGCCCGTCGCTCCTACCGATTGGATGTGCTGGTGAAGCGTTCGGATTGGCGGCACTCGGCGGCTCGTCCGCCGGGCGTCACCGAGAAGTTCGTTGAACCCTCCCATCTAGAGGAAGGAGAAGTCGTAACAAGGTCTCC	0	5	0	4	1	4	0	0	0	1	1	0	0	1	0	0	2	4	2	3	2	5	0	3	0	4	2	2	0	0	0	0	Eukaryota|Archaeplastida|Chlorophyta|Trebouxiophyceae|Trebouxiophyceae_X|Trebouxiophyceae_XX|Watanabea|Watanabea+sp.	yes	no	no	not-found
OTU_887	CGCCCGTCGCTGCTACCGATTGGATGGTCCGGTGAGACATCTGGATTGCGGCTTTTGTTTTGGTCTCCAAGGCATGGCTTGCGAGAAGTTTATCGAACCTTATCATCTAGAGGAAGCAAAAGTCGTAACAAGGTTTCC	5	4	1	0	1	1	4	1	0	0	1	0	1	2	0	0	1	9	0	1	2	1	3	8	1	2	0	6	0	0	0	2	Eukaryota|Hacrobia|Telonemia|Telonemia_X|Telonemia_XX|Telonemia-Group-1|Telonemia-Group-1_X|Telonemia-Group-1_X+sp.	no	no	no	heterotroph
OTU_888	CGCCCGTCGCTACTACCGATGAGTGGTCAGGTGAACCTTTTGGACAGTACTGCACACCAGTGTAGACAGGAATTTAAGTAAATCTTATCACTTAGAGATAGTAAAAGTCGTAACAAGGTTTCC	2	4	1	4	2	3	0	0	0	2	2	8	0	1	0	2	4	10	0	3	1	11	0	2	0	1	1	5	0	12	0	2	Eukaryota|Alveolata|Ciliophora|Colpodea|Colpodea-1|Colpodea-1_X|Colpodea-1_XX|Colpodea-1_XX+sp.	no	NA	NA	NA
OTU_889	CGCCCGTCGCTCCTACCGATTGAATGATCCGGTGAGACCTTCGGACTGGGCCGACGCAGCTGGTTCGCCAGCCGTGACGGCTCGGGAAGTCGATCGAATCTTATCATTTAGAGGAAGGAGAAGTCGTAACAAGGTTTCC	0	2	0	1	4	8	0	1	0	3	2	2	1	0	0	0	0	0	2	6	2	6	0	2	2	4	3	2	0	0	0	2	Eukaryota|Hacrobia|Haptophyta|Prymnesiophyceae|Prymnesiales|Prymnesiaceae|Prymnesium|Prymnesium+parvum	yes	no	no	phototroph
OTU_890	CGCCCGTCGCTCCTACCGATTGAGTGATCCGGTGAATTGTTCGGACCTATGTGTTAGCCGGTTCCCGGTTTTCACGTGGGGAAGTTCTGTGAACCTTATCACTTAGAGGAAGGAGAAGTCGTAACAAGGTTTCC	1	1	0	0	3	0	5	1	2	0	3	4	1	0	0	1	0	0	0	1	0	0	10	2	1	0	1	0	0	2	1	6	Eukaryota|Alveolata|Dinophyta|Syndiniales|MALV-II|MALV-II_X|MALV-II_XX|MALV-II_XX+sp.	no	parasite	no	heterotroph
OTU_891	CGCCCGTCGCTACTACCGATTTCGAGTGGTCCGGTGAATCTTTCGGACTGCGTGCGGCTTCGTGCCGTATTGCGGAAAGTCAGGTAAACCTTATCACTTAGAGGAAGTAAAAGTCGTAACAAGGTTTCC	4	4	0	0	0	0	1	0	1	2	0	0	0	0	0	1	12	4	0	0	0	0	2	0	6	13	0	0	3	0	0	0	Eukaryota|Alveolata|Ciliophora|Spirotrichea|Oligotrichia|Strombidiidae|Strombidium|Strombidium+sp.	no	no	no	heterotroph
OTU_892	CGCCCGTCGCTCCTACCGATTTCGAGTGGTCCGGTGAACCTTTCGGACAGGAGAGTCCTTGAGATGATTCTGAAAGTCAAGTAAACCACATCACTTAGAGGAAGGAGAAGTCGTAACAAGGTTTCC	0	3	1	2	0	2	1	1	1	7	1	1	0	2	1	5	4	6	2	2	2	2	2	2	4	2	1	2	0	2	0	14	Eukaryota|Alveolata|Ciliophora|Spirotrichea|Choreotrichia|Choreotrichia_X|Choreotrichia_XX|Choreotrichia_XX+sp.	no	no	no	heterotroph
OTU_893	CGCCCGTCGCTACTACCGATTGAACGTCTTAGTGAATTGCAGAGATATCGGCCTCCGGCTGGGCTTCCGGTCGTTGGCATGGTAGAACTGAGGTGAACTTGAACGTTTAGAGGAAGTAAAAGTCGTAACAAGGTTTCCGTAGGTGAACCTTATCATCTAGAGGAAGGAGAAGTCGTAACAAGGTTTCC	0	3	0	0	2	4	0	3	0	2	2	1	0	0	0	0	1	1	0	0	0	16	3	3	0	0	1	1	0	0	0	1	Eukaryota|Archaeplastida|Streptophyta|Embryophyceae|Embryophyceae_X|Embryophyceae_XX|Arabidopsis|Arabidopsis+thaliana	yes	no	no	NA
OTU_894	CGCCCGTCGCTCCTACCGATTGAATGACCCGGTGAGGCTTTCGGACTGGCTCAGTGTTCTTGGAAACAAGAGATTGAGCCGGGAAGATATCCTAACCTTGCCATTTAGAGGAAGGAGAAGTCGTAACAAGGTTTCC	0	2	0	0	1	3	0	1	0	1	2	4	0	1	0	0	0	1	2	3	1	10	0	3	0	0	3	14	0	0	0	0	Eukaryota|Apusozoa|Apusomonadidae|Apusomonadidae_Group-1|Apusomonadidae_Group-1_X|Apusomonadidae_Group-1_XX|Amastigomonas|Amastigomonas+mutabilis	no	no	no	NA
OTU_895	CGCCCGTCGCTACTACCGATTGAATGATTTTGTGAGGTCTCGGGATCAGCCGTTACCAACCAGGCAACTGGTTAGTTTTGGCAGAGAACTTGCACAAACATGATCATTTAGAGGAAGTAAAAGTCGTAACAAGGTTTCC	0	2	1	0	0	0	0	1	0	2	0	0	0	0	0	1	3	1	1	3	0	0	0	0	0	0	30	1	0	0	0	0	Eukaryota|Opisthokonta|Choanoflagellida|Choanoflagellatea|Acanthoecida|Stephanoecidae_Group_D|Stephanoecidae_Group_D_X|Stephanoecidae_Group_D_X+sp.	no	no	no	heterotroph
OTU_896	CGCCCGTCGCTCCTACCGATTGAATGGTCCGGTGAGTTATTCGGACCGACGAATTttttCTTTTGAACTAATTTGTTGGGAAGTCTTGCGAACCTTATCATTTAGAGGAAGGAGAAGTCGTAACAAGGTTTCC	15	2	4	0	0	0	0	0	0	0	0	0	3	0	0	0	1	1	0	0	2	0	4	0	0	0	1	0	0	0	0	0	Eukaryota|Alveolata|Dinophyta|Syndiniales|MALV-I|MALV-I-Clade-1|MALV-I-Clade-1_X|MALV-I-Clade-1_X+sp.	no	parasite	no	heterotroph
OTU_897	CGCCCGTCGCACCTACCGATTGAATGGTCCGGTGAAGCCTCGGGATAGTGGTTTGGTTGCTTTATTGGAACTGTACCGCCAGAACTTGTCTAAACCTTATCATTTAGAGGAAGGTGAAGTCGTAACAAGGTTTCC	0	0	0	0	0	0	2	1	0	9	0	0	0	0	0	0	0	0	0	0	0	0	4	3	0	3	0	0	0	0	1	32	Eukaryota|Stramenopiles|Stramenopiles_X|Bacillariophyta|Bacillariophyta_X|Polar-centric-Mediophyceae|Attheya|Attheya+longicornis	yes	NA	NA	phototroph
OTU_898	CGCCCGTCGCTCCTACCGATTGAATGGTCCGGTGAGGCATTCGGATTGGGCTATTGAAACTGGTTCGCTAGTTACGATAGCTCGAGAAAATTTCCAAACCTTACCATTTAGAGGAAGGAGAAGTCGTAACAAGGTTTCC	0	0	0	2	1	2	2	0	2	3	0	1	1	0	0	2	2	3	0	1	1	6	0	4	2	4	0	2	6	9	0	1	Eukaryota|Hacrobia|Cryptophyta|Cryptophyceae|Cryptophyceae_X|Goniomonadales|Goniomonas|Goniomonas+sp.	no	no	no	heterotroph
OTU_899	CGCCCGTCGCTCCTACCGATTGAGTGATCCGGTGAATAATTCGGACTGCAGGAGACCCGGTTCTCGGATCTCATTGCAGGAAGTTTAGTGAACCTTATCACTTAGAGGAAGGAGAAGTCGTAACAAGGTTTCC	15	4	5	5	2	3	0	1	0	0	0	2	2	1	0	3	1	3	0	0	0	2	3	5	0	1	2	0	0	0	0	2	Eukaryota|Alveolata|Dinophyta|Syndiniales|MALV-I|MALV-I-Clade-5|MALV-I-Clade-5_X|MALV-I-Clade-5_X+sp.	no	parasite	no	heterotroph
OTU_900	CGCCCGTCGCTCCTACCGATTGAGCAATCCGGTGAATATTTCGGACTGAAGGTTTGTGGGGCAACTCGCTTACTTTTGGAAAGTCAGGTTAACCTTATTGCTTAGAGGAAGGAGAAGTCGTAACAAGGTTTCC	7	9	5	4	0	0	1	0	0	0	0	1	1	3	3	0	1	3	0	0	1	2	2	3	0	1	3	0	0	3	0	0	Eukaryota|Alveolata|Dinophyta|Syndiniales|MALV-II|MALV-II-Clade-1|MALV-II-Clade-1_X|MALV-II-Clade-1_X+sp.	no	parasite	no	heterotroph
OTU_901	CGCCCGTCGCTCCTACCGATTGAGTGATCCGGTGAATAATTCGGACTGCGGCATTGACCGGTTCCCGATCGTTGCTGCGGAAAGTTTAGTGAACCTTATCACTTAGAGGAAGGAGAAGTCGTAACAAGGTTTCC	0	0	0	0	4	0	0	0	1	0	0	0	0	0	0	0	0	0	49	3	0	1	0	1	0	0	0	0	0	0	0	0	Eukaryota|Alveolata|Dinophyta|Dinophyceae|Uncultured|23|Uncultured-X|Uncultured-XX|dinoflagellate	NA	NA	NA	NA
OTU_903	CGCCCGTCGCTCCTACCGATTGGATGATTCGGTAAGCTCTCGGGATTGATCGCCAGCTGCCACGTGTAGCTGAATTTTCGAAAACTTGATCAAACCTAATCATCTAGAGGAAGGAGAAGTCGTAACAAGGTTTCC	16	3	1	5	1	3	0	0	0	0	0	2	1	0	0	1	5	3	0	0	3	0	2	0	0	1	0	0	0	0	1	2	Eukaryota|Rhizaria|Radiolaria|Acantharea|Chaunacanthida|Chaunacanthida_X|Symphyacanthida|Symphyacanthida+sp.	no	no	no	heterotroph
OTU_904	CGCCCGTCGCTCCTACCGATTGAATGGTCCGGTGAAGCGCTCGGACCGCGGCCTCTTGACGGTTCGTCGTCGATTGGCTGTGGGAAGTTCGTTAAACCTTACCTTCGAAGGTATCATTTAGAGGAAGGAGAAGTCGTAACAAGGTTTCC	2	1	1	0	0	0	0	0	0	0	0	0	6	5	6	2	0	0	0	0	3	0	2	1	4	4	2	1	0	0	0	0	Eukaryota|Archaeplastida|Chlorophyta|Mamiellophyceae|Mamiellales|Mamiellaceae|Micromonas|Micromonas+sp.	yes	no	no	phototroph
OTU_905	CGCCCGTCGCACCTACCGATTGAATGGTCCGGTGAATTCTTCGGAGTCAGGTTTTGGATTGATTCTGTCAAGACATTACCAGGCAAAGTTGATTAAACCTTACCATTTAGAGGAAGGTGAAGTCGTAACAAGGTTTCC	0	1	0	0	1	4	0	0	0	2	3	4	0	2	0	0	0	1	1	12	2	5	0	2	0	0	1	2	0	0	0	2	Eukaryota|Stramenopiles|Stramenopiles_X|Labyrinthulea|Labyrinthulales|Labyrinthulaceae|Aplanochytrium|Aplanochytrium+sp.	no	NA	NA	heterotroph
OTU_906	CGCCCGTCGCACCTACCGATTGAACGTTCCGGTGAGACCTTGGGATTTTGGTTTATTTGATTTATTTCAGATTTACTAGAAGAACTTGAGCAAACCTTAACGTTTAGAGGAAGGTGAAGTCGTAACAAGGTTTCC	2	2	0	3	4	4	0	0	0	0	1	2	0	1	0	1	2	1	0	2	6	2	1	1	0	1	6	8	0	0	0	0	Eukaryota|Stramenopiles|Stramenopiles_X|Labyrinthulea|Thraustochytriales|Thraustochytriaceae|Thraustochytriaceae_X|Thraustochytriaceae_X+sp.	no	NA	NA	heterotroph
OTU_907	CGCCCGTCGCTACTACCGATTGAACGGTTTAGTGAGTTTCGAGGATCGATTGCTTGCGGGGTCCTGCCTCGTTTGTGGTTGAGAGCAGACACAAACTTGATCGTTTAGAGGAAGTAAAAGTCGTAACAAGGTTTCC	2	1	1	0	0	2	0	2	0	1	0	0	0	0	0	0	2	2	0	4	0	0	0	0	0	6	0	2	1	0	0	0	Eukaryota|Rhizaria|Cercozoa|Filosa-Imbricatea|Filosa-Imbricatea_X|Novel-clade-2|Novel-clade-2_X|Novel-clade-2_X+sp.	no	NA	no	NA
OTU_908	CGCCCGTCGCTCCTACCGATTGAGCAAACCGGTGAGTAATTCGGACAGCCGTTTGTTTGGGTTAGCCTTTGCAATTGTGCTGAAAGTTTAGCGAACCTTtttGCTTAGAGGAAGGAGAAGTCGTAACAAGGTTTCC	1	1	4	0	1	8	0	4	1	6	0	0	0	0	0	2	0	0	0	1	4	1	0	0	1	3	8	0	0	0	0	0	Eukaryota|Alveolata|Dinophyta|Syndiniales|MALV-II|MALV-II-Clade-5|MALV-II-Clade-5_X|MALV-II-Clade-5_X+sp.	no	parasite	no	heterotroph
OTU_909	CGCCCGTCGCTACTACCGATTGAATGGTTTAGTGAGGCCTCGGGATGAGGGCGAAGGAAGCGGCAACGCTTTGTTCGCTGTTCAGAACTTGGTCAAACTTGATCATTTAGAGGAAGTAAAAGTCGTAACAAGGTTTCC	0	3	0	1	3	6	0	0	0	4	2	0	0	0	0	0	0	0	0	12	3	2	0	0	0	0	1	0	0	0	0	5	Eukaryota|Rhizaria|Radiolaria|Polycystinea|Spumellarida|Spumellarida-Group-I|Spumellarida-Group-I_X|Spumellarida-Group-I_X+sp.	no	no	NA	NA
OTU_910	CGCCCGTCGCTCCTACCGATTTCGAGTGGTCCGGTGAACCCTTTGGACTGAGAAGGCCTTGAGTCTTtttGGAAAGTCGAGTAAACCACATCACTTAGAGGAAGGAAAAGTCGTAACAAGGTTTCC	8	7	3	4	0	0	1	0	0	0	9	2	3	0	0	0	31	17	3	0	1	0	2	0	1	0	0	6	9	5	2	3	Eukaryota|Alveolata|Ciliophora|Spirotrichea|Choreotrichia|Choreotrichia_X|Choreotrichia_XX|Choreotrichia_XX+sp.	no	no	no	heterotroph
OTU_911	CGCCCGTCGCACCTACCGATTGAATGGTCCGGTGAAATCTTCGGAGTGCTGCGGATGCTCGCTTTACCGTGTAGCTCTGCTGCGCAAAGTTGATTAAACCTTACCATTTAGAGGAAGGTGAAGTCGTAACAAGGTTTCC	0	2	0	0	3	3	0	0	0	3	3	8	0	1	0	0	0	7	0	7	2	10	0	2	0	0	1	4	0	1	0	0	Eukaryota|Stramenopiles|Stramenopiles_X|Labyrinthulea|Labyrinthulales|Labyrinthulaceae|Labyrinthulaceae_X|Labyrinthulaceae_X+sp.	no	NA	NA	heterotroph
OTU_912	CGCCCGTCGCTCCTACCGATTGGGTGATTCGGTAAGCACTTGGGATTGATTGGAAACACGCCTTCACGGGCTTtttCCGTTGAAAACTTGTTCAAACCTAATCATCTAGAGGAAGGAGAAGTCGTAACAAGGTTTCC	0	0	0	2	0	1	1	0	0	3	0	0	1	0	0	1	1	1	1	0	0	0	1	8	0	2	0	18	1	7	0	2	Eukaryota|Rhizaria|Radiolaria|Acantharea|Acantharea_X|Acantharea_XX|Acantharea_XXX|Acantharea_XXX+sp.	no	no	NA	heterotroph
OTU_913	CGCCCGTCGCTCCTACCGATTGAGTGATCCGGTGAATAATTCGGACCGACTTTTGGTGCAGTTTCTGCGCCTTAAGACGGAAAGTCTAGTGAACCTTATCACTTAGAGGAAGGAGAAGTCGTAACAAGGTTTCC	1	0	0	13	0	5	0	1	0	4	0	0	0	0	0	10	0	0	0	0	0	0	2	0	0	0	0	2	3	2	0	4	Eukaryota|Alveolata|Dinophyta|Syndiniales|MALV-II|MALV-II-Clade-20|MALV-II-Clade-20_X|MALV-II-Clade-20_X+sp.	no	parasite	no	heterotroph
OTU_914	CGCCCGTCGCTCCTACCGATTGAGCAATCCGGTGAATAATTCGGACCGAGAGCTAGCTTGGTTCGCCAGGTTAGCTTTTGGAAAGTCTAGTGAACCTTATTGCTTAGAGGAAGGAGAAGTCGTAACAAGGTTTCC	3	5	2	3	5	6	5	6	1	2	2	1	0	0	0	4	5	2	0	1	2	2	2	1	3	7	5	0	0	2	2	1	Eukaryota|Alveolata|Dinophyta|Syndiniales|MALV-II|MALV-II-Clade-3|Amoebophrya|Amoebophrya+sp.	no	parasite	no	NA
OTU_915	CGCCCGTCGCACCTACCGATTGAATGGTCCGGTGAAGCCTCGGGATTGTGGTTGGGTTCCTTTATTGGAGCCTAACCGTAAGAACTTGTCTAAACCTTATCATTTAGAGGAAGGTGAAGTCGTAACAAGGTTTCC	2	5	1	6	11	7	4	1	0	0	17	18	1	3	1	4	6	11	5	7	14	9	2	14	8	10	44	50	1	5	3	4	Eukaryota|Stramenopiles|Stramenopiles_X|Bacillariophyta|Bacillariophyta_X|Polar-centric-Mediophyceae|Chaetoceros|Chaetoceros+rostratus	yes	NA	NA	phototroph
OTU_916	CGCCCGTCGCTCCTACCGATTGAGCAATCCGGTGAATATTTCGGACTGAATTCTGTCGGGGCAACTCGTTCAGAAATCGGAAAGTCAAGTTAACCTTATTGCTTAGAGGAAGGAGAAGTCGTAACAAGGTTTCC	18	4	11	13	0	6	3	1	0	2	3	6	4	1	1	2	2	6	0	3	8	2	3	1	0	2	6	6	0	2	0	3	Eukaryota|Alveolata|Dinophyta|Syndiniales|MALV-II|MALV-II-Clade-1|Amoebophrya|Amoebophrya+ceratii	no	parasite	no	heterotroph
OTU_917	CGCCCGTCGCTCCTACCGATTGAATGTTCCGGTGAATACTTCGGACTGCGAATCTTTCAGTTTCTGATTttttCGCGGAAAGTTGAATAAACCTTAACATTTAGAGGAAGGAGAAGTCGTAACAAGGTTTCC	1	1	1	6	3	1	2	0	0	1	0	2	2	2	0	5	1	6	0	2	4	5	0	0	2	3	5	4	0	4	0	1	Eukaryota|Alveolata|Dinophyta|Syndiniales|MALV-I|MALV-I-Clade-4|MALV-I-Clade-4_X|MALV-I-Clade-4_X+sp.	no	parasite	no	not-found
OTU_918	CGCCCGTCGCTGCTACCGATTGAGTGATCCGGTGAATAATTCGGACCGGCGCGATTTTCGGTTCGCCGATTTTCGTGTTGGAAAGTCTCGTAAACCTTATCACTTAGAGGAAGCAGAAGTCGTAACAAGGTTGCT	1	19	7	16	3	13	0	2	0	0	0	20	0	5	0	17	0	7	6	4	3	4	0	5	4	8	3	6	2	5	0	2	Eukaryota|Alveolata|Dinophyta|Syndiniales|MALV-II|MALV-II-Clade-9|MALV-II-Clade-9_X|MALV-II-Clade-9_X+sp.	no	parasite	no	heterotroph
OTU_919	CGCCCGTCGCTCCTACCGATTGAACGATCCGGTGAATAATTCGGACGGATTTCTTtttCGGTTCGCCGAAGTTGAGACCTGAAAGTTTAGTAAACCTTATCGTTTAGAGGAAGGAGAAGTCGTAACAAGGTTTCC	0	1	0	0	2	8	2	4	1	0	1	1	0	0	0	0	0	0	0	1	3	3	2	1	2	7	0	2	0	2	2	3	Eukaryota|Alveolata|Dinophyta|Syndiniales|MALV-II|MALV-II-Clade-8|MALV-II-Clade-8_X|MALV-II-Clade-8_X+sp.	no	parasite	no	heterotroph
OTU_920	CGCCCGTCGTTTCTTCCGACTGATACTCATTGTGAGTTGCAAGGACCCTTTATTGGGGAATTGCTGCGAATGCTTTGTATTGGAGGAAGAAaaaGTCGTAACAAGGTTATC	0	0	7	0	0	4	0	0	3	1	7	18	0	2	3	0	3	2	2	5	4	2	0	0	1	3	36	3	1	5	0	0	Eukaryota|Alveolata|Apicomplexa|Apicomplexa_X|Gregarines|Cephaloidophoroidea|Cephaloidophoroidea_X|Cephaloidophoroidea_X+sp.	no	parasite	no	heterotroph
OTU_922	CGCCCGTCGCACCTACCGATTGAATGGTCCGGTGAAATTCTCGGATTGTGGCATTGTTTCGCTTTCGGGCGAACGTTGCTGTAAaaaGTTAATTAAATCTTACCATTTAGAGGAAGGTGAAGTCGTAACAAGGTTTCC	0	1	0	0	1	8	0	3	0	4	5	2	0	0	0	0	0	0	2	2	4	7	0	4	0	4	1	2	0	0	0	1	Eukaryota|Stramenopiles|Stramenopiles_X|Labyrinthulea|Labyrinthulales|Labyrinthulaceae|Labyrinthulaceae_X|Labyrinthulaceae_X+sp.	no	NA	NA	not-found
OTU_923	CGCCCGTCGCTCCTACCGATTGAGCAATCCGGTGAATATTTCGGACCGTTTACATGATTGGTTCGCCAATTTTGTGAATGGAAAGTCAAGTGAACCTTATTGCTTAGAGGAAGGAGAAGTCGTAACAAGGTTTCC	4	2	0	0	5	4	5	0	0	0	2	4	1	1	0	1	0	1	0	0	2	2	4	1	3	1	3	0	1	2	0	2	Eukaryota|Alveolata|Dinophyta|Syndiniales|MALV-II|MALV-II-Clade-4|MALV-II-Clade-4_X|MALV-II-Clade-4_X+sp.	no	parasite	no	heterotroph
OTU_924	CGCCCGTCGCACCTACCGATTGAGTGTTCCGGTGAAATCTCGGGATTGCAGCATTGGTCCTTTATTGGATCGTTGCCGTGAAAACTTGCTTAAACCTTATCACTTAGAGGAAGGTGAAGTCGTAACAAGGTTTCC	0	2	0	0	3	5	0	3	1	3	1	0	0	1	0	1	2	1	4	0	2	2	0	1	0	5	0	3	0	0	1	0	Eukaryota|Stramenopiles|Stramenopiles_X|Bacillariophyta|Bacillariophyta_X|Radial-centric-basal-Coscinodiscophyceae|Leptocylindrus|Leptocylindrus+convexus	yes	NA	NA	phototroph
OTU_925	CGCCCGTCGCTGCTACCGATGAGTGATCCGGTAAACCTTCTGGACTGCTAAAGTCTCGAACTTTATGCGGGAAGTTAAGTAAACCATATCACTTAGAGGAAGCAGAAGTCGTAACAAGGTATCT	0	5	0	2	2	5	0	2	0	4	2	5	0	5	0	2	0	4	3	6	6	17	0	5	0	3	3	5	1	0	0	3	Eukaryota|Alveolata|Ciliophora|Oligohymenophorea|Scuticociliatia|Cinetochilidae|Cinetochilum|Cinetochilum+ovale	no	no	no	heterotroph
OTU_926	CGCCCGTCGCTCCTACCGATTGAGTGATCCGGTGAATAATTTGGACCGATGCTCTACTTGGTTTTCCAGGTTAAGCGTTGGGAAATCTAGTGAACCTTATCACTTAGAGGAAGGAGAAGTCGTAACAAGGTTTCC	1	2	2	17	0	2	0	1	0	1	0	0	0	0	0	5	0	3	0	0	0	1	0	0	0	0	0	8	0	0	0	0	Eukaryota|Alveolata|Dinophyta|Syndiniales|MALV-II|MALV-II-Clade-16|MALV-II-Clade-16_X|MALV-II-Clade-16_X+sp.	no	parasite	no	heterotroph
OTU_927	CGCCCGTCGCACCTACCGATTGAAACGATCGATGAACTCTTCGGATTTTGACTCTGCAAAGGTTCTGCCCGCGCATTGTCGAAaaaaGTTGATTAAATCTCCCGTTTTAGAGGAAGGTGAAGTCGTAACAAGGTTTCC	0	1	0	2	1	3	0	0	0	1	0	2	0	3	0	0	1	3	0	8	0	4	0	1	1	0	0	1	0	1	0	2	Eukaryota|Stramenopiles|Stramenopiles_X|Bicoecea|Pseudodendromonadales|Pseudodendromonadales_X|Bicosoecida|Bicosoecida+sp.	no	NA	NA	heterotroph
OTU_928	CGCCCGTCGCTCCTACCGATTGAATGGTCCGGTGAAAATTTCGGACAGTGACGATGCTGGCGGTTCGCCGCCGGCGCTGTCGCTGGAAGATCTTTAAACCTTATCATTTAGAGGAAGGAGAAGTCGTAACAAGGTTTCC	0	0	1	1	3	1	1	0	0	2	1	6	0	2	0	0	3	0	0	1	1	0	0	0	2	1	26	0	1	2	0	1	Eukaryota|Archaeplastida|Chlorophyta|Prasinococcales|Prasinococcales_X|Prasinococcales-Clade-B|Prasinoderma|Prasinoderma+coloniale	yes	no	no	NA
OTU_929	CGCCCGTCGCTCCTACCGATTGAATGGTCCGGTGAGCTTTTCGGACTGAGATGACGCAGCCGGTTCGCCGGCAGCGACGTTTCGGGAAGTTACGCAAACCTTATCATTTAGAGGAAGGAGAAGTCGTAACAAGGTTTCC	3	2	1	13	1	3	1	1	0	3	2	1	0	0	0	2	3	0	0	4	2	1	0	0	0	2	3	0	0	0	0	0	Eukaryota|Hacrobia|Haptophyta|Prymnesiophyceae|Prymnesiophyceae_X|Prymnesiophyceae_XX|Prymnesiophyceae_XXX|Prymnesiophyceae_XXX+sp.	yes	no	no	heterotroph
OTU_930	CGCCCGTCGCTCCTACCGATTGAGCAATCCGGTGAATAATTCGGACAGTCGCGTATGTCGGTTCGCCGGCGTACTTGTACTGAAAGTCTAGTGAACCTTATTGCTTAGAGGAAGGAGAAGTCGTAACAAGGTTTCC	13	6	4	1	2	3	0	0	0	3	1	3	3	0	0	0	2	1	0	0	0	0	3	3	0	1	2	3	0	0	0	0	Eukaryota|Alveolata|Dinophyta|Syndiniales|MALV-II|MALV-II-Clade-5|MALV-II-Clade-5_X|MALV-II-Clade-5_X+sp.	no	parasite	no	heterotroph
OTU_931	CGCCCGTCGCTCCTACCGATTGGATGATTCGGTAAGCACTTGGGAATTGACTGAAAACGCCCTCACGGGTTttttttGTTGACAACTTGTTCAAACCTAATCATCTAGAGGAAGGAGAAGTCGTAACAAGGTTTCC	0	0	0	0	1	0	2	1	1	4	0	4	1	1	0	2	4	2	0	1	4	0	2	2	5	0	2	4	4	11	2	2	Eukaryota|Rhizaria|Radiolaria|Acantharea|Acantharea_X|Acantharea_XX|Acantharea_XXX|Acantharea_XXX+sp.	no	no	NA	heterotroph
OTU_932	CGCCCGTCGCTCCTACCGATTGGATGTTTCGATGAGCCGTTCGGAGGAGACTGCTGAAGGCGTAAGCTCGGAAGCAGTTTCCAAAGTTCTGCAAATCTGAATATCTAGAGGAAGGAGAAGTCGTAACAAGGTTTCC	1	13	6	39	0	8	0	0	0	2	1	6	0	2	0	5	4	14	0	1	1	2	0	3	0	2	0	5	1	3	0	4	Eukaryota|Rhizaria|Radiolaria|RAD-A|RAD-A_X|RAD-A_XX|RAD-A_XXX|RAD-A_XXX+sp.	no	no	NA	heterotroph
OTU_933	CGCCCGTCGCTCCTACCGATTGAATGGTCCGGTGAAATCTTCGGATTGCTGGCCAGGACTTGGAAACTTGACCTGGCTGCGAGAAGTTGATTAAACCTTATCATTTAGAGGAAGGAGAAGTCGTAACAAGGTTTCC	3	1	3	4	3	2	0	2	5	1	2	6	1	1	1	1	3	10	75	1	0	4	4	3	0	2	2	1	0	3	6	4	Eukaryota|Hacrobia|Cryptophyta|Cryptophyceae|Cryptophyceae_X|Cryptomonadales|Chroomonas|Chroomonas+sp.	yes	no	no	NA
OTU_934	CGCCCGTCGCTCCTACCGATTGGTCGTTCCGGTGAATAATTCGGACCGGATTCTCGGTTGGTTCGCCAGCCTTGAGTCTGGAAAGTCTAGTAAACCTTAGCGACTAGAGGAAGGAGAAGTCGTAACAAGGTTTCC	10	1	11	2	0	0	0	0	0	0	2	0	0	0	1	0	2	1	0	0	0	0	2	0	0	3	1	2	0	0	0	0	Eukaryota|Alveolata|Dinophyta|Syndiniales|MALV-II|MALV-II-Clade-17|MALV-II-Clade-17_X|MALV-II-Clade-17_X+sp.	no	parasite	no	heterotroph
OTU_935	CGCCCGTCGCTCCTACCGATGAGTGGTCCGGTGAATAATTCGGACCGGCATAAATGGTGGTTCGCCACTTtttGCGCTGGAAAGTTTAGTAAACCTTATCACTTAGAGGAAGGAGAAGTCGTAACAAGGTTTCC	0	1	0	3	2	13	0	2	0	0	1	2	0	0	0	0	0	0	4	2	2	1	0	0	0	4	0	2	2	0	0	1	Eukaryota|Alveolata|Dinophyta|Syndiniales|MALV-II|MALV-II-Clade-10-and-11|MALV-II-Clade-10-and-11_X|MALV-II-Clade-10-and-11_X+sp.	no	parasite	no	heterotroph
OTU_936	CGCCCGTCGCTCCTACCGATTGAGTGTTCCGGTGAATAATTCGGACTGCAGCAATATTTGGATCCCGAACATTGCAGTGGAAAGTTTGGTGAACCTTAACACTTAGAGGAAGGAGAAGTCGTAACAAGGTTTCC	0	1	1	5	6	2	1	0	0	2	4	1	3	1	2	4	1	0	1	2	4	2	0	2	2	6	1	7	1	2	0	4	Eukaryota|Alveolata|Dinophyta|Dinophyceae|Uncultured|26|Uncultured-X|Uncultured-XX|dinoflagellate	NA	NA	NA	NA
OTU_937	CGCCCGTCGCTCCTACCGATTGGATGAATCGATGAGTCCTTTGGAGATTGCAGGTGAACGTTTCGGCTGGAACTTGCGATCAAAATTGTGCAAATCTGTTCATTTAGAGGAAGGAGAAGTCGTAACAAGGTTTCC	2	1	3	17	0	0	0	0	0	0	0	0	0	0	0	2	3	0	0	0	1	0	0	0	0	0	0	7	0	0	0	2	Eukaryota|Rhizaria|Radiolaria|RAD-B|RAD-B_X|RAD-B-Group-I|RAD-B-Group-I_X|RAD-B-Group-I_X+sp.	no	no	NA	heterotroph
OTU_939	CGCCCGTCGCTCCTACTGATTGAGCAATCCGGTGAATATTTTGGACCGGAGCCCATCAAGGCAACTTGTTTGGGCACTGGAAAATCAAGTTAACCTTATTGCTTAGAAGAAGGAGAAGTCGTAACAAGGTTTCC	2	0	0	0	8	2	5	0	1	0	4	0	0	0	0	0	0	2	0	1	12	2	0	0	3	0	2	4	0	0	0	0	Eukaryota|Alveolata|Dinophyta|Syndiniales|MALV-II|MALV-II-Clade-1|MALV-II-Clade-1_X|MALV-II-Clade-1_X+sp.	no	parasite	no	heterotroph
OTU_941	CGCCCGTCGCTCCTACCGATTGAATGATCCGGTGAGTTttttGGACCCTAGGAACGGCTTAGGTTCGCCTAACTGATTCTGGgggAAGATACGCAAACCTTATCATTTAGAGGAAGGAGAAGTCGTAACAAGGTTTCC	2	5	3	2	5	0	2	0	2	3	4	2	0	0	0	0	2	3	2	5	1	2	0	3	0	4	1	0	1	0	0	1	Eukaryota|Hacrobia|Haptophyta|Prymnesiophyceae|Prymnesiales|Chrysochromulinaceae|Chrysochromulina|Chrysochromulina_X+sp.	yes	no	no	phototroph
OTU_942	CGCCCGTCGCTCCTACCGATTGAGCAATCCGGTGAATATTTCGGACAGTCGTACGGTTGGGTTCGCTCAGCCGTTTGTACTGAAAGTCAAGTGAACCTTATTGCTTAGAGGAAGGAGAAGTCGTAACAAGGTTTCC	8	4	9	3	0	7	2	2	1	4	0	0	0	0	0	2	3	1	0	0	2	1	2	2	1	0	4	4	0	0	1	2	Eukaryota|Alveolata|Dinophyta|Dinophyta_X|Dinophyta_XX|Dinophyta_XXX|Dinophyta_XXXX|Dinophyta_XXXX+sp.	NA	NA	NA	NA
OTU_943	CGCCCGTCGCTCCTACCGATTGGATGATTCGGTAAGCTTTTGGGATTGATTGACTAACTGTCACTGACATTAGTTGTTAACAACTTAATCAAACCTAATCATCTAGAGGAAGGAGAAGTCGTAACAAGGTTTCC	0	0	0	0	4	8	2	2	0	0	7	4	0	0	0	0	0	0	1	1	2	3	0	1	1	4	5	3	0	0	0	0	Eukaryota|Rhizaria|Radiolaria|Acantharea|Arthracanthida-Symphyacanthida|Arthracanthida-Symphyacanthida_X|Amphibelone|Amphibelone+anomala	no	no	photo	photosymbiosis
OTU_944	CGCCCGTCGCTCCTACCGATTGAGTGATCCGGTGAATAATTCGGACCAGCGGCATCATGAGTTCGCTCACGACGCCATTGGAAAGTCTAGTGAGCCTTATCACTTAGAGGAAGGAGAAGTCGTAACAAGGTTTCC	0	10	2	2	0	0	1	0	0	3	0	0	3	0	0	6	1	2	0	1	0	1	4	0	3	2	0	0	0	2	0	2	Eukaryota|Alveolata|Dinophyta|Syndiniales|MALV-II|MALV-II-Clade-6|MALV-II-Clade-6_X|MALV-II-Clade-6_X+sp.	no	parasite	no	heterotroph
OTU_945	CGCCCGTCGCTCCTACCGATTGAGTGATCCGGTGAATAATTCGGACCGACGTTAGGAACAGTTCGCTGGTCTTtttGTCGGAAAGTCTAGTAAACCTTATCACTTAGAGGAAGGAGAAGTCGTAACAAGGTTTCC	0	0	1	1	0	8	0	2	0	0	3	2	0	1	0	0	0	0	0	4	6	4	0	0	0	4	0	4	0	0	0	0	Eukaryota|Alveolata|Dinophyta|Dinophyceae|Uncultured|72|Uncultured-X|Uncultured-XX|dinoflagellate	NA	NA	NA	NA
OTU_946	CGCCCGTCGCTCCTACCGATTGAGTGATCCGGTGAATTGTTCGGACCTGAGGCTTAGCCGGCAACGGCTTTGTCATGGGAAAGTTCTGTGAACCTTATCACTTAGAGGAAGGAGAAGTCGTAACAAGGTTTCC	15	14	6	2	0	0	0	2	0	0	0	0	0	0	0	0	6	3	0	0	2	3	2	4	0	0	0	0	0	0	0	1	Eukaryota|Alveolata|Dinophyta|Syndiniales|MALV-II|MALV-II-Clade-16|MALV-II-Clade-16_X|MALV-II-Clade-16_X+sp.	no	parasite	no	NA
OTU_947	CGCCCGTCGCTCCTACCGATTGAGTGATCCGGTGAATACTTCGGACTGCGGCAGTCTTCGGTTTCCGAGGACGGCTGCGGGAAGTTGAGTGAACCTTATCACTTAGAGGAAGGAGAAGTCGTAACAAGGTTTCC	7	1	15	2	0	2	0	3	0	1	0	2	2	0	0	3	5	0	0	1	5	2	7	1	0	4	3	0	0	2	0	2	Eukaryota|Alveolata|Dinophyta|Syndiniales|MALV-III|MALV-III_X|MALV-III_XX|MALV-III_XX+sp.	no	parasite	no	heterotroph
OTU_948	CGCCCGTCGCTACTACCGATTGAGTGGTCAGGTGAACCTTTTGGACAATTCGGTAACTCATACTCGAACTGGAATTTAAGTAAATCTTATCACTTAGAGGAAGTAAAAGTCGTAACAAGGTTTCC	0	2	2	3	1	0	0	3	0	2	0	4	0	2	0	0	1	7	2	2	0	1	0	3	0	4	0	2	0	6	1	1	Eukaryota|Alveolata|Ciliophora|Colpodea|Colpodea-1|Colpodea-1_X|Colpodea-1_XX|Colpodea-1_XX+sp.	no	NA	NA	heterotroph
OTU_949	CGCCCGTCGCTCCTACCGATTGAGTGTTCCGGTGAATAAATTGGACCTTTTGCATGCTTAGTTTCTTTGCACGCTTTGGGGAAGTTTCGTAAACCAAATCACTTAGAGGAAGGAGAAGTCGTAACAAGGTTTCT	0	6	0	0	2	4	0	2	0	3	8	4	0	4	0	0	0	0	0	8	4	21	0	10	0	2	5	1	0	0	0	4	Eukaryota|Alveolata|Ciliophora|Oligohymenophorea|Scuticociliatia|Orchitophryidae|Mesanophrys|Mesanophrys+carcini	no	parasite	no	heterotroph
OTU_950	CGCCCGTCGCTCCTACCGATTGAGTGATCCGGTGAGTTGTTCGGACCTGtgtgATTTCCGGCAACGGGTTTCACGTGGGAAAGTTCTGCAAACCTTATCACTTAGAGGAAGGAGAAGTCGTAACAAGGTTTCC	2	2	1	3	4	12	0	2	0	0	0	6	0	0	0	2	0	1	1	3	2	1	3	1	0	2	0	1	0	1	0	0	Eukaryota|Alveolata|Perkinsea|Perkinsida|Perkinsida_X|Perkinsida_XX|Perkinsus|Perkinsus+marinus	no	parasite	no	heterotroph
OTU_951	CGCCCGTCGCTCCTACCGATTTCGAGTGGTCCGGTGAACTTtttGGATAGGATCTGGCCCGTCTAGGACCTAGAAGTCAAGTAAACCTTATCACTTAGAGGAAGGAGAAGTCGTAACAAGGTTACT	2	3	3	2	0	0	1	0	0	0	0	2	0	1	0	0	3	3	0	0	0	0	1	1	2	0	0	0	0	0	1	1	Eukaryota|Alveolata|Ciliophora|Spirotrichea|Hypotrichia|Holostichidae|Metaurostylopsis|Metaurostylopsis+sp.	no	no	no	NA
OTU_953	CGCCCGTCGCTCCTACCGATTTCGAGTGGTCCCGTGAATTttttGGACTGAGAAGGTCTCGAATTTTCTTGGAAAGTCAAATAAACGGTACTACTTAGAGGAAGGAGAAGTCGTAACAAGGTTTCC	4	1	4	0	5	0	2	0	1	0	2	0	0	0	0	0	3	0	0	0	1	1	0	0	9	2	0	3	5	0	1	0	Eukaryota|Alveolata|Ciliophora|Spirotrichea|Oligotrichia|Strombidiidae|Strombidiidae_X|Strombidiidae_X+sp.	no	no	no	heterotroph
OTU_954	CGCCCGTCGCACCTACCGATTGAATGACTCGGTGAAATCTACGGACTACAGCCTACCAGCCCTCGGGCAGGAGGTCGTGGGAAGTAAATTAAACCTCGCCATTTAGAGGAAGGTGAAGTCGTAACAAGGTTTCC	3	2	0	2	0	0	0	0	0	0	2	1	1	0	0	0	6	0	15	1	1	0	2	0	0	3	0	0	0	0	1	0	Eukaryota|Stramenopiles|Stramenopiles_X|Chrysophyceae-Synurophyceae|Chrysophyceae-Synurophyceae_X|Clade-H|Clade-H_X|Clade-H_X+sp.	NA	NA	NA	NA
OTU_955	CGCCCGTCGCTCCTACCGATTGAGTGATCCGGTGAATAATTCGGACCTGGCGATGCATGAGTTCGCTCACGCACTGCCGGGAAAGTCTAGTGAGCCTTATCACTTAGAGGAAGGAGAAGTCGTAACAAGGTTTCC	25	15	8	11	6	4	5	8	8	4	5	5	4	3	0	13	7	4	2	0	5	4	14	10	3	7	5	4	1	3	0	6	Eukaryota|Alveolata|Dinophyta|Syndiniales|MALV-II|MALV-II-Clade-6|MALV-II-Clade-6_X|MALV-II-Clade-6_X+sp.	no	parasite	no	heterotroph
OTU_956	CGCCCGTCGCACCTACCGATTGAATGGTCCGGTGAAATGTTCGGACTGTGAGGATTTAGCTTTTGCGATCCTTGCGGAAAGTCTATTAAACCTTACCATTTAGAGGAAGGTGAAGTCGTAACAAGGTTTCC	1	2	1	0	7	10	0	0	0	10	9	6	0	2	0	0	0	0	8	30	9	18	0	2	0	0	12	4	0	0	0	10	Eukaryota|Stramenopiles|Stramenopiles_X|Stramenopiles_XX|Stramenopiles_XXX|Stramenopiles_XXXX|Stramenopiles_XXXXX|Stramenopiles_XXXXX+sp.	NA	NA	NA	NA
OTU_957	CGCCCGTCGCTTCTACCGATTGAGTGTTTCGGTGAATACTTTGGACTGACACCTTTATGGGTTCGCTCATTTTGGCGTTGGAAAATTGAGTAAACCTCAACACTTAGAGGAAGAAGAAGTCGTAACAAGGTTTCC	0	1	2	4	2	4	2	4	0	6	1	9	0	1	0	2	0	0	0	1	2	1	0	0	2	4	2	1	0	3	0	1	Eukaryota|Alveolata|Dinophyta|Syndiniales|MALV-II|MALV-II_X|MALV-II_XX|MALV-II_XX+sp.	no	parasite	no	heterotroph
OTU_958	CGCCCGTCGCTGCTACCGATTGAGTGGTCCGGTAAACCTTCTGGACTGTGCTGGTCTCGAACCAGTTGCGGGAAGTTAAGTAAACCTTATCACTTAGAGGAAGCAGAAGTCGTAACAAGGTATCT	4	6	2	3	5	3	0	3	0	0	2	6	1	5	0	1	5	40	1	6	13	13	7	11	0	2	3	14	0	5	0	3	Eukaryota|Alveolata|Ciliophora|Oligohymenophorea|Scuticociliatia|Scuticociliatia-1|Scuticociliatia-1_X|Scuticociliatia-1_X+sp.	no	NA	NA	heterotroph
OTU_959	CGCCCGTCGCTCCTACCGATTGAATGATCCGGTGAATAATTCGAACAGAGGCTAGGTAACTTGTAGATCTGCTTCAGGAAGTTTGGTGAACCTTATCACTTAGAGGAAGGAGAAGTCGTAACAAGGTTTCC	0	0	0	0	0	2	0	0	0	7	1	6	0	0	0	0	0	1	2	3	2	3	0	0	1	2	3	4	2	5	0	0	Eukaryota|Alveolata|Dinophyta|Syndiniales|MALV-I|MALV-I-Clade-2|MALV-I-Clade-2_X|MALV-I-Clade-2_X+sp.	no	parasite	no	heterotroph
OTU_960	CGCCCGTCGCTCCTACCGATTGAGTGGTCCGGTGAATAATTCGGACTGAAGCTTTGTTTGGTTCGCCGAACTCAGCTTTGGGAAGTCTAGTGAACCTTATCACTTAGAGGAAGGAGAAGTCGTAACAAGGTTTCC	1	0	3	17	0	2	0	0	0	0	0	1	1	3	0	4	0	3	0	0	1	2	0	1	0	1	0	2	1	0	0	0	Eukaryota|Alveolata|Dinophyta|Syndiniales|MALV-II|MALV-II-Clade-10-and-11|MALV-II-Clade-10-and-11_X|MALV-II-Clade-10-and-11_X+sp.	no	parasite	no	heterotroph
OTU_961	CGCCCGTCGCTCCTACCGATTTCGAGTGGTCCGGTGAACCTTTCGGATGGAAGAGGTCTTGAGCCAATTTCAGAAGTCAAGTAAACCACATCACTTAGAGGAAGGAGAAGTCGTAACAAGGTTTCC	2	1	0	0	1	6	0	1	0	2	0	5	1	0	0	0	2	14	2	2	0	0	1	5	2	7	0	12	0	3	0	2	Eukaryota|Alveolata|Ciliophora|Spirotrichea|Choreotrichia|Choreotrichia_X|Choreotrichia_XX|Choreotrichia_XX+sp.	no	no	no	heterotroph
OTU_962	CGCCCGTCGCTACTACCGATGAGTGGTCAGGTGAACCTTTTGGACAGTATTCTATTATTATAGAAACAGGAATTTAAGTAAATCTTATCACTTAGAGATAGTAAAAGTCGTAACAAGGTTTCC	0	3	0	0	4	0	0	0	0	1	0	5	0	1	0	0	2	10	0	1	2	1	0	0	0	0	0	0	0	4	0	2	Eukaryota|Alveolata|Ciliophora|Colpodea|Colpodea-1|Colpodea-1_X|Colpodea-1_XX|Colpodea-1_XX+sp.	no	NA	NA	heterotroph
OTU_963	CGCCCGTCGCACCTACCGATTGAATGGTCCGGTGAGAACTCGGGATTGTAGCTTGGCTCCTTCATTGGGGCTTGGCCGCGAGAACTTGTCCGAACCTTATCATTTAGAGGAAGGTGAAGTCGTAACAAGGTTTCC	0	0	0	0	3	0	0	0	9	0	2	1	0	0	0	0	0	0	107	0	0	2	0	0	0	0	50	0	0	0	5	0	Eukaryota|Stramenopiles|Stramenopiles_X|Bacillariophyta|Bacillariophyta_X|Polar-centric-Mediophyceae|Polar-centric-Coscinodiscophyceae_X|Polar-centric-Coscinodiscophyceae_X+sp.	yes	NA	NA	phototroph
OTU_964	CGCCCGTCGCACCTACCGATTGAATGGTCCGGTGAATCCTTCGGACTGTGACAATGTCGCCTTCATTGGAGACGCTGTCGTGGAAAGTTGGGTAAACCTTACCATTTAGAGGAAGGTGAAGTCGTAACAAGGTTTCC	0	5	0	5	0	3	0	1	0	0	4	0	0	0	0	0	0	0	0	10	0	6	0	2	0	4	2	0	0	0	0	1	Eukaryota|Stramenopiles|Stramenopiles_X|Bicoecea|Bicoecea_X|Bicoecea_XX|Bicoecea_XXX|Bicoecea_XXX+sp.	no	NA	NA	NA
OTU_966	CGCCCGTCGTTGCTACTGATTGGCTGTAGGGTAGAGATCGGCGGATTTCGACCAGTTGGGGTGACTCTTCTGGTTGGGAGAAACCTATCAATATTCTGCAGCTAGAAGAAGCAAAAGTCGTAACAAGGTTGCT	0	1	0	4	2	0	0	0	0	0	2	4	0	1	0	2	0	0	2	24	0	16	0	0	0	0	1	8	0	0	0	0	Eukaryota|Excavata|Discoba|Euglenozoa|Diplonemea|Diplonemea_X|Diplonemea_XX|Diplonemea_XX+sp.	no	no	no	heterotroph
OTU_967	CGCCCGTCGCTACTACCGATTGAACGGCTTAGTGAGTTTCGAGGATTTGGGTACTGTTCGGTTTCACGACCGTCAGTATCTGGAGAGCAGACACAAACTTGGTCGTTTAGAGGAAGTAAAAGTCGTAACAAGGTTTCC	1	0	0	0	1	1	0	1	0	0	0	0	0	0	0	0	1	1	0	0	0	0	0	0	0	3	0	0	0	0	0	0	Eukaryota|Rhizaria|Cercozoa|Filosa-Imbricatea|Filosa-Imbricatea_X|Novel-clade-2|Novel-clade-2_X|Novel-clade-2_X+sp.	no	NA	no	heterotroph
OTU_968	CGCCCGTCGCTCCTACCGATTGGATGAGTTGGTGAGTTAATCAGATTGCGCCGCTGTGCTTTCGAGCTCAGCGATGCGAGAAAGTTTGCAAACTGGACTATCTAGAGGAAGGAGAAGTCGTAACAAGGTTTCC	5	1	9	3	2	4	0	0	1	7	1	4	1	7	2	16	1	0	1	3	2	4	2	1	4	3	6	8	2	1	0	2	Eukaryota|Rhizaria|Radiolaria|Polycystinea|Collodaria-Nassellarida|Nassellarida|Lithomelissa|Lithomelissa+setosa	no	no	photo	photosymbiosis
OTU_969	CGCCCGTCGCTACTACCGATTGAGTGGTCAGGTGAACCTTTTGGACAGTATACTATTTTATTAGTAACAGGAATTTAAGTAAATCTTATCACTTAGAGGAAGTAAAAGTCGTAACAAGGTTTCC	4	7	2	3	4	2	0	2	0	6	1	8	0	1	0	0	3	15	1	8	8	10	0	2	0	1	3	1	0	8	0	2	Eukaryota|Alveolata|Ciliophora|Colpodea|Colpodea-1|Colpodea-1_X|Colpodea-1_XX|Colpodea-1_XX+sp.	no	NA	NA	heterotroph
OTU_970	CGCCCGTCGCTCCTACCGATTGAGCAATCCGGTGAATATTTCGGACCGAGTTCCTGATGGCAACTGATGGAATTTGGAAAGTCAAGTTAACCTTATTGCTTAGAGGAAGGAGAAGTCGTAACAAGGTTTCC	9	4	5	5	1	1	0	0	0	0	0	2	1	0	2	0	2	0	0	0	3	0	5	0	0	0	0	1	0	1	0	2	Eukaryota|Alveolata|Dinophyta|Syndiniales|MALV-II|MALV-II-Clade-1|Amoebophrya|Amoebophrya+ceratii	no	parasite	no	heterotroph
OTU_971	CGCCCGTCGCTCCTACCGATTGAGTGGTCCGGTGAATAATTCGGAGCGACCCAGACTTGGCAACAGGTTTGAGTCGCAAAGTCTAGTGAACCTTATCACTTAGAGGAAGGAGAAGTCGTAACAAGGTTTCC	2	3	0	26	2	7	0	1	0	0	0	2	0	0	0	6	2	1	0	1	1	1	0	0	0	0	0	0	0	0	0	0	Eukaryota|Alveolata|Dinophyta|Dinophyceae|Blastodiniales|01|Oodiniaceae|Piscinoodinium|sp.	no	parasite	no	heterotroph
OTU_972	CGCCCGTCGCTCCTACCGATTGGATGTGCTGGTGAAAAGTTCGGATTGGGAGTGGGAGACGGCAACGTATCCTGCTTCCGAGAAAATCTTTAAACCCTCCCATCTAGAGGAAGGAGAAGTCGTAACAAGGTTTCC	1	6	5	4	1	1	0	1	1	2	4	9	0	3	0	0	6	18	6	3	4	4	0	2	1	1	3	10	1	0	0	5	Eukaryota|Archaeplastida|Chlorophyta|Prasino-Clade-7|Prasino-Clade-7A|Prasino-Clade-7A1|Prasino-Clade-7A1_X|Prasino-Clade-7A1_X+sp.	yes	no	no	phototroph
OTU_974	CGCCCGTCGCTCCTACCGATTGAGTGATCCGGTGAATAATTCGGACCGACGCATTTTCTGGTTCGCCATTTTATGCGTTGGAAAGTCTAGTGAACCTTATCACTTAGAGGAAGGAGAAGTCGTAACAAGGTTTCC	11	15	14	26	2	6	4	1	2	12	3	9	4	8	1	3	5	11	2	5	1	5	8	8	3	10	7	5	0	3	0	5	Eukaryota|Alveolata|Dinophyta|Syndiniales|MALV-II|MALV-II-Clade-10-and-11|MALV-II-Clade-10-and-11_X|MALV-II-Clade-10-and-11_X+sp.	no	parasite	no	heterotroph
OTU_975	CGCCCGTCGCTCCTACCGATTGGATGATCCGGTGAATAATTCGGACTGCGGTTATTCTCGGTTTCCGAGATTGACTGCGGGAAGTTTAGTGAACCTTATCATCTAGAGGAAGGAGAAGTCGTAACAAGGTTTCC	1	2	1	0	7	2	2	2	0	0	4	5	0	0	0	0	1	3	1	1	2	1	0	0	0	0	0	1	0	1	0	0	Eukaryota|Alveolata|Dinophyta|Syndiniales|MALV-I|MALV-I-Clade-4|MALV-I-Clade-4_X|MALV-I-Clade-4_X+sp.	no	parasite	no	heterotroph
OTU_976	CGCCCGTCGCTGCTACCGATTGAGTGTCCTGGTGAATTATTCGGACTGAGTCCGGACGCGGTTTCCGCTGCCGGTACACGGAAAGTTTTGTAAACCCTGACACTTAGAGGAAGCAGAAGTCGTAACAAGGTTTCC	9	2	4	0	0	0	0	0	0	0	0	0	1	1	1	0	2	0	0	0	4	0	8	1	0	0	3	0	0	1	0	2	Eukaryota|Alveolata|Apicomplexa|Apicomplexa_X|Colpodellidae|Colpodellidae_X|Colpodellidae_XX|Colpodellidae_XX+sp.	no	no	no	heterotroph
OTU_977	CGCCCGTCGCACCTACCGATTGAATGGTCCGGTGAAACCTTCGGACCGAGGCGTGTACCTTCCTAAACAGTCGGTACCGCTTTGGAAAGTTGTTTAAACCTTACCATTTAGAGGAAGGTGAAGTCGTAACAAGGTTTCC	0	3	0	1	1	3	1	0	2	5	0	4	1	5	0	4	0	0	2	3	3	5	5	6	2	3	0	8	0	0	2	14	Eukaryota|Stramenopiles|Stramenopiles_X|MAST|MAST-3-12|MAST-3|MAST-3L|MAST-3L+sp.	no	NA	NA	heterotroph
OTU_978	CGCCCGTCGCACCAATTGATTGGATGACTCGATGAAaaaTCAGGACTGAGATTTCTTTTGCTTCATTGCAGAGGAAGTTTTGGGAATCTTtttAAATCTCGTTATCTAGAGATTGGTGAAGTCGTAACAAGGTTTCC	4	0	2	0	2	0	0	0	1	0	3	1	1	3	1	2	0	0	2	0	4	2	1	0	1	0	5	2	1	0	0	0	Eukaryota|Stramenopiles|Stramenopiles_X|Oomyceta|Oomyceta_X|Oomyceta_XX|Oomyceta_XXX|Oomyceta_XXX+sp.	no	NA	NA	NA
OTU_980	CGCCCGTCGCTCCTACCGATTGAGCAATCCGGTGAATATTTTGGACCGAAACTATGCGGGGCAACTCGTATGGTATTGGAAAATCAGGTTAACCTTATTGCTTAGAGGAAGGAGAAGTCGTAACAAGGTTTCC	10	9	1	2	0	0	0	0	0	0	0	0	2	1	0	0	1	3	0	0	4	1	3	0	0	0	0	0	0	1	0	0	Eukaryota|Alveolata|Dinophyta|Syndiniales|MALV-II|MALV-II-Clade-1|MALV-II-Clade-1_X|MALV-II-Clade-1_X+sp.	no	parasite	no	heterotroph
OTU_981	CGCCCGTCGCTCCTACCGATTGAGTGATCCGGTGAATAATTCGGACGGAGGCTAGCGTAAGTTTACTTACATTAGTTTCTGAAAGTCTAGTGAACCTTATCACTTAGAGGAAGGAGAAGTCGTAACAAGGTTTCC	4	1	2	5	0	4	0	4	0	3	1	1	0	0	1	2	2	1	0	1	2	2	1	3	0	2	0	5	0	0	0	0	Eukaryota|Alveolata|Dinophyta|Syndiniales|MALV-II|MALV-II-Clade-20|MALV-II-Clade-20_X|MALV-II-Clade-20_X+sp.	no	parasite	no	heterotroph
OTU_982	CGCCCGTCGCTCCTACCGATTGAGTGATCCGGTGAATAATTTGGACCGCTAACTGGGTAGTTCTACTGTCCAGTCTGCGGGAAGTCTAGTGAACCTTATCACTTAGAGGAAGGAGAAGTCGTAACAAGGTTTCC	0	0	0	1	2	0	2	0	3	2	0	0	1	1	0	4	0	0	0	0	0	0	0	0	15	5	0	2	4	0	0	0	Eukaryota|Alveolata|Dinophyta|Dinophyceae|Uncultured|158|Uncultured-X|Uncultured-XX|dinoflagellate	NA	NA	NA	NA
OTU_983	CGCCCGTCGCACCTACCGATTGAATGATTCGGTGAAAATTTCGGACTGTGGCTCGTTTGCTTTACGGCAATCTTGCCGTGGGAAGTTATTTAAACCTCATCATTTAGAGGAAGGTGAAGTCGTAACAAGGTTTCC	0	0	1	0	0	0	0	2	0	0	0	0	0	0	1	0	0	0	0	0	0	0	0	0	2	0	48	0	0	0	0	0	Eukaryota|Stramenopiles|Stramenopiles_X|Raphidophyceae|Raphidophyceae_X|Raphidophyceae_XX|Gonyostomum|Gonyostomum+semen	yes	NA	NA	NA
OTU_984	CGCCCGTCGCTGCCTCCGATTGAGTGATCCGGTGAATAATTCGGACCGGCTCTTTGTTTGGTTCGCCGAACTCAGTGCTGGAAAGTCTAGTAAACCTTATCACTTAGAGGAAGCAAAAGTCGTAACAAGGTTTCC	15	1	10	2	1	0	1	0	0	0	0	0	1	0	1	0	3	1	1	0	5	0	2	0	0	0	2	0	3	0	0	0	Eukaryota|Alveolata|Dinophyta|Syndiniales|MALV-II|MALV-II-Clade-10-and-11|MALV-II-Clade-10-and-11_X|MALV-II-Clade-10-and-11_X+sp.	no	parasite	no	heterotroph
OTU_985	CGCCCGTCGCTCCTACCGATTTCGAGTGATCCGGTGAGCCATTCGGACCGGCAAAGCCTCGTGCCGAGCTGGGAAGTCTAGCAAACCACATCACTTAGAGGAAGGAGAAGTCGTAACAAGGTTTCC	0	5	0	0	1	3	0	0	0	3	3	4	0	6	0	0	0	3	2	6	7	7	0	5	0	0	0	5	0	0	0	2	Eukaryota|Alveolata|Ciliophora|Spirotrichea|Choreotrichia|Choreotrichia_X|Choreotrichia_XX|Choreotrichia_XX+sp.	no	no	no	heterotroph
OTU_986	CGCCCGTCGCTCCTACCGATTGGGTGATCCGGTGAGTAATTCGGACCGGCAACTTTTGGGGTACGCCTCGTTAGATGCTGGAAAGTCTAGCGAACCTTATCACCTAGAGGAAGGAGAAGTCGTAACAAGGTTTCC	0	0	0	1	0	5	1	2	1	4	1	7	1	2	0	0	0	0	1	3	2	0	0	0	2	10	12	6	2	2	0	1	Eukaryota|Alveolata|Dinophyta|Syndiniales|MALV-II|MALV-II-Clade-20|MALV-II-Clade-20_X|MALV-II-Clade-20_X+sp.	no	parasite	no	NA
OTU_987	CGCCCGTCGCTACTACCGATTGAATGGCTTAGTGAGCTTTATGGATCTGCAACTCGGATTGGGTTTCCTTTCTGAGTAGTCGAGAAGTGAATCAAACTTGATCATTTAGAGGAAGTAAAAGTCGTAACAAGGTTTCC	1	2	3	1	2	0	1	1	1	0	0	0	0	1	0	0	2	2	2	0	0	0	0	0	2	0	0	0	0	1	1	1	Eukaryota|Rhizaria|Cercozoa|Filosa-Granofilosea|Limnofilida|Limnofilidae|Limnofilidae_X|Limnofilidae_X+sp.	no	no	no	NA
OTU_988	CGCCCGTCGCTACTACCGATTGAATGGCTTAGTGAGCCGTCTGGACTGTTGCACTTCCATTGGTAACTTTGGAGAGCATACGGGAAGGACGTCAAACTTGATCATTTAGAGGAAGTAAAAGTCGTAACAAGGTTTCC	0	0	0	0	1	1	1	0	1	0	0	0	0	0	0	0	2	0	0	1	3	0	0	0	4	0	2	0	0	1	0	0	Eukaryota|Rhizaria|Cercozoa|Filosa-Thecofilosea|Cryomonadida|Protaspa-lineage|Protaspa-lineage_X|Protaspa-lineage_X+sp.	no	no	no	heterotroph
OTU_989	CGCCCGTCGCTCCTACCGATTGAATGGTCCGGTGAAATCTTCGGATTGCTGGTTTTGGCTTGGCAACTTGCTTTGACTGCGAAAAGTTGATTAAACCTTATCATTTAGAGGAAGGAGAAGTCGTAACAAGGTTTCC	0	0	0	0	0	3	2	0	4	4	5	0	1	2	0	0	0	1	3	1	0	0	2	1	3	4	0	0	3	6	1	6	Eukaryota|Hacrobia|Cryptophyta|Cryptophyceae|Cryptophyceae_X|Cryptomonadales|Hemiselmis|Hemiselmis+brunnescens	yes	no	no	phototroph
OTU_990	CGCCCGTCGCTCCTACCGATTGAGCAATCCGGTGAATATTTCGGACCGATCCCATCGGgggCAACTCCGCTTGGGAATGGAAAGTCAAGTTAACCTTATTGCTTAGAGGAAGGAGAAGTCGTAACAAGGTTTCC	2	12	2	10	0	4	0	0	0	0	0	0	0	0	0	1	3	3	0	0	0	2	1	0	0	1	0	2	0	0	0	0	Eukaryota|Alveolata|Dinophyta|Syndiniales|MALV-II|MALV-II-Clade-1|MALV-II-Clade-1_X|MALV-II-Clade-1_X+sp.	no	parasite	no	heterotroph
OTU_992	CGCCCGTCGCACCTACCGATTGAATGGTCCGGTGAGGAGTCGAGATTGTGGATTAGCTCCTTTATTGGGGCCTTTCCGCGAGAACCTCTCCAAACCTTATCATTTAGAGGAAGGTGAAGTCGTAACAAGGTTTCC	0	0	0	0	0	0	0	0	2	0	0	1	0	0	0	0	0	0	42	1	2	2	0	0	0	0	0	0	0	0	3	0	Eukaryota|Stramenopiles|Stramenopiles_X|Bacillariophyta|Bacillariophyta_X|Polar-centric-Mediophyceae|Skeletonema|Skeletonema+tropicum	yes	NA	NA	not-found
OTU_993	CGCCCGTCGCACCTACCGATTGAATGGTCCGGCAAGCCCATCGGACTGCGACTCTTGTGACCTTTCGGGGAAACTTTGTTGCAGAAAGTTGTGCAAGCCTTACCATTTAGAGGAAGGTGAAGTCGTAACAAGGTTTCC	0	5	0	0	3	2	0	0	0	0	1	4	0	2	0	0	0	0	2	5	3	6	0	3	0	0	0	6	0	0	0	0	Eukaryota|Stramenopiles|Stramenopiles_X|MAST|MAST-3-12|MAST-3|MAST-3K|MAST-3K+sp.	no	NA	NA	heterotroph
OTU_994	CGCCCGTCGCACCTACCGATTGAATGGTCCGGTGAAGGCTTCGGAGGCGGCTTGCTCAATGTTTATTCGGAGAGCTTGCTGCCAAAGTTGAATGAACCTTACCATTTAGAGGAAGGTGAAGTCGTAACAAGGTTTCC	4	2	1	2	0	0	0	0	0	6	0	6	2	0	0	0	3	34	2	1	0	0	0	0	0	0	2	0	3	2	0	1	Eukaryota|Stramenopiles|Stramenopiles_X|MAST|MAST-4-6-7-8-9-10-11|MAST-11|MAST-11_X|MAST-11_X+sp.	no	NA	NA	heterotroph
OTU_995	CGCCCGTCGCACCTACCGATTGAATGGTCCGGTGAAGACTCGGGATTGTAGCGTGGCTCCTTTATTGGTGCTTCGCCGCGAGAACTTGTCTAAACCTTATCATTTAGAGGAAGGTGAAGTCGTAACAAGGTTTCC	1	0	0	0	4	2	1	1	0	2	4	5	1	1	0	0	0	0	1	0	10	3	1	0	2	5	7	0	0	0	0	0	Eukaryota|Stramenopiles|Stramenopiles_X|Bacillariophyta|Bacillariophyta_X|Polar-centric-Mediophyceae|Polar-centric-Coscinodiscophyceae_X|Polar-centric-Coscinodiscophyceae_X+sp.	yes	NA	NA	phototroph
OTU_996	CGCCCGTCGCTCCTACCGATTGAGTGATCCGGTGAATAATTCGGACCTGGACCTAATCGGGCAACCGTTTGGGTTTAGGAAAGTCTAGTGAACCTTATCACTTAGAGGAAGGAGAAGTCGTAACAAGGTTTCC	4	1	9	16	0	2	0	1	0	0	1	0	0	0	0	4	0	3	0	0	1	1	0	0	0	1	0	5	0	0	0	0	Eukaryota|Alveolata|Dinophyta|Syndiniales|MALV-II|MALV-II-Clade-22|MALV-II-Clade-22_X|MALV-II-Clade-22_X+sp.	no	parasite	no	not-found
OTU_997	CGCCCGTCGCTCCTACCGATGAATGTTCCGATGAAATTTTCGGAGGGCGCCTGTGACCCGGCGCGAGTCGGCGAACGGGAGGCCCGAAGTCGCTTAAATCTGAACATTTCGAGGAAGGAGAAGTCGTAACAAGGTTTCC	3	3	3	41	0	4	0	4	0	0	2	2	0	0	0	7	4	1	0	0	0	0	0	0	0	1	0	8	0	0	0	0	Eukaryota|Rhizaria|Radiolaria|Polycystinea|Spumellarida|Spumellarida-Group-I|Spumellarida-Group-I_X|Spumellarida-Group-I_X+sp.	no	no	NA	not-found
OTU_998	CGCCCGTCGCTCCTACCGATTGAGTGTGCTGGTGAAAAGTCAGGATGGTGAAGGATGCGAGTTTCTCAAACCCCTCGCCAGAATTTCTTTAAACCCTCGCACTTAGAGGAAGGAGAAGTCGTAACAAGGTTTCC	0	0	1	2	0	1	0	0	0	0	0	0	0	0	0	0	0	0	0	0	1	0	0	0	0	0	55	0	0	0	0	0	Eukaryota|Archaeplastida|Chlorophyta|Nephroselmidophyceae|Nephroselmidophyceae_X|Nephroselmidaceae|Nephroselmis|Nephroselmis+astigmatica	yes	no	no	phototroph
OTU_999	CGCCCGTCGCACCTACCGATGAAaaaTTAAACGAGGTCTCGGGACCCGGTTTTCtctcGGGTCAAACCGCGAGGTTACTAGGAAACCTGATCAAGTTTAATTCTTTAGAGGAAGGTGAAGTCGTAACAAGGTTGCT	0	1	0	0	0	2	0	0	0	0	2	6	0	0	0	1	0	0	0	0	0	5	0	1	0	0	0	45	0	0	0	0	Eukaryota|Stramenopiles|Stramenopiles_X|Labyrinthulea|Labyrinthulales|Labyrinthulaceae|Labyrinthulaceae_X|Labyrinthulaceae_X+sp.	no	NA	NA	heterotroph
OTU_1000	CGCCCGTCGCTTCTACCGATTGAATATTCCCATGAAATCTTCGGAGGAGCCCGATGAAATGGGCTTGCCCAAGGAATCGGTTTCCAAAGTCGTTTAAATCGGAACATTTAGAGGAAGGAGAAGTCGTAACAAGGTTTCC	0	0	0	3	2	15	0	4	0	0	3	4	0	0	0	0	0	0	1	2	0	2	0	0	0	0	3	3	0	0	0	0	Eukaryota|Rhizaria|Radiolaria|Polycystinea|Spumellarida|Pyloniidae-Spongodiscidae|Tetrapyle|Tetrapyle+sp.	no	no	NA	heterotroph
OTU_1001	CGCCCGTCGTTGCTACCGATTGATCTGCGGGTAGAGGTTGGCCGAATGGATGACTTAGTGGCAACGCTATTTCGTCTGTGAAACCAACCAATATCCTCAGGTTAGAGGAAGCAAAAGTCGTAACAAGGTTGCT	0	3	0	2	3	1	0	0	1	0	0	3	0	0	0	0	0	16	0	0	0	7	0	0	0	1	1	46	0	1	0	0	Eukaryota|Excavata|Discoba|Euglenozoa|Euglenida|Euglenales|Euglena|Euglena+splendens	yes	no	no	NA
OTU_1002	CGCCCGTCGCTCCTACCGATTGGATGATCCGGTGAATAATTCGGACTGGTAGAGGGTGTGGTCTTCCATGTCTTCTGCTGGGAAGTCTAGTGAACCTTATCATCTAGAGGAAGGAGAAGTCGTAACAAGGTTTCC	3	0	0	1	0	2	0	2	1	6	0	2	0	2	0	4	0	0	0	0	0	0	1	0	6	10	0	2	2	5	0	2	Eukaryota|Alveolata|Dinophyta|Syndiniales|MALV-III|MALV-III_X|MALV-III_XX|MALV-III_XX+sp.	no	parasite	no	heterotroph
OTU_1003	CGCCCGTCGCTACTACCGATTGAATGGCTTAGTGAGGTCTTGGGATTGGCTTCGGGGAGCCGGCAACGGCACCCTGTTGCTGAGAACTTGATCAAACTTGGTCATTTAGAGGAAGTAAAAGTCGTAACAAGGTTTCC	1	0	0	0	1	0	0	0	0	0	0	0	0	0	1	0	1	0	0	0	0	0	0	0	2	0	0	0	0	0	0	0	Eukaryota|Opisthokonta|Fungi|Basidiomycota|Agaricomycotina|Agaricomycetes|Vuilleminia|Vuilleminia+comedens	not-found	not-found	not-found	not-found
OTU_1004	CGCCCGTCGCTGCTACCGATTGGTATGTATGGTGAGATTtttGGACTGTGGCCACGATCCGGTCTCCGGTGAATGGCTACGGGAAGTTGCTCAAACCTTGCATACTAGAGGAAGCAAAAGTCGTAACAAGGTTTCC	0	0	0	0	2	0	4	0	2	0	0	0	1	2	0	2	1	0	0	0	0	1	4	5	2	0	2	0	0	1	3	2	Eukaryota|Hacrobia|Telonemia|Telonemia_X|Telonemia_XX|Telonemia-Group-1|Telonemia-Group-1_X|Telonemia-Group-1_X+sp.	no	no	no	not-found
OTU_1005	CGCCCGTCGCACCTACCGATTGGATGGTCCGGTGAGCCCTTCGGATCGTGGCGATGTCGCCTTCATTGGAGACGCCGCCGTGAAAAGTTGTGCAAACCTTACCATCTAGAGGAAGGTGAAGTCGTAACAAGGTTTCC	0	0	0	6	0	2	0	0	0	1	2	1	0	1	0	0	0	0	0	3	1	5	0	2	0	0	1	6	0	3	0	4	Eukaryota|Stramenopiles|Stramenopiles_X|Bicoecea|Bicoecea_X|Bicoecea_XX|Bicoecea_XXX|Bicoecea_XXX+sp.	no	NA	NA	NA
OTU_1006	CGCCCGTCGCTCCTACCGATTGAGTGATCCGGTGAATAATTCGGACTACAGGTCGCGCAATTCTTGTGCTTCACTGCAGGAAGTTTAGTGAACCTTATCACTTAGAGGAAGGAGAAGTCGTAACAAGGTTTCC	7	5	11	26	17	9	3	9	2	9	2	4	1	2	2	9	9	4	2	5	5	4	6	6	7	7	3	3	3	0	5	8	Eukaryota|Alveolata|Dinophyta|Syndiniales|MALV-I|MALV-I-Clade-5|MALV-I-Clade-5_X|MALV-I-Clade-5_X+sp.	no	parasite	no	NA
OTU_1007	CGCCCGTCGCTCCTACCGATTGAGCAATCCGGTGAATATTTCGGACGGATGGCCTTCGGGGCAACTCGTTAGGTCGTCTGAAAGTCAAGTTAACCTTATTGCTTAGAGGAAGGAGAAGTCGTAACAAGGTTTCC	7	21	2	7	1	1	7	4	2	1	1	1	4	9	8	6	4	1	0	0	1	3	5	8	6	5	1	0	1	1	0	1	Eukaryota|Alveolata|Dinophyta|Syndiniales|MALV-II|MALV-II-Clade-1|MALV-II-Clade-1_X|MALV-II-Clade-1_X+sp.	no	parasite	no	heterotroph
OTU_1008	CGCCCGTCGCTCCTACCGATTGAATGGTCCGGTGAAATCTTCGGATTGCTGATCATGATCTAGCAATAGAGCTTGGTTGCGAGAAGTTGATTAAACCTTATTATTTAGAGGAAGGAGAAGTCGTAACAAGGTTTCC	1	7	2	5	0	0	0	1	0	0	1	5	0	2	0	0	3	8	1	1	1	1	0	3	2	1	0	0	0	4	0	0	Eukaryota|Hacrobia|Cryptophyta|Cryptophyceae|Cryptophyceae_X|Cryptomonadales|Proteomonas|Proteomonas+sulcata	yes	no	no	phototroph
OTU_1009	CGCCCGTCGCTCCTACCGATTGAGTGATCCGGTGAATACTTCGGAGTGCAGACTCTACAGTTTCTGTTTTGTTTGCGCAAAGTTGAATAAACCTTATCACTTAGAGGAAGGAGAAGTCGTAACAAGGTTTCC	5	2	4	8	3	3	2	1	1	1	1	3	1	0	1	4	4	2	0	0	5	4	4	4	2	5	1	10	0	0	1	0	Eukaryota|Alveolata|Dinophyta|Syndiniales|MALV-I|MALV-I-Clade-4|MALV-I-Clade-4_X|MALV-I-Clade-4_X+sp.	no	parasite	no	heterotroph
OTU_1011	CGCCCGTCGCTCCTACCGATTGAGTGATCCGGTGAATAATTCGGACCGGAGGTTGCCTGAGTTCGCTCTAGTAATCACTGGAAAGTCTAGTAAGCCTTATCACTTAGAGGAAGGAGAAGTCGTAACAAGGTTTCC	3	2	2	17	0	9	0	7	3	18	6	7	2	2	3	6	5	1	0	2	2	3	0	2	4	15	21	4	4	4	2	4	Eukaryota|Alveolata|Dinophyta|Syndiniales|MALV-II|MALV-II-Clade-6|MALV-II-Clade-6_X|MALV-II-Clade-6_X+sp.	no	parasite	no	heterotroph
OTU_1012	CGCCCGTCGCACCTACCGATTGAGTGTTCCGTTGAGATGATTGGATCTTttttATTGGATTGAgagaTTCGTTAAGagagaAaaaTTCAGCAAAACTTGACACTTAGAGGAAGGTGAAGTCGTAACAAGGTTTCC	0	2	1	6	1	2	1	1	0	0	0	0	0	0	0	0	3	1	0	0	0	0	0	0	0	1	0	0	0	0	0	0	Eukaryota|Alveolata|Ciliophora|Litostomatea|Trichostomatia|Polycostidae|Polycostidae_X|Polycostidae_X+sp.	no	mutualist	no	not-found
OTU_1014	CGCCCGTCGCTCCTACCGATTGAGCAATCCGGTGAATAATTCGGACTGATAGGCTTGGTGGCAACATCGAGTTTGTCGGAAAGTCTAGTGAACCTTATTGCTTAGAGGAAGGAGAAGTCGTAACAAGGTTTCC	0	1	1	3	0	0	1	2	0	0	0	4	0	0	0	0	0	1	1	1	0	0	0	0	4	4	11	1	0	0	0	1	Eukaryota|Alveolata|Dinophyta|Syndiniales|MALV-II|MALV-II-Clade-1|Amoebophrya|Amoebophrya+ceratii	no	parasite	no	heterotroph
OTU_1016	CGCCCGTCGCTCCTACCGATTGAGCAATCCGGTGAATAGTTTGGACCGAGCTCTGTGTTGGTTCGCCGGCGCAGAATTTGGAAAATCCAGTGAACCTTATTGCTTAGAGGAAGGAGAAGTCGTAACAAGGTTTCC	2	3	2	3	8	0	1	0	0	0	1	0	1	0	0	0	0	0	1	0	11	0	2	1	3	1	0	3	0	0	0	0	Eukaryota|Alveolata|Dinophyta|Syndiniales|MALV-II|MALV-II-Clade-33|Amoebophrya|Amoebophrya+sp.	no	parasite	no	heterotroph
OTU_1017	CGCCCGTCGCTCCTACCGATGAATGAATCGGTGAGAATTTGGGAGAGCTGAAGagagGATTTGGGTTGGAAACGGCCTAGATCTGAAACGTGTCGAgagaTGCGGGAGCTACAAACTTGTTCAAACCTGTTCATTTAGAGGAAGGAGAAGTCGTAACAAGGTATTC	0	2	0	1	1	0	0	0	0	0	0	1	0	0	0	0	1	22	0	2	0	11	0	0	0	0	0	1	0	1	0	0	Eukaryota|Archaeplastida|Chlorophyta|Nephroselmidophyceae|Nephroselmidophyceae_X|Nephroselmidaceae|Nephroselmidaceae_X|Nephroselmidaceae_X+sp.	yes	no	no	phototroph
OTU_1018	CGCCCGTCGCTCCTACCGATTGAGCAATCCGGTGAATATTTCGGACAGTCGTTTGGGAAGGTTCGCTTTCCCATTTGTACTGAAAGTCAAGTGAACCTTATTGCTTAGAGGAAGGAGAAGTCGTAACAAGGTTTCC	3	3	12	1	0	0	0	0	0	0	0	0	2	0	1	0	4	1	0	1	3	0	2	0	0	0	8	2	0	0	0	0	Eukaryota|Alveolata|Dinophyta|Syndiniales|MALV-II|MALV-II-Clade-5|MALV-II-Clade-5_X|MALV-II-Clade-5_X+sp.	no	parasite	no	heterotroph
OTU_1019	CGCCCGTCGCTACTACCGATTGGATGGTCTGGTGAGTCGTCCGGATTGCGGCTCTAGTTCGGGCAACCGGACTTTGCTGCGAGAAGTTCCGCAAACCCTATCATCTAGAGGAAGTAAAAGTCGTAACAAGGTTTCC	2	2	0	0	4	3	4	7	0	1	1	1	0	1	0	1	2	14	2	1	2	3	1	6	0	2	2	1	1	4	0	6	Eukaryota|Hacrobia|Telonemia|Telonemia_X|Telonemia_XX|Telonemia-Group-2|Telonemia-Group-2_X|Telonemia-Group-2_X+sp.	no	no	no	heterotroph
OTU_1020	CGCCCGTCGCTCCTACCGATTGGATGAATCGATGAGTTCTTTGGAGGTCGGTAAGATGTCTTTCGGGACGGACTACTGACCAAAATTGCGCAAATCTGTTCATCTAGAGGAAGGAGAAGTCGTAACAAGGTTTCC	0	3	3	17	0	0	0	0	0	0	0	0	0	0	0	3	2	1	0	0	0	0	0	0	0	0	0	4	0	0	0	0	Eukaryota|Rhizaria|Radiolaria|RAD-B|RAD-B_X|RAD-B-Group-I|RAD-B-Group-I_X|RAD-B-Group-I_X+sp.	no	no	NA	heterotroph
OTU_1021	CGCCCGTCGCTACTATCGATTGGAGTATTTAGTGAGGTCTACGGACTGGGACCCTTTGGGAGATTTTATATTTCCCTTAGAGATCCGGAAAGTAGCACGAACTTGATGCTCTAGAGAAAGTAAAAGTCGTAACAAGGTTTCT	0	1	0	3	2	4	0	1	0	0	3	0	0	2	0	0	0	0	0	0	0	12	0	1	0	4	2	5	0	0	0	0	Eukaryota|Rhizaria|Cercozoa|Filosa-Chlorarachnea|Filosa-Chlorarachnea_X|LC104-lineage|LC104-lineage_X|LC104-lineage_X+sp.	not-found	not-found	not-found	not-found
OTU_1022	CGCCCGTCGCTACTACCGATTGAATGGTTTAGTGAGTCCTCGGGATCAGTCCTCTGAGCGTGGCAACACGCACTCTGGACAGAGAACTTGGTCAAACTTGATCATTTAGAGGAAGTAAAAGTCGTAACAAGGTTTCC	3	1	1	1	0	2	0	0	0	0	1	1	0	0	0	0	5	2	6	2	0	7	4	1	1	0	0	1	0	0	0	1	Eukaryota|Opisthokonta|Choanoflagellida|Choanoflagellatea|Acanthoecida|Stephanoecidae_Group_D|Stephanoecidae_Group_D_X|Stephanoecidae_Group_D_X+sp.	no	no	no	heterotroph
OTU_1023	CGCCCGTCGCTCCTACCGATTGAATGATCCGGTGAGGCCcccGGACTGAGGCAACTGGTGTGGTTCGCCACACTGGATGTTTTGGGAAGCTGTCCAAACCTTATCATTTAGAGGAAGGAGAAGTCGTAACAAGGTTTCC	6	0	14	1	0	0	0	0	0	0	0	0	0	0	0	0	6	0	1	0	1	0	1	0	0	0	3	0	1	0	0	0	Eukaryota|Hacrobia|Haptophyta|Prymnesiophyceae|Prymnesiales|Chrysochromulinaceae|Chrysochromulina|Chrysochromulina_X+sp.	yes	no	no	phototroph
OTU_1024	CGCCCGTCGCTCCTACCGATGAATGATCCGGTGAGCTACAAGGACTGGACTTCTGGCCTCGGGTTTCCGAGGAACGGTCGTCCGGGATTTGTCGCAAACCTTATCATTTAGAGGAAGGAGAAGTCGTAACAAGGTTTCC	0	5	0	2	2	2	0	0	0	2	3	0	0	2	0	0	0	1	1	6	15	7	0	0	0	0	3	3	0	0	0	1	Eukaryota|Rhizaria|Cercozoa|Endomyxa|Endomyxa_X|Endo4-lineage|Endo4-lineage_X|Endo4-lineage_X+sp.	no	NA	no	heterotroph
OTU_1025	CGCCCGTCGCTCCTACCGATTGAGTGATCCGGTGAATAATTCGGACCCGATGTTGCATGAGTTCGCTCACGCATCAATGGGAAAGTCTAGTGAGCCTTATCACTTAGAGGAAGGAGAAGTCGTAACAAGGTTTCC	5	9	6	104	10	49	2	7	1	0	5	11	0	0	0	12	12	6	4	5	8	5	1	1	4	16	7	14	0	0	1	2	Eukaryota|Alveolata|Dinophyta|Syndiniales|MALV-II|MALV-II-Clade-6|MALV-II-Clade-6_X|MALV-II-Clade-6_X+sp.	no	parasite	no	heterotroph
OTU_1026	CGCCCGTCGCACCTACCGATTGAACGATTCGGTGAATCCTTGGGATTGTGGCAATGTCACCTTCATTGGAGACGTCGCTGTGAGAACTCGTGTGAACCTCATCGTTTAGAGGAAGGTGAAGTCGTAACAAGGTTTCC	0	0	0	0	1	0	0	0	0	0	0	0	0	1	0	2	0	0	0	3	0	5	3	3	0	4	1	2	1	0	0	13	Eukaryota|Stramenopiles|Stramenopiles_X|Labyrinthulea|Labyrinthulales|Labyrinthulaceae|Labyrinthulaceae_X|Labyrinthulaceae_X+sp.	no	NA	NA	NA
OTU_1027	CGCCCGTCGCACCTACCGATTGAATGGTCCGGTGAAGCCTCGGGATTGTGATTGGTTTCCTTTATTGGGAGTCGGTTGCGAGAACCTGTCTAAACCTTATCATTTAGAGGAAGGTGAAGTCGTAACAAGGTTTCC	0	2	2	4	3	0	0	0	0	0	8	14	0	0	0	4	3	4	2	5	2	2	0	1	0	1	43	25	1	3	0	0	Eukaryota|Stramenopiles|Stramenopiles_X|Bacillariophyta|Bacillariophyta_X|Raphid-pennate|Pseudo-nitzschia|Pseudo-nitzschia+heimii	yes	NA	NA	phototroph
OTU_1028	CGCCCGTCGCTCCTACCGATCGAGTGATCCGGTAAATAATTCAGACTTGTGCAATGGTTGGCCTCCGAGCATTGCAATATAACGTTGTGTAAACCTTATCACTTAGAGGAAGGAGAAGTCGTAACAAGGTTTCC	1	9	5	4	0	1	0	0	0	3	1	2	0	4	1	0	5	7	0	2	3	3	2	3	2	1	2	5	1	0	1	2	Eukaryota|Alveolata|Dinophyta|Dinophyceae|Uncultured|02|Uncultured-X|Uncultured-XX|dinoflagellate	NA	NA	NA	NA
OTU_1029	CGCCCGTCGCTCCTACCGATTGAGTGATCCGGTGAATAATTCGGACGGCACCTTTTGGCAGTTTCTGCCATGAGGAGCTGGAAGTTTAGTGAACCTTATCACTTAGAGGAAGGAGAAGTCGTAACAAGGTTTCT	0	1	3	3	0	3	1	1	2	0	1	10	0	0	0	2	1	1	8	0	0	2	0	3	0	3	2	2	1	0	1	2	Eukaryota|Alveolata|Dinophyta|Syndiniales|MALV-IV|MALV-IV-Syndinium-Group|Syndinium|Syndinium+sp.	no	parasite	no	heterotroph
OTU_1030	CGCCCGTCGCTACTACCGATCGAGTGGTCAGGTGAACCTTTTGGACAGTACTACTTTATTGTAGACAGGAATTTAAGTAAATCTTATCACTTAGAGGAAGTAAAAGTCGTAACAAGGTTTCC	7	2	4	5	0	0	0	1	0	0	2	8	0	1	0	2	19	16	4	1	1	2	1	1	0	1	2	0	6	5	1	2	Eukaryota|Alveolata|Ciliophora|Colpodea|Colpodea-1|Colpodea-1_X|Colpodea-1_XX|Colpodea-1_XX+sp.	no	NA	NA	heterotroph
OTU_1031	CGCCCGTCGCACCTACCGATTGAATGGTCCGGTGAAATCTCGGGACGGCGGCTTGGTCGCTTGCGTCCGACTGCTGAAACTTGATTAAACCATATCATTTAGAGGAAGGTGAAGTCGTAACAAGGTTTCC	0	0	0	0	0	0	0	0	1	0	1	0	0	0	0	0	0	0	34	1	0	0	0	0	0	0	0	0	0	0	0	0	Eukaryota|Stramenopiles|Stramenopiles_X|Labyrinthulea|Labyrinthulales|Labyrinthulaceae|Oblongichytrium|Oblongichytrium+sp.	no	NA	NA	NA
OTU_1032	CGCCCGTCGCTCCTACCAATTGGTATAAACGGTGAAAAGTTCGGAGACAACTTTCGTTCAGAGTCAAATCTGATGTTAGATATCAAAGTTCTTTAAATCTTTTGTACTAGAGGAAGGAGAAGTCGTAACAAGGTTTCC	0	0	0	2	1	2	0	0	0	0	2	1	0	0	0	5	0	0	0	0	4	1	0	0	1	0	0	18	3	0	0	0	Eukaryota|Opisthokonta|Fungi|Basidiomycota|Agaricomycotina|Agaricomycetes|Agaricomycetes_X|Agaricomycetes_X+sp.	no	NA	NA	NA
OTU_1033	CGCCCGTCGCTCCTACCGATTGAGCAATCCGGTGAATACTTTGGACCTACGGATATGGTGGAAACACTGTATCCGCGGGAAAATTGAGTAAACCTTATTGCTTAGAGGAAGGAGAAGTCGTAACAAGGTTTCC	8	0	14	1	0	1	0	0	0	0	0	1	0	0	0	0	1	3	0	0	2	0	0	0	1	0	2	0	0	0	0	0	Eukaryota|Alveolata|Dinophyta|Syndiniales|MALV-II|MALV-II-Clade-1|MALV-II-Clade-1_X|MALV-II-Clade-1_X+sp.	no	parasite	no	heterotroph
OTU_1035	CGCCCGTCGCTACTACCGATTGAATTGGGAAGTGAGGTCTCGGGAGTGATATGTTGACGAGCGCAAGTGAGTCGACACGTTGCAAACTTGATCAAACTTGTCTGTTTAGAGGAAGTAAAAGTCGTAACAAGGTATCC	0	0	1	0	14	2	4	0	0	0	2	2	0	0	0	0	0	0	0	0	15	0	2	3	1	0	0	0	0	0	3	0	Eukaryota|Rhizaria|Cercozoa|Cercozoa_X|Cercozoa_XX|Cercozoa_XXX|Cercozoa_XXXX|Cercozoa_XXXX+sp.	no	NA	no	not-found
OTU_1036	CGCCCGTCGCTCCTACCGATTTCGAGTGGTCCGGTGAGCCTTTTGGAGAGTGAACGGCCTTGAGTTGTTTGCTCGAAGTCAGGCAAATCTTACTACTTAGAGGAAGGATAAGTCGTAACAAGGTTTCC	0	0	0	2	0	0	0	0	0	0	5	1	0	0	0	0	12	0	12	0	0	0	0	0	0	0	0	0	6	0	0	0	Eukaryota|Alveolata|Ciliophora|Spirotrichea|Oligotrichia|Strombidiidae|Strombidiidae_X|Strombidiidae_X+sp.	no	no	no	heterotroph
OTU_1037	CGCCCGTCGCTCCTACCGATTGAGTGTTCCGGTGAGCAATTCGGACTGACGTCTTAAAAGGTTTCCTTttttGATGTTGGAAAGTCTCGCAAACCTTAACACTTAGAGGAAGGAGAAGTCGTAACAAGGTTTCC	0	0	1	0	2	0	0	0	0	0	0	0	0	0	0	0	1	0	1	0	3	0	0	0	1	0	0	1	0	0	0	0	Eukaryota|Alveolata|Dinophyta|Syndiniales|MALV-II|MALV-II-Clade-16|MALV-II-Clade-16_X|MALV-II-Clade-16_X+sp.	no	parasite	no	heterotroph
OTU_1038	CGCCCGTCGCTCCTACCGATTGAACGATCCGGTGAATAATTCGGACGGACTCCTCTGTCGGTTCGCCGACGTTGGAGTCTGAAAGTTTAGTAAACCTTATCGTTTAGAGGAAGGAGAAGTCGTAACAAGGTTTCC	12	2	4	4	5	6	11	6	1	0	2	4	2	6	1	8	0	1	0	2	7	3	15	4	5	7	1	3	3	2	3	4	Eukaryota|Alveolata|Dinophyta|Syndiniales|MALV-II|MALV-II-Clade-8|MALV-II-Clade-8_X|MALV-II-Clade-8_X+sp.	no	parasite	no	heterotroph
OTU_1040	CGCCCGTCGCTCCTACCGATTGAATGAACCGGTGAATAATCCGGATTGCGAGTAGTGCTGGTTTCCAGCGCTAATCACGAGAAGTTTAGTGAACCTTTTCATTTAGAGGAAGGAGAAGTCGTAACAAGGTTTCC	6	1	3	10	3	10	0	4	0	0	3	5	0	0	0	6	2	4	4	3	2	1	0	2	0	7	5	7	0	0	0	0	Eukaryota|Alveolata|Dinophyta|Syndiniales|MALV-I|MALV-I-Clade-2|MALV-I-Clade-2_X|MALV-I-Clade-2_X+sp.	no	parasite	no	NA
OTU_1041	CGCCCGTCGCTACTACCGATTGAACGTCTTAGTGAGTTCCAAGGATCGAGGTTTTCTGGGCCTTTGGCACAGTCTTCTCTTGAGAGCAGGTGCAAACTTGGTCGTTTAGAGGAAGTAAAAGTCGTAACAAGGTTTCC	3	4	0	0	0	2	0	1	0	0	0	0	0	0	0	0	2	3	5	0	0	0	0	0	0	0	0	0	0	0	0	0	Eukaryota|Rhizaria|Cercozoa|Filosa-Imbricatea|Filosa-Imbricatea_X|Novel-clade-2|Novel-clade-2_X|Novel-clade-2_X+sp.	no	NA	no	heterotroph
OTU_1042	CGCCCGTCGCTCCTACCGATTGAGCAATCCGGTGAATATTTCGGACCGAGAGCTAGATAGGTTCGCCTGTTTAGTTtttGGAAAGTCAAGTGAACCTTATTGCTTAGAGGAAGGAGAAGTCGTAACAAGGTTTCC	0	0	0	3	2	0	0	0	0	6	0	0	3	2	2	15	0	2	0	0	0	0	1	2	4	2	1	2	1	3	0	2	Eukaryota|Alveolata|Dinophyta|Syndiniales|MALV-II|MALV-II-Clade-3|Amoebophrya|Amoebophrya+sp.	no	parasite	no	NA
OTU_1044	CGCCCGTCGCACCTACCGATTGAATGCTCCCGTGAGGCTTTTGGACTGAGGTTGACGCTTCCTTCATTGGAGACGTAATTTTGGGAAGTTATCCAAACGTTAGCATTTAGAGGAAGGTGAAGTCGTAACAAGGTTTCC	73	13	63	8	14	6	16	11	3	7	25	12	10	3	3	5	109	22	50	1	34	12	23	35	10	7	26	12	15	11	8	24	Eukaryota|Stramenopiles|Stramenopiles_X|MAST|MAST-3-12|MAST-3|MAST-3E|MAST-3E+sp.	no	NA	NA	heterotroph
OTU_1045	CGCCCGTCGCTACTACCGATTGAATGGTATAGTGAGGTCTCCGGATTGCCTTTTGGCGAGATGCTGAACAAACTATTTCATTTAGAGGAAGTAAAAGTCGTAACAAGGTTTCC	0	0	0	0	0	3	3	1	0	7	2	0	0	0	0	0	0	0	0	1	0	4	3	2	1	3	1	0	0	3	3	2	Eukaryota|Opisthokonta|Mesomycetozoa|Ichthyosporea|Ichthyosphonida|Abeoformidae_Group_MAIP_2|Abeoformidae_Group_MAIP_2_X|Abeoformidae_Group_MAIP_2_X+sp.	no	parasite	no	heterotroph
OTU_1046	CGCCCGTCGCTCCTACCGATTGAGCAATCCGGTGAATAGTTCGGACCGAAATCtctcGGGGCAACTCGTTGAGGATTTGGAAAGTTCAGTAAACCTTATTGCTTAGAGGAAGGAGAAGTCGTAACAAGGTTTCC	0	0	3	1	2	2	1	1	0	2	3	1	0	0	0	3	0	0	0	2	0	0	1	2	2	2	0	0	0	2	1	2	Eukaryota|Alveolata|Dinophyta|Syndiniales|MALV-II|MALV-II-Clade-1|MALV-II-Clade-1_X|MALV-II-Clade-1_X+sp.	no	parasite	no	heterotroph
OTU_1047	CGCCCGTCGCTGCTACCGATTGAACGGTCCGGTGAGGTCTTCGGACTGAGACAACGCAGCCGGTTCGCCGGCAGCGATGTTTTGGGAAGTCGCCCAAACCTTATCGTTTAGAGGAAGCAAAAGTCGTAACAAGGTTTCC	5	2	5	3	3	0	0	1	0	0	1	1	0	4	0	0	0	1	2	1	2	4	0	0	0	0	2	0	0	0	0	0	Eukaryota|Hacrobia|Haptophyta|Prymnesiophyceae|Prymnesiophyceae_X|Prymnesiophyceae_XX|Prymnesiophyceae_XXX|Prymnesiophyceae_XXX+sp.	yes	no	no	heterotroph
OTU_1048	CGCCCGTCGCTCCTACCGATTGAGTGATCCGGTGAATAATTCGGACACGTGTTGGCTGCAGTTCGCTGCTACCTTTACGTGAAAGTCTAGTGAACCTTATCACTTAGAGGAAGGAGAAGTCGTAACAAGGTTTCC	0	0	1	3	2	4	0	0	0	0	1	13	0	0	0	1	3	2	0	1	2	2	0	0	0	1	0	3	0	2	0	0	Eukaryota|Alveolata|Dinophyta|Syndiniales|MALV-II|MALV-II-Clade-7|MALV-II-Clade-7_X|MALV-II-Clade-7_X+sp.	no	parasite	no	NA
OTU_1049	CGCCCGTCGCACCTACCGATTGAATGTTTCGGTGAAGATTCCGGATAGAACTAATTTGATTTATTTCATTtttGTTTTAGAAGCTATCTAAACCTCAACATTTAGAGGAAGGTGAAGTCGTAACAAGGTTTCC	4	1	0	4	0	0	0	0	1	0	4	0	0	0	2	0	17	1	0	1	0	0	0	0	0	0	1	0	5	0	0	0	Eukaryota|Stramenopiles|Stramenopiles_X|MOCH|MOCH-5|MOCH-5_X|MOCH-5_XX|MOCH-5_XX+sp.	yes	NA	NA	phototroph
OTU_1050	CGCCCGTCGCTCCTACCGATTGAGCAATCAGGTGAGCTGTTTGGACTGCTGCTCGACGGGGCAACTCGTTCTTGCGGCGGAAAGTTCCGCTAACCTTATTGCTTAGAGGAAGGAGAAGTCGTAACAAGGTTTCC	0	0	0	1	2	2	1	0	0	0	11	10	0	0	0	0	2	0	1	0	0	0	2	0	0	0	0	0	1	0	0	0	Eukaryota|Alveolata|Dinophyta|Syndiniales|MALV-II|MALV-II-Clade-1|MALV-II-Clade-1_X|MALV-II-Clade-1_X+sp.	no	parasite	no	heterotroph
OTU_1051	CGCCCGTCGCTCCTACCGATTGGGTGTGCTGGTGAAGCGTTTGGATTGGCGCCTCAATCCCATGAGGTGCCGAGAAATTCGTTGAACCCTCCCACCTAGAGGAAGGAGAAGTCGTAACAAGGTTTCC	0	0	0	0	0	0	0	0	0	0	1	2	0	0	0	0	0	0	31	1	0	0	0	0	0	0	0	0	0	0	1	0	Eukaryota|Archaeplastida|Chlorophyta|Pedinophyceae|Marsupiomonadales|Marsupiomonadales_X|Marsupiomonas|Marsupiomonas+pelliculata	yes	no	no	NA
OTU_1052	CGCCCGTCGCTCCTACCGATTGGATGATTCGGTAAGCTCTTGGGATAGACTGTTTAGTAGCCATGTGTTACTTTACTGGTTCAAAGCCTGATCAAACCTAATCATCTAGAGGAAGGAGAAGTCGTAACAAGGTTTCC	1	0	0	3	4	9	0	3	0	0	3	2	0	1	0	0	3	3	2	3	0	1	0	0	0	6	2	2	0	0	0	0	Eukaryota|Rhizaria|Radiolaria|Acantharea|Acantharea_X|Acantharea_XX|Acanthocolla|Acanthocolla+cruciata	not-found	not-found	not-found	NA
OTU_1053	CGCCCGTCGCACCTACCGATTGCGCGAGGAGATGAGGTCTTCGGATCGCTGCGCTAAAGCCTTTATTGGTTGCCGcgcgTCGAGAAGCGGCCCGAATCTTCTCGCGTAGAGGAAGGTGAAGTCGTAACAAGGTTTCC	0	1	1	5	2	2	1	0	0	0	2	0	0	2	0	0	0	16	2	1	2	2	1	1	0	0	0	1	0	0	0	0	Eukaryota|Stramenopiles|Stramenopiles_X|Bacillariophyta|Bacillariophyta_X|Polar-centric-Mediophyceae|Lauderia|Lauderia+borealis	yes	NA	NA	phototroph
OTU_1054	CGCCCGTCGCTACTACCGATTGAGTGATCCGGTAAACCTTCTGGACTGCGAAGGGTCTCGAATTCTTTGCGGGAAGTTAAGTAAACCATATCACTTAGAGGAAGTAAAAGTCGTAACAAGGTATCT	2	1	0	2	5	1	0	0	0	0	2	4	0	2	0	0	0	5	0	0	5	12	0	0	2	0	0	11	0	1	0	1	Eukaryota|Alveolata|Ciliophora|Oligohymenophorea|Scuticociliatia|Scuticociliatia_X|Scuticociliatia_XX|Scuticociliatia_XX+sp.	no	NA	NA	NA
OTU_1055	CGCCCGTCGCTGCTACCGATTGAGTGATCCGGTGAATAATTCGGACCGACGGCTAGGACGGTTCGCCGACCTGACTGTTGGAAAGTCTAGTAAACCTTATCACTTAGAGGAAGCAGAAGTCGTAACAAGGTTTCC	0	1	0	2	0	9	0	3	0	0	1	8	0	0	0	1	0	0	1	2	0	2	0	1	0	4	2	2	0	0	0	0	Eukaryota|Alveolata|Dinophyta|Syndiniales|MALV-II|MALV-II-Clade-10-and-11|MALV-II-Clade-10-and-11_X|MALV-II-Clade-10-and-11_X+sp.	no	parasite	no	heterotroph
OTU_1056	CGCCCGTCGCTGCTACCGATTGAGTGACCTGGTGAGTTATTGGGACTGAAGCATGATCTAGTTCCTAGAATATGCTTTGGAAACTTTTGCAAACCCTGCCACTTAGAGGAAGCAGAAGTCGTAACAAGGTTTCC	0	0	1	3	0	0	1	2	0	2	0	0	1	0	0	7	1	3	0	1	1	0	1	0	0	2	0	5	0	0	0	4	Eukaryota|Alveolata|Dinophyta|Syndiniales|MALV-II|MALV-II-Clade-14|MALV-II-Clade-14_X|MALV-II-Clade-14_X+sp.	no	parasite	no	heterotroph
OTU_1057	CGCCCGTCGCTCCTACCGATTGAGTGATCCGGTGAATAATTCGGACCGAGATCCTGTTTGGTTCTCCAAACTCGATTTTGGAAAGTCTAGTGAACCTTATCACTTAGAGGAAGGAGAAGTCGTAACAAGGTTTCC	2	2	0	12	1	5	0	1	0	0	0	0	0	0	0	2	3	1	0	1	0	1	0	0	0	3	0	4	0	0	0	0	Eukaryota|Alveolata|Dinophyta|Syndiniales|MALV-II|MALV-II_X|MALV-II_XX|MALV-II_XX+sp.	no	parasite	no	heterotroph
OTU_1058	CGCCCGTCGTTGCTACTGATTGGCTGTAGGGTAGAGATCGGCGGATTCCGAGAAGCTGGGGCGACTCACTTCTTGGGAGAAACCTATCAATATTCTGCAGCTAGAAGAAGCAAAAGTCGTAACAAGGTTGCT	0	3	0	5	1	2	0	0	0	0	0	4	0	1	0	1	0	4	0	4	0	2	0	0	0	0	0	11	0	0	0	4	Eukaryota|Excavata|Discoba|Discoba_X|Discoba_XX|Discoba_XXX|Discoba_XXXX|Discoba_XXXX+sp.	no	no	no	heterotroph
OTU_1059	CGCCCGTCGCACCTACCGATTGAAAGCTCCCGTGAGGCTCTCGGACTGTGGCGAGTGCTCCGTTCATTCGGAACGTCGCCGTAGGAAGTTATCCAAACGTTAGCATTTAGAGGAAGGTGAAGTCGTAACAAGGTTTCC	0	1	0	0	0	0	0	0	0	0	0	3	0	0	0	0	0	0	4	0	4	4	0	2	0	0	48	0	0	0	0	1	Eukaryota|Stramenopiles|Stramenopiles_X|MAST|MAST-3-12|MAST-3|MAST-3F|MAST-3F+sp.	no	NA	NA	heterotroph
OTU_1060	CGCCCGTCGCTCCTACCGATGAATGTTCCGATGAAATTCTCGGAGGGCGCCTGTGAAGCGCGTTATGCgcgcgGAACGGGAGGCCCGAAGTCGCTTAAATCTGAACATTTCGAGGAAGGAGAAGTCGTAACAAGGTTTCC	3	0	0	7	6	12	0	2	0	1	4	26	0	0	0	3	1	2	2	2	4	2	1	0	0	5	3	4	0	3	0	0	Eukaryota|Rhizaria|Radiolaria|Polycystinea|Spumellarida|Spongodiscidae-Coccodiscidae|Hexacontium|Hexacontium+gigantheum	no	no	no	heterotroph
OTU_1061	CGCCCGTCGCACCTACCGATTGAATGGTCCGGTGAGATCTTCGGACTGCAGCGAATCTCAGCAATGAGTTAGTCGCGGAAAGTTGATCAAACCTTACCATTTAGAGGAAGGTGAAGTCGTAACAAGGTTTCC	1	4	0	2	2	0	0	0	0	3	3	2	0	2	0	0	2	7	4	3	0	4	0	1	0	2	1	0	0	1	0	0	Eukaryota|Stramenopiles|Stramenopiles_X|MAST|MAST-3-12|MAST-3|MAST-3B|MAST-3B+sp.	no	NA	NA	heterotroph
OTU_1062	CGCCCGTCGCTGCTACCGATTGAGTATTCTTGTGAACTTTCTGGACTGCGGTTGCCTTGAGTGATCTGCGGGAAGTTAAATAAACAATAATATTTAGAGGAAGCAGAAGTCGTAACAAGGTATCT	0	1	2	0	1	3	0	0	0	0	0	0	0	0	0	0	0	0	0	0	3	4	0	0	0	0	35	2	0	0	0	0	Eukaryota|Alveolata|Ciliophora|Oligohymenophorea|Scuticociliatia|Scuticociliatia-1|Scuticociliatia-1_X|Scuticociliatia-1_X+sp.	no	NA	NA	heterotroph
OTU_1063	CGCCCGTCGCTACTACCGATTGAACGACTTAGTGAGATCTCGGGATTGGCGCTCCGAAGCTGGCAACAGCTTTGTTGTGCTGAGAACTTGCTCAAACTTGGCCGTTTAGAGGAAGTAAAAGTCGTAACAAGGTTTCC	0	3	0	1	1	0	0	0	1	0	1	3	0	0	0	0	0	0	0	3	1	9	0	4	1	4	0	0	0	0	0	0	Eukaryota|Opisthokonta|Choanoflagellida|Choanoflagellatea|Acanthoecida|Stephanoecidae_Group_E|Choanoflagellida|Choanoflagellida+sp.	not-found	not-found	not-found	not-found
OTU_1064	CGCCCGTCGCACCTACCGATTGAATGATTCGGTGAAACTTTCGGACCGCAGTTTGGACACCTTCGGGTGACCTCGCCGCGGAAAGTTATTTAAACCTCATCATTTAGAGGAAGGTGAAGTCGTAACAAGGTTTCC	9	1	4	0	0	0	0	0	0	0	6	0	0	0	0	0	12	0	0	0	0	0	3	0	0	0	0	0	0	0	0	2	Eukaryota|Stramenopiles|Stramenopiles_X|Chrysophyceae-Synurophyceae|Chrysophyceae-Synurophyceae_X|Clade-C|Ochromonas|Ochromonas+villosa	yes	no	no	phototroph
OTU_1065	CGCCCGTCGCTCCTACCGATTGAGTGATCCGGTGAATAATTCGGACCGATGGATTTTGTGGTTCTCCACATCGTCCAGCGGAAAGTCTAGTGAACCTTATCACTTAGAGGAAGGAGAAGTCGTAACAAGGTTTCC	5	7	2	22	0	2	0	1	0	0	0	0	0	2	1	7	2	1	0	0	2	2	0	4	0	1	1	2	0	0	0	0	Eukaryota|Alveolata|Dinophyta|Syndiniales|MALV-II|MALV-II_X|MALV-II_XX|MALV-II_XX+sp.	no	parasite	no	heterotroph
OTU_1066	CGCCCGTCGCTCCTACCGATTGAGCAATCCGGTGAATATTTCGGACTGAACCGTGTTTGGGAAACCTGACATGGTTCGGAAAGTCAAGTAAACCTTATTGCTTAGAGGAAGGAGAAGTCGTAACAAGGTTTCC	0	3	0	0	7	2	3	1	0	2	1	1	0	2	0	0	0	0	1	2	2	0	2	3	2	0	1	0	0	0	1	0	Eukaryota|Alveolata|Dinophyta|Syndiniales|MALV-II|MALV-II-Clade-1|MALV-II-Clade-1_X|MALV-II-Clade-1_X+sp.	no	parasite	no	heterotroph
OTU_1067	CGCCCGTCGCTCCTACCGATTGGATGAATCGATGAGTCCTTTGGAGATTACCGGTGAAGCTTTCGGGTGGAACCGGCGATCAAAATTGTGCAAATCTGTTCATTTAGAGGAAGGAGAAGTCGTAACAAGGTTTCC	0	0	4	10	0	1	0	0	0	0	0	0	0	0	1	2	4	1	0	0	0	0	1	0	0	0	3	5	0	1	0	1	Eukaryota|Rhizaria|Radiolaria|RAD-B|RAD-B_X|RAD-B-Group-I|RAD-B-Group-I_X|RAD-B-Group-I_X+sp.	no	no	NA	heterotroph
OTU_1068	CGCCCGTCGCACCTACCGATTGAATGGTCCGGTGAAAGCTTCGGACCGTGGCAGCGTTGCTTCATTGGAGCGTCGCCGTGGGAAGTCGTTTAAACCTTACCATTTAGAGGAAGGTGAAGTCGTAACAAGGTTTCC	8	5	13	2	5	2	4	5	5	1	5	4	1	2	0	2	8	7	39	0	7	3	3	5	7	2	2	2	3	3	2	3	Eukaryota|Stramenopiles|Stramenopiles_X|MAST|MAST-2|MAST-2C|MAST-2C_X|MAST-2C_X+sp.	no	NA	NA	heterotroph
OTU_1069	CGCCCGTCGCTCCTACCGATTTCGAGTGATCCGGTGAACCATTCGGATCGGGGCGGCCTCGTGCCGTTCTGAAAAGTCTAGTAAACCACATCACTTAGAGGAAGGAGAAGTCGTAACAAGGTTTCC	1	0	0	0	2	0	0	0	0	0	6	4	0	1	0	0	10	15	2	6	0	2	0	5	2	0	0	1	1	2	0	2	Eukaryota|Alveolata|Ciliophora|Spirotrichea|Choreotrichia|Choreotrichia_X|Choreotrichia_XX|Choreotrichia_XX+sp.	no	no	no	heterotroph
OTU_1070	CGCCCGTCGCTGCCTCCGATTGAGTGATCCGGTGAATAATTTGGACTGATACCTCGTTTGGTTCGCCGAACCTGGTGTTGGAAAGTTTAGTAAACCTTATCACTTAGAGGAAGCAAAAGTCGTAACAAGGTTTCC	128	14	94	10	13	1	3	1	0	0	3	2	14	0	3	0	36	14	4	2	37	2	25	1	7	0	15	5	3	2	0	2	Eukaryota|Alveolata|Dinophyta|Syndiniales|MALV-II|MALV-II-Clade-10-and-11|MALV-II-Clade-10-and-11_X|MALV-II-Clade-10-and-11_X+sp.	no	parasite	no	heterotroph
OTU_1071	CGCCCGTCGCTGCTACCGATTGAGTGATCCGGTGAATAATTCGGACTGTCGTCTCTTGGGGTTTCCCTTGAGATAACGGAAAGTTTAGTAAGTCTTATCACTTAGAGGAAGCAGAAGTCGTAACAAGGTTTCC	0	0	0	1	2	4	0	1	0	0	1	12	0	0	0	0	0	2	3	2	0	1	0	0	0	0	1	9	0	3	0	1	Eukaryota|Alveolata|Dinophyta|Syndiniales|MALV-II|MALV-II_X|MALV-II_XX|MALV-II_XX+sp.	no	parasite	no	heterotroph
OTU_1072	CGCCCGTCGCTCCTACCGATTGAGTGATCCGGTGAATAATTCGGACCTGATTTGATTGTGGTTCGCTGCATTCTTTTCGGGAAAGTCTAGTGAACCTTATCACTTAGAGGAAGGAGAAGTCGTAACAAGGTTTCC	2	3	1	0	0	0	1	1	0	0	0	1	1	0	0	0	3	3	0	3	0	2	0	3	0	3	0	0	0	3	1	0	Eukaryota|Alveolata|Dinophyta|Syndiniales|MALV-II|MALV-II-Clade-7|MALV-II-Clade-7_X|MALV-II-Clade-7_X+sp.	no	parasite	no	heterotroph
OTU_1073	CGCCCGTCGCTACTACCGATTGAATGGCTTAGTGAGCTCCGTGGACTGTTTTGTGGTGGggggTCtctctcATCACTATACGGGAAGCGGATCAAACTTGATCATTTAGAGGAAGTAAAAGTCGTAACAAGGTTTCC	0	0	0	0	0	0	1	2	1	4	0	0	0	1	0	1	0	0	0	1	2	0	1	1	0	0	0	0	1	6	2	14	Eukaryota|Rhizaria|Cercozoa|Filosa-Thecofilosea|Filosa-Thecofilosea_X|Mataza-lineage|Mataza-lineage_X|Mataza-lineage_X+sp.	no	no	no	heterotroph
OTU_1074	CGCCCGTCGCACCTACCGATTGAATGGTCCGGTGAGATTTTCGGACTGCAGCAAATGTTCCCTTAATTGGGAAGATTGCCGTGGAAAGTTGATCAAACCTTACCATTTAGAGGAAGGTGAAGTCGTAACAAGGTTTCC	0	2	0	0	1	6	0	1	0	0	1	4	0	1	0	0	0	0	1	3	3	4	0	3	0	1	1	4	0	0	0	1	Eukaryota|Stramenopiles|Stramenopiles_X|MAST|MAST-3-12|MAST-3|MAST-3D|MAST-3D+sp.	no	NA	NA	heterotroph
OTU_1075	CGCCCGTCGCTCCTACCGATTGAGCAATCCGGTGAATATTTCGGACCGGCATCAGGCGGGGCAACCCGTTCTGAAGCTGGAAAGTCAAGTTAACCTTATTGCTTAGAGGAAGGAGAAGTCGTAACAAGGTTTCC	14	0	4	4	1	1	1	2	0	2	1	1	3	0	2	2	2	2	0	0	3	0	2	2	0	3	1	0	0	0	2	1	Eukaryota|Alveolata|Dinophyta|Syndiniales|MALV-II|MALV-II-Clade-1|MALV-II-Clade-1_X|MALV-II-Clade-1_X+sp.	no	parasite	no	heterotroph
OTU_1076	CGCTCGTCGCTTCTACCGATTGGGTTTGTTTATCATTCAGTTAAGAATTATTTGTATCAACGGGAGATGTCTTTAATCTAGATGAAGGAGAAGTCGTAACAAGGTTTTC	3	0	15	2	2	5	1	0	0	0	2	3	1	0	5	1	0	0	2	6	9	2	8	0	3	0	65	5	0	0	0	2	Eukaryota|Hacrobia|Haptophyta|Pavlovophyceae|Pavlovales|Pavlovaceae|Pavlova|Pavlova+gyrans	yes	no	no	not-found
OTU_1077	CGCCCGTCGCACCTACCGATTGAATGGTCCGATGAAGCCTCGGGATTGTGGTTTGTTTCCTTTATTGGAAGCTGACCGTGAGAACTTGTCTAAATCTTATCATTTAGAGGAAGGTGAAGTCGTAACAAGGTTTCC	0	0	0	0	1	4	1	1	0	4	0	3	0	0	0	0	0	0	0	1	2	2	1	1	1	14	0	0	0	2	0	1	Eukaryota|Stramenopiles|Stramenopiles_X|Bacillariophyta|Bacillariophyta_X|Radial-centric-basal-Coscinodiscophyceae|Rhizosolenia|Rhizosolenia+setigera	yes	NA	Nfix	phototroph
OTU_1078	CGCCCGTCGCACCTACCGATTGAATGGTCCGGTGAAGCCTCGGGATTGTGGTCAGTTTGCTTAATTGCAAATTGATTGCGAGAACTTGTCTAAACCTTATGATTTAGAGGAAGGTGAAGTCGTAACAAGGTTTCC	1	2	0	0	2	1	1	2	0	0	2	0	0	0	0	0	0	0	11	3	9	4	3	3	0	2	0	5	2	1	0	1	Eukaryota|Stramenopiles|Stramenopiles_X|Bacillariophyta|Bacillariophyta_X|Raphid-pennate|Pleurosigma|Pleurosigma+sp.	yes	NA	NA	phototroph
OTU_1079	CGCCCGTCGCACCTACCGATTGAGTGTTCCGGTGAGGCCTCGGGATTGTAGTGAGCTTCCTTTATTGGAAACTCACCGCGAGAACTTGTCCAAACCTTATCACTTAGAGGAAGGTGAAGTCGTAACAAGGTTTCC	0	0	0	3	3	3	0	1	1	1	2	1	0	2	2	4	0	4	1	2	4	0	0	1	2	10	1	73	1	0	0	0	Eukaryota|Stramenopiles|Stramenopiles_X|Bacillariophyta|Bacillariophyta_X|Polar-centric-Mediophyceae|Polar-centric-Mediophyceae_X|Polar-centric-Mediophyceae_X+sp.	yes	NA	NA	phototroph
OTU_1080	CGCCCGTCGCACCTACCGATTGAATGATGCGGTGAAATCTTTGGACCGTGACATTGTTTTGCTTTCGGGCAAAACGTTGTCGTGGGAAGTTGATTAAACCTTATCATTTAGAGGAAGGTGAAGTCGTAACAAGGTTTCC	0	1	0	0	1	2	0	0	0	0	3	0	0	0	0	2	0	0	0	3	3	4	0	1	2	0	0	14	0	1	0	0	Eukaryota|Stramenopiles|Stramenopiles_X|Labyrinthulea|Labyrinthulales|Labyrinthulaceae|Labyrinthulaceae_X|Labyrinthulaceae_X+sp.	no	NA	NA	heterotroph
OTU_1081	CGCCCGTCGTTGTTTCCGATGATGGTGCAATACAGGTTATCGGACTGGCGAGCCTCGCTTGCCGGAAAGTTAACCGATATTTCTTCAATAGAGGAAGCAAAAGTCGTAACAAGGTAGCT	3	0	5	5	4	0	0	0	1	0	1	5	0	0	2	2	0	3	14	2	2	0	3	1	0	1	2	20	0	0	1	2	Eukaryota|Excavata|Discoba|Euglenozoa|Kinetoplastida|Neobodonid|Neobodo|Neobodo+sp1	no	parasite	no	heterotroph
OTU_1082	CGCCCGTCGCTCCTACCGATTGAGTGATCCGGTGAATACTTTGGACCGAGCAGATTCTAGGTCACTAGAAACTGCACGGAAAATTGAGTGAACCTTATCACTTAGAGGAAGGAGAAGTCGTAACAAGGTTTCC	4	0	3	10	0	1	0	0	0	0	0	0	0	0	0	2	1	0	0	0	4	0	0	0	0	0	1	4	0	0	0	0	Eukaryota|Alveolata|Dinophyta|Syndiniales|MALV-II|MALV-II-Clade-35|MALV-II-Clade-35_X|MALV-II-Clade-35_X+sp.	no	parasite	no	heterotroph
OTU_1083	CGCCCGTCGCTCCTACCGATTTCGAGTGGTCCGGTGAATCTTTCGGACTGCGCTCGACCTTGAGTCGAGTCGCGGAAAGTCAGGTAAACCTTATCACTTAGAGGAAGGAGAAGTCGTAACAAGGTTTCC	24	26	11	33	29	40	20	40	23	69	63	53	20	43	9	43	192	92	34	60	46	81	33	175	61	262	20	164	129	149	40	90	Eukaryota|Alveolata|Ciliophora|Spirotrichea|Oligotrichia|Tontoniidae|Pseudotontonia|Pseudotontonia+simplicidens	no	no	no	heterotroph
OTU_1084	CGCCCGTCGCTCCTACCGATTTTGAGTGATCCGGTAAACTTTCTGGACTATGTTGTCCCGACAATATTGGAAGTTAAGTAAACCTTATCACTTAGAGGAAGGAGAAGTCGTAACAAGGTTACT	0	0	0	6	2	1	0	0	0	4	3	4	0	0	0	2	0	0	1	1	1	5	0	2	0	0	3	1	0	0	0	0	Eukaryota|Alveolata|Ciliophora|Plagiopylea|Plagiopylea_X|Paraspathidiidae|Paraspathidium|Paraspathidium+sp.	no	no	no	heterotroph
OTU_1085	CGCCCGTCGCTACTACCGATTGAATGGTTTAGTGAGATCTCGGGATCAGCCGTTAGTTTCGGGCGACTGAAACTCTTGGCAGAGAACTTGCTCAAACTTGATCATTTAGAGGAAGTAAAAGTCGTAACAAGGTTTCC	1	0	0	3	0	0	1	2	1	1	0	3	2	2	0	0	4	2	2	0	0	0	3	1	0	0	0	0	1	1	0	1	Eukaryota|Opisthokonta|Choanoflagellida|Choanoflagellatea|Acanthoecida|Stephanoecidae_Group_D|Didymoeca|Didymoeca+costata	no	no	no	heterotroph
OTU_1086	CGCCCGTCGCTCCTACCGATTTCGAGTGGTCCGCTGAACCTTTTGGACCGAGCAATCCCTCGTGGTGCGCTTGGGAAATCAAGTAAAGTGTATTACTTAGAGGAAGGAGAAGTCGTAACAAGGTTTCC	0	0	0	0	0	0	0	0	2	0	0	1	0	0	0	0	0	0	26	0	0	0	0	1	0	0	0	0	0	0	1	0	Eukaryota|Alveolata|Ciliophora|Spirotrichea|Hypotrichia|Urostylidae|Tunicothrix|Tunicothrix+sp.	no	no	no	not-found
OTU_1087	CGCCCGTCGCTCCTACCGATTGGATGATCCGGTGAATAATTCGGACTGCGGAGTTGTCTGGTTTCCAGACTTCTCTGCGGGAAGTTTAGTGAACCTTATCATCTAGAGGAAGGAGAAGTCGTAACAAGGTTTCC	4	3	4	4	15	8	8	8	4	1	18	14	4	1	0	2	8	7	3	5	11	8	8	9	4	5	14	6	5	3	2	5	Eukaryota|Alveolata|Dinophyta|Syndiniales|MALV-III|MALV-III_X|MALV-III_XX|MALV-III_XX+sp.	no	parasite	no	heterotroph
OTU_1088	CGCCCGTCGCTCCTACCGATTGAGCATTCCGGTGAATATTTCGGACCGGAAGCTTATGGGGTTCGCCCCATTAGCTCCTGGAAAGTCAAGTGAACCTTAATGCTTAGAGGAAGGAGAAGTCGTAACAAGGTTTCC	1	4	1	20	0	0	0	1	0	0	0	0	0	0	0	5	2	2	0	0	0	2	0	0	0	2	0	4	0	0	0	0	Eukaryota|Alveolata|Dinophyta|Syndiniales|MALV-II|MALV-II-Clade-3|Amoebophrya|Amoebophrya+sp.	no	parasite	no	NA
OTU_1089	CGCCCGTCGCTGCTACCGATTGAGTGGTCCGGTGAATAATTGGGACCGGCCAGTTTTGCGTCAGCTTGATTGGCTGGAAACTCTAGTAAACCTTATCACTTAGAGGAAGCAGAAGTCGTAACAAGGTTTCC	3	2	3	0	0	2	0	0	0	0	0	1	2	0	0	6	0	0	0	2	6	0	0	0	0	1	0	0	2	0	0	2	Eukaryota|Alveolata|Dinophyta|Syndiniales|MALV-II|MALV-II_X|MALV-II_XX|MALV-II_XX+sp.	no	parasite	no	NA
OTU_1090	CGCCCGTCGCACCTACCGATTGAATGGTCCGGTGAATCCCTCGGACAGTGACAAACGTCTCCTTCATTGAAGATGTTGTCGCTGGAAGTTGTGTAAACCTTACCATTTAGAGGAAGGTGAAGTCGTAACAAGGTTTCC	2	1	1	2	0	1	3	1	0	4	2	3	0	2	1	2	5	6	5	6	5	1	0	3	1	4	1	3	0	0	3	14	Eukaryota|Stramenopiles|Stramenopiles_X|MAST|MAST-3-12|MAST-3|MAST-3K|MAST-3K+sp.	no	NA	NA	heterotroph
OTU_1091	CGCCCGTCGCTCCTACCGATTGAATGGTCCGGTGAGCTTtttGGACCCTAGTAACTGCATGGTTCGCCATAACGTTGCCGGgggAAGATACGCAAACCTTATCATTTAGAGGAAGGAGAAGTCGTAACAAGGTTTCC	4	0	8	1	0	0	0	0	0	0	1	0	0	1	0	0	7	0	1	0	0	0	3	1	0	0	2	0	1	0	0	0	Eukaryota|Hacrobia|Haptophyta|Prymnesiophyceae|Prymnesiales|Chrysochromulinaceae|Chrysochromulina|Chrysochromulina_X+sp.	yes	no	no	phototroph
OTU_1092	CGCCCGTCGCACCTACCGATTGGACGATTCGGTGAACCCTTAGGACCGTGCCATTGTCCTCTTCACTGAGGACGCTGGCGCGGGAATTTGTGTAAACCTCATCGTCTAGAGGAAGGTGAAGTCGTAACAAGGTTTCC	0	1	1	3	6	6	0	0	0	2	3	1	0	2	0	0	0	0	2	4	1	5	0	0	0	0	5	0	0	0	0	0	Eukaryota|Stramenopiles|Stramenopiles_X|Pinguiophyceae|Pinguiochrysidales|Pinguiochrysidaceae|Phaeomonas|Phaeomonas+parva	yes	NA	NA	NA
OTU_1093	CGCCCGTCGCACCTACCGATTGCGCGAGGAGATGAGGTCTTCGGATCGCTGCGCCAACGCCTTCGCGGGCCGAGGCGCGTCGAGAAGCGGCCCGAATCTTCTCGCGTAGAGGAAGGTGAAGTCGTAACAAGGTTTCC	1	2	2	4	2	0	0	0	0	2	2	1	0	0	0	0	1	14	1	9	2	6	0	0	1	1	2	2	0	0	0	6	Eukaryota|Stramenopiles|Stramenopiles_X|Bacillariophyta|Bacillariophyta_X|Polar-centric-Mediophyceae|Lauderia|Lauderia+borealis	yes	NA	NA	phototroph
OTU_1094	CGCCCGTCGCTCCTACCGATTGAGCAAACCGGTGAATAATTCGGACCGATAGGCTTGTTGGTTCGCCGATAAGCTTGTTGGAAAGTCTAGTGAACCTTtttGCTTAGAGGAAGGAGAAGTCGTAACAAGGTTTCC	5	1	10	4	0	0	3	0	0	1	0	0	0	1	2	0	2	0	0	0	4	0	2	3	2	0	2	0	0	1	0	1	Eukaryota|Alveolata|Dinophyta|Syndiniales|MALV-II|MALV-II-Clade-33|Amoebophrya|Amoebophrya+sp.	no	parasite	no	heterotroph
OTU_1095	CGCCCGTCGCTACTACCGATTGAGTGGTCAGGTGAACCTTTTGGACAGTACGCCAGTTTATCTGGTGACAGGAATTTAAGTAAATCTTATCACTTAGAGGAAGTAAAAGTCGTAACAAGGTTTCC	0	3	0	0	1	2	0	0	0	2	0	4	0	3	1	0	1	4	5	4	5	7	0	3	0	0	0	1	0	2	0	2	Eukaryota|Alveolata|Ciliophora|Colpodea|Colpodea-1|Colpodea-1_X|Colpodea-1_XX|Colpodea-1_XX+sp.	no	NA	NA	heterotroph
OTU_1096	CGCCCGTCGCTCCTACCGATTTCGAGTGGTCCCGTGAATTttttGGACTGTGAAGGCCTTGAGCATTTACGGAAAGTCAAATAAACGGTACTACTTAGAGGAAGGAGAAGTCGTAACAAGGTTTCC	0	0	0	0	1	0	3	0	0	0	0	0	1	0	0	0	0	0	0	0	4	0	3	0	10	2	0	4	0	0	5	0	Eukaryota|Alveolata|Ciliophora|Spirotrichea|Oligotrichia|Strombidiidae|Strombidiidae_X|Strombidiidae_X+sp.	no	no	no	heterotroph
OTU_1097	CGCCCGTCGCTCCTACCGATTGAACGATCCGGTGAATAATTCGGACGGTGCTTtttGTCGGTCCGCCGACGATTAGTGCTGAAAGTTTAGTAAACCTTATCGTTTAGAGGAAGGAGAAGTCGTAACAAGGTTTCC	1	2	0	0	0	0	0	0	1	4	0	0	2	2	4	2	0	0	0	0	2	1	3	0	1	4	0	0	3	2	0	0	Eukaryota|Alveolata|Dinophyta|Syndiniales|MALV-II|MALV-II-Clade-8|MALV-II-Clade-8_X|MALV-II-Clade-8_X+sp.	no	parasite	no	heterotroph
OTU_1098	CGCCCGTCGCACCTACCGATTGAATGGTCCGGTGAGATTTCGGGATCGAATGATTGTTGATTTATTTTGACTGTTATTTGAGAACTTACTCAAACCTTATCATTTAGAGGAAGGTGAAGTCGTAACAAGGTTTCC	0	1	1	4	1	0	1	0	1	0	0	0	0	0	0	1	3	0	13	0	6	0	0	4	3	0	1	0	0	0	0	2	Eukaryota|Stramenopiles|Stramenopiles_X|Bolidophyceae-and-relatives|Bolidophyceae-and-relatives_X|Bolidophyceae-and-relatives_XX|Bolidophyceae-and-relatives_XXX|Bolidophyceae-and-relatives_XXX+sp.	yes	NA	NA	phototroph
OTU_1099	CGCCCGTCGCTCCTACCGATTGAGTGATCCGGTGAGTAATTCGGACCTGGCCTCCTTCGGGTTTCCCGTTGGAAGTTGGGAAAGTCTAGCAAGCCTTATCACTTAGAGGAAGGAGAAGTCGTAACAAGGTTTCC	4	7	1	4	0	0	0	0	0	0	0	1	0	1	1	2	3	0	1	0	0	2	1	2	0	0	0	0	0	0	0	0	Eukaryota|Alveolata|Dinophyta|Syndiniales|MALV-II|MALV-II-Clade-6|MALV-II-Clade-6_X|MALV-II-Clade-6_X+sp.	no	parasite	no	heterotroph
OTU_1100	CGCCCGTCGCTCCTACCGATTGAGCAATCCGGTGAATATTTCGGACTCTTAGTCTTCGAGTTCGCTCGTGGATTAAAGGGGAAGTCAAGTGAACCTTATTGCTTAGAGGAAGGAGAAGTCGTAACAAGGTTTCC	0	11	1	2	0	0	0	0	0	0	0	0	0	3	0	0	0	0	0	0	0	1	0	3	0	0	0	0	0	0	0	0	Eukaryota|Alveolata|Alveolata_X|Alveolata_XX|Alveolata_XXX|Alveolata_XXXX|Alveolata_XXXXX|Alveolata_XXXXX+sp.	NA	NA	NA	NA
OTU_1101	CGCCCGTCGCACCTACCGATTGAATGGTCCGGTGAAATCTTCGGACCGAGCGTTTGTCAGCAATGATCGATGCTTGGAAAGTCGCTTAAACCTTACCATTTAGAGGAAGGTGAAGTCGTAACAAGGTTTCC	0	2	4	0	2	3	3	3	1	2	0	2	0	0	1	1	5	2	9	2	1	2	1	4	0	6	2	4	0	3	1	6	Eukaryota|Stramenopiles|Stramenopiles_X|MAST|MAST-3-12|MAST-3|Incisomonas|Incisomonas+sp.	no	NA	NA	heterotroph
OTU_1102	CGCCCGTCGCACCTACCGATTGAATGGTTCGGTGAGGTCTCAGGATCGTGGATTTCGTCCTTTACTGGACTTCTTCCGTGAGAATTTGCCCAAACCTCATCATTTAGAGGAAGGTGAAGTCGTAACAAGGTTACC	1	1	4	4	1	1	0	0	0	0	2	0	0	0	1	0	0	0	2	3	2	0	3	1	2	0	1	0	0	5	0	3	Eukaryota|Stramenopiles|Stramenopiles_X|Dictyochophyceae|Dictyochophyceae_X|Florenciellales|Florenciellales_X|Florenciellales_X+sp.	yes	NA	NA	phototroph
OTU_1103	CGCCCGTCGCACCTACCGATTGAATGTTTCGGTGAAACTTTCGGACCATATACTTTAGACCCTCGGGTCTTTAGTTTGTGGGAAGTTATTTAAACCTCAACATTTAGAGGAAGGTGAAGTCGTAACAAGGTTTCC	1	1	0	1	0	0	0	0	0	0	0	4	0	0	0	0	3	3	1	0	0	1	0	0	0	0	0	0	0	6	1	0	Eukaryota|Stramenopiles|Stramenopiles_X|Chrysophyceae-Synurophyceae|Chrysophyceae-Synurophyceae_X|Clade-G|Clade-G_X|Clade-G_X+sp.	NA	NA	NA	NA
OTU_1104	CGCCCGTCGCTCCTACCGATTGAATGTCAAGGTGAGGGTTCTGGACTCTGCGCTCCTCTTGGGCAACTGGggggggAAGCGGgggAAGTTGACCAAATCTTGGCATTTAGAGGAAGGAGAAGTCGTAACAAGGTTTCC	0	0	0	0	0	3	0	0	1	5	0	3	1	2	1	2	0	0	0	0	0	0	0	0	5	6	0	7	3	4	0	0	Eukaryota|Apusozoa|Apusomonadidae|Apusomonadidae_Group-2|Apusomonadidae_Group-2_X|Apusomonadidae_Group-2_XX|Amastigomonas|Amastigomonas+debruynei	no	no	no	NA
OTU_1105	CGCCCGTCGCTCCTACCGATTGAGCAATCCGGTGAATATTTTGGACTGGGATCTGGTGGGGCAACCTACTCAGAACCCGGAAAATCAAGTTAACCTTATTGCTTAGAGGAAGGAGAAGTCGTAACAAGGTTTCC	3	3	5	0	6	1	0	1	1	4	2	0	0	1	0	0	0	1	0	1	1	0	3	0	0	0	0	2	0	0	0	1	Eukaryota|Alveolata|Dinophyta|Syndiniales|MALV-II|MALV-II-Clade-1|Amoebophrya|Amoebophrya+ceratii	no	parasite	no	heterotroph
OTU_1106	CGCCCGTCGCTCCTACCGATTGGATGGTCCGGTGAAATCTTCGGATTCGGCTGCTCTCAGGTTCGCCTGTTGCAGTTGAAaaaGTTGCTTAAACCTTATCATCTAGAGGAAGGAGAAGTCGTAACAAGGTTTCC	0	2	0	2	1	3	0	0	0	1	1	4	0	1	0	0	0	0	1	5	1	4	0	2	0	0	3	2	0	0	0	1	Eukaryota|Hacrobia|Cryptophyta|Cryptophyceae|Cryptophyceae_X|Basal_Cryptophyceae-1|Basal_Cryptophyceae-1_X|Basal_Cryptophyceae-1_X+sp.	NA	no	no	NA
OTU_1107	CGCCCGTCGCACCTACCGATTGCGCGAGGAGATGAGGTCTTCGGATCGCTGCGCTGATCCCTTTATTGAGTGACGTGCGTCGAGAAGCGGCCCGAATCTTCTCGCGTAGAGGAAGGTGAAGTCGTAACAAGGTTTCC	0	0	0	1	2	1	0	3	0	1	2	0	0	2	0	2	0	0	1	1	0	0	1	0	1	0	0	0	2	0	0	12	Eukaryota|Stramenopiles|Stramenopiles_X|Bacillariophyta|Bacillariophyta_X|Polar-centric-Mediophyceae|Lauderia|Lauderia+borealis	yes	NA	NA	phototroph
OTU_1108	CGCCCGTCGCACCTACCGATTGAATGGTCCGGTGAAATTTCTGGACCGTGGAGGTGGATCCGCAAGGAAACGCTCCCGCGGGAAGTTAATTAAACCTTACCATTTAGAGGAAGGTGAAGTCGTAACAAGGTATCC	0	1	0	6	3	4	0	0	0	3	2	7	0	1	0	0	0	0	3	8	0	4	0	2	0	0	0	1	0	0	0	5	Eukaryota|Stramenopiles|Stramenopiles_X|MAST|MAST-4-6-7-8-9-10-11|MAST-8|MAST-8D|MAST-8D+sp.	no	NA	NA	NA
OTU_1109	CGCCCGTCGCTCCTACCGATTGAGTGGTCCGGTGAATAATTCGGACCAAGCTCCCTCGCAGTTCGCTGCTTGGTTGCTTGGAAAGTCTAGTGAACCTTATCACTTAGAGGAAGGAGAAGTCGTAACAAGGTTTCC	1	4	3	2	0	2	0	1	4	10	0	0	1	4	1	2	2	1	0	3	0	0	0	0	6	7	1	0	1	6	0	2	Eukaryota|Alveolata|Dinophyta|Syndiniales|MALV-II|MALV-II_X|MALV-II_XX|MALV-II_XX+sp.	no	parasite	no	heterotroph
OTU_1110	CGCCCGTCGCTCCTACCGATTGAGTGATCCGGTGAATACTTGGGACCGCGTCAAGTTCAATCTTGGACTCGATGTGGAAACTTGAGTGAACCTTATCACTTAGAGGAAGGAGAAGTCGTAACAAGGTTTCC	7	13	13	12	0	1	0	5	0	17	0	1	3	7	2	10	3	4	0	3	5	6	2	7	1	10	0	0	3	1	0	5	Eukaryota|Alveolata|Dinophyta|Syndiniales|MALV-I|MALV-I-Clade-5|MALV-I-Clade-5_X|MALV-I-Clade-5_X+sp.	no	parasite	no	heterotroph
OTU_1111	CGCCCGTCGCTCCTACCGATTGAATGATCCGGTGAGGCCcccGGACTGCGGCAACGGCGTGGGTTCGCTCGCCCCGATGCCGCGGGAAGCTGTCCAAACCTTATCATTTAGAGGAAGGAGAAGTCGTAACAAGGTTTCC	0	0	1	2	1	2	0	0	0	4	2	3	0	1	0	0	0	2	0	8	1	0	0	0	0	0	0	0	0	0	0	6	Eukaryota|Hacrobia|Haptophyta|Prymnesiophyceae|Prymnesiales|Prymnesiaceae|Prymnesium|Prymnesium+kappa	yes	no	no	NA
OTU_1112	CGCCCGTCGCTCCTACCGATTGGATGATCCGGTGAATAATTCGGACCGGAGTGTTTCTTGGGTTTCCAAGATTCACTCTGGAAAGTTTGGTAAACCTTATCATCTAGAGGAAGGAGAAGTCGTAACAAGGTTTCC	0	0	1	1	10	2	2	1	0	1	0	3	0	0	0	2	0	0	0	1	7	1	0	0	1	2	2	1	0	0	0	0	Eukaryota|Alveolata|Dinophyta|Syndiniales|MALV-III|MALV-III_X|MALV-III_XX|MALV-III_XX+sp.	no	parasite	no	heterotroph
OTU_1113	CGCCCGTCGCTCCTACCGATTTCGAGTGGTCCGGTGAACCCTTTGGACTGAAGGAGTCTTGAATTCTTTTGGAAAGTCGAGTAAACCACATCACTTAGAGGAAGGACAAGTCGTAACAAGGTTTCC	0	1	0	0	0	0	0	0	0	0	0	0	0	1	0	1	1	3	0	2	3	0	0	0	2	10	1	9	1	2	0	0	Eukaryota|Alveolata|Ciliophora|Spirotrichea|Choreotrichia|Cyttarocylididae|Cyttarocylis|Cyttarocylis+eucecryphalus	no	no	no	NA
OTU_1114	CGCCCGTCGCACCTACCGATTGAATGGTCCGGTGAAATCTTCGGATAGTAGCGGGACCCCTTTATTGGGGACCTAATATTAGAAGTTGATTAAACCTTGCTATTTAGAGGAAGGTAAAGTCGTAACAAGGTTTCC	0	0	0	0	3	0	1	0	0	1	1	1	0	0	1	0	1	1	0	0	1	0	1	0	2	2	0	0	1	3	2	9	Eukaryota|Stramenopiles|Stramenopiles_X|MAST|MAST-3-12|MAST-3|Solenicola|Solenicola+sp.	no	NA	NA	heterotroph
OTU_1115	CGCCCGTCGCACCTACCGATTGGATGGTCCGGTGAGAATTTCGGATTGTGATTACGTCGCTTTTATTAGGGATGTAGACACGAGAAGTTATTCAAACCTTACCATCTAGAGGAAGGTGAAGTCGTAACAAGGTTTCC	1	2	0	0	0	2	0	1	0	3	0	0	0	0	0	0	3	3	2	0	0	0	0	0	0	2	0	0	0	0	1	1	Eukaryota|Stramenopiles|Stramenopiles_X|MAST|MAST-3-12|MAST-12|MAST-12A|MAST-12A+sp.	no	NA	NA	heterotroph
OTU_1116	CGCCCGTCGCTCCTACCGATTTCGAGTGGTTCGGTGAACCTTTCGGACAGCGCTGAGTCTTGAACTTAGGCTGAAAGTCAAGTAAACCACATCACTTAGAGGAAGGAGAAGTCGTAACAAGGTTTCC	1	0	5	2	0	0	0	0	0	0	0	3	0	0	0	0	2	28	0	0	0	0	0	0	0	0	0	0	0	3	0	0	Eukaryota|Alveolata|Ciliophora|Spirotrichea|Hypotrichia|Urostylidae|Diaxonella|Diaxonella+pseudorubra	no	NA	no	heterotroph
OTU_1117	CGCCCGTCGCTCCTACCGATTGAGTGATCCGGTGAATACTTCGGACTGCAACCGGTGCGGTTTCCGTACCCTTTGCAAaaaGTTGAATAAACCTTATCACTTAGAGGAAGGAGAAGTCGTAACAAGGTTTCC	5	3	1	5	1	0	0	0	0	2	0	0	0	2	0	3	0	0	0	0	0	1	0	0	0	1	1	0	2	0	0	0	Eukaryota|Alveolata|Dinophyta|Syndiniales|MALV-I|MALV-I-Clade-4|MALV-I-Clade-4_X|MALV-I-Clade-4_X+sp.	no	parasite	no	heterotroph
OTU_1118	CGCCCGTCGCTACTACCGATTGGATGGTCTGGTGAGTCTTCCGGACTGCGACTTTTGTCCTGGGCAACCGGGCTTTGTTGCGGGAAGTTACGCAAACCCTATCATCTAGAGGAAGTAAAAGTCGTAACAAGGTTTCC	0	1	1	0	4	1	2	0	0	2	1	0	0	0	0	0	2	0	6	4	1	1	2	1	4	1	1	6	0	0	0	4	Eukaryota|Hacrobia|Telonemia|Telonemia_X|Telonemia_XX|Telonemia-Group-2|Telonemia-Group-2_X|Telonemia-Group-2_X+sp.	no	no	no	heterotroph
OTU_1119	CGCCCGTCGCACCTACCGATTGAATGGTCCGGTGAGATCTTCGGACTGTAGCATTGGAATCCTTTGTTGGAGACCACGCCGTGGAAAGTTGATCAAACCTTACCATTTAGAGGAAGGTGAAGTCGTAACAAGGTTTCC	0	4	0	1	6	2	0	3	0	4	3	4	0	1	0	0	2	2	3	10	6	14	0	3	0	2	6	3	0	2	0	4	Eukaryota|Stramenopiles|Stramenopiles_X|MAST|MAST-3-12|MAST-3|MAST-3_X|MAST-3_X+sp.	no	NA	NA	heterotroph
OTU_1120	CGCCCGTCGCACCTACCGATTGAATGCTCCCGTGAGGTATTTGGACTGCGGTTGGCTCTTCCTTAATTGGAAGAGCAATTGTGGGAAGCTTCCCAAACGTTAGCATTTAGAGGAAGGTGAAGTCGTAACAAGGTTTCC	6	1	2	0	0	0	0	0	0	0	2	0	0	0	0	0	8	3	2	0	3	0	1	0	0	0	2	0	0	0	0	0	Eukaryota|Stramenopiles|Stramenopiles_X|MAST|MAST-3-12|MAST-3|MAST-3E|MAST-3E+sp.	no	NA	NA	heterotroph
OTU_1121	CGCCCGTCGCTCCTACCGATTGGATGGTCCGGTGAAGTGTTCGGATCGCGGCATTGTAGCTGGTTCGCCGGCCACGACGCTGTGAGAAGCTCCCTAAACCTTATCATCTAGAGGAAGGAGAAGTCGTAACAAGGTTTCC	1	0	1	0	1	0	1	0	0	0	2	3	0	0	0	0	2	2	2	0	1	0	5	6	3	0	1	0	2	0	0	1	Eukaryota|Archaeplastida|Streptophyta|Embryophyceae|Embryophyceae_X|Embryophyceae_XX|Embryophyceae_XXX|Embryophyceae_XXX+sp.	yes	no	no	phototroph
OTU_1122	CGCCCGTCGCTCCTACCGATTGAGTGATCCGGTGAATAATTCGGACCAAGGTTCCCAGCGGTTCGCCGCTAGGTCTCTTGGAAAGTCTAGTGAACCTTATCACTTAGAGGAAGGAGAAGTCGTAACAAGGTTTCC	0	0	0	0	2	7	0	1	0	0	3	1	0	0	0	0	0	0	2	2	1	2	0	0	0	2	1	1	0	0	0	0	Eukaryota|Alveolata|Dinophyta|Syndiniales|MALV-II|MALV-II-Clade-6|MALV-II-Clade-6_X|MALV-II-Clade-6_X+sp.	no	parasite	no	heterotroph
OTU_1123	CGCCCGTCGCTACTACCGATTGAATGGTTTAGTGAGTCCTCGGGATCAGCCTTTTGAAACGTGGCAACACGAGTCGTTAGGCAGAGAACTTGGTCAAACTTGATCATTTAGAGGAAGTAAAAGTCGTAACAAGGTTTCC	3	2	1	0	0	0	0	0	0	2	1	0	2	0	0	3	3	1	1	0	0	0	0	0	0	2	1	0	1	2	2	2	Eukaryota|Opisthokonta|Choanoflagellida|Choanoflagellatea|Acanthoecida|Stephanoecidae_Group_D|Stephanoecidae_Group_D_X|Stephanoecidae_Group_D_X+sp.	no	no	no	heterotroph
OTU_1124	CGCCCGTCGCTCCTACCGATTGAGTGGTCCGGTGAATAATTTGGTACTGCGCTAATTGCTAAGCAATTTATGCGCGATGAAGTCTAGTAAACCTTGCCACTTAGAGGAAGGAGAAGTCGTAACAAGGTTTTC	11	2	6	5	0	0	0	0	0	0	0	0	2	0	2	0	1	3	0	0	2	0	5	0	0	0	2	0	0	0	0	0	Eukaryota|Alveolata|Dinophyta|Syndiniales|MALV-I|MALV-I-Clade-3|MALV-I-Clade-3_X|MALV-I-Clade-3_X+sp.	no	parasite	no	not-found
OTU_1125	CGCCCGTCGCTCCTACCGATTGAGTGATCCGGTGAATAATTCGGACTAGCCTATTttttGGTTCTCCGAAATTTAGGTTGGAAAGTCTAGTGAACCTTATCACTTAGAGGAAGGAGAAGTCGTAACAAGGTTTCC	2	2	1	5	0	4	0	1	0	2	1	0	0	0	0	1	3	0	0	0	2	2	0	3	0	0	1	0	0	0	0	0	Eukaryota|Alveolata|Dinophyta|Syndiniales|MALV-II|MALV-II_X|MALV-II_XX|MALV-II_XX+sp.	no	parasite	no	heterotroph
OTU_1126	CGCCCGTCGCTCCTACCGATTGATCGTTCCGGTGAATACTTCGGACCGGCAGCTTGTATGGTTCGCCATTCATTTTGCTGGAAAGTTGAGTAAACCTTAACGATTAGAGGAAGGAGAAGTCGTAACAAGGTTTCC	0	1	0	4	1	0	0	0	0	0	2	1	0	1	0	0	1	0	0	0	17	0	0	0	0	0	1	0	0	0	0	0	Eukaryota|Alveolata|Dinophyta|Syndiniales|MALV-II|MALV-II-Clade-17|MALV-II-Clade-17_X|MALV-II-Clade-17_X+sp.	no	parasite	no	heterotroph
OTU_1127	CGCCCGTCGCTCCTACCGATGAATGTTCCGATGAAATTTTCGGAGAGCGCCTGTGACCCGGGCTCCGCCCGGCGAACGGGAGGCTCAAAGTCACTTAAATCTGAACATTTCGAGGAAGGAGAAGTCGTAACAAGGTTTCC	0	0	0	18	1	9	0	1	0	0	1	4	0	0	0	5	0	2	1	1	7	1	0	0	0	1	0	2	1	0	0	0	Eukaryota|Rhizaria|Radiolaria|Polycystinea|Spumellarida|Ethmosphaeridae|Styptosphaera|Styptosphaera+sp.	no	no	NA	heterotroph
OTU_1128	CGCCCGTCGCTCCTACCGATTGGATGAGTTGGTGAGTGGATTGGAGTAACAACTATCTTCTTGTAAGATTGTTGTGTTTGTTTAAAATTTGCAAACTAGATTATCTAGAGGAAGGAGAAGTCGTAACAAGGTTTTT	6	2	9	4	0	3	0	0	0	0	3	0	0	0	4	0	7	1	0	0	0	2	0	0	0	0	8	5	0	4	0	0	Eukaryota|Rhizaria|Radiolaria|Polycystinea|Collodaria-Nassellarida|Collodaria|Collozoum|Collozoum+amoeboides	no	no	photo	photosymbiosis
OTU_1129	CGCCCGTCGCTCCTACCGATCGAGTGGTCCGGTGAACCTTTTGGACTATAACGCTTATGGCGTTTGGGAATTTAAGTAAATCTTATCACTTAGAGGAAGGAGAAGTCGTAACAAGGTTTCC	3	1	0	0	0	2	1	0	0	1	0	1	0	1	0	1	2	11	0	1	1	1	0	2	1	2	1	0	1	3	0	1	Eukaryota|Alveolata|Ciliophora|Colpodea|Colpodea-1|Colpodea-1_X|Colpodea-1_XX|Colpodea-1_XX+sp.	no	NA	NA	heterotroph
OTU_1130	CGCCCGTCGCACCTACCGATTGAATGGTCCGGTGAACCCTTCGGATCGTGCCGATGTCGCCTTCATTGGAGACGCCGGTGTGAAAAGTTGTGTAAACCTTACCATTTAGAGGAAGGTGAAGTCGTAACAAGGTTTCC	0	2	1	6	7	15	0	1	0	2	4	4	0	2	0	1	0	0	3	4	4	14	0	3	0	3	3	0	0	0	0	1	Eukaryota|Stramenopiles|Stramenopiles_X|Bicoecea|Bicoecea_X|Bicoecea_XX|Bicoecea_XXX|Bicoecea_XXX+sp.	no	NA	NA	NA
OTU_1131	CGCCCGTCGTTGCTACTGATTGGCTGTAGGGTAGAGATCGGCGGATCGTGACCCTTTGGGGCAACTCACTGGGTCGTGAGAAACCTATCAATATTCTGCAGCTAGAAGAAGCAAAAGTCGTAACAAGGTTGCT	0	1	2	12	0	0	0	0	0	0	0	3	0	0	0	0	0	2	3	6	0	7	0	3	0	0	1	6	0	0	0	0	Eukaryota|Excavata|Discoba|Discoba_X|Discoba_XX|Discoba_XXX|Discoba_XXXX|Discoba_XXXX+sp.	no	no	no	heterotroph
OTU_1132	CGCCCGTCGCTCCTACCGATTGAATGGTCCGGTGAAGCGTTCGGATGAGTGGAGCGAGGTGTCAAAGCCCTGTTCTATTCAGAAGTTCGTTAAACCTTATCATTTAGAGGAAGGAGAAGTCGTAACAAGGTCTTC	1	2	1	2	0	3	0	0	1	1	0	0	0	0	0	0	3	0	11	0	8	0	1	0	0	1	0	0	0	0	0	2	Eukaryota|Archaeplastida|Chlorophyta|Mamiellophyceae|Mamiellales|Crustomastigaceae|Crustomastigaceae_X|Crustomastigaceae_X+sp.	yes	no	no	phototroph
OTU_1133	CGCCCGTCGCTACTACCGATCGAATGGCTTAGTGAGCTCTAGGGACTGTTGCCATCTGTGGGGTTTCTCACAAATGGATGACGGGAACTAGATCAAACTTGATCATTTAGAGGAAGTAAAAGTCGTAACAAGGTTTCC	0	1	0	0	0	0	2	0	0	0	0	0	0	0	0	0	0	2	2	0	0	0	0	0	4	0	0	0	0	0	2	1	Eukaryota|Rhizaria|Cercozoa|Filosa-Imbricatea|Thaumatomonadida|Thaumatomonadida_X|Thaumatomonadida_XX|Thaumatomonadida_XX+sp.	no	no	no	heterotroph
OTU_1134	CGCCCGTCGCTGCTACCGATTGAATGTTTTAGTGAGGTTCAGGGATTGTGCTCTTGTGGGTTTACTCACTTGCAGCGTGAAAACTGAGACAAACTTGATCATTTAGAGGAAGCAAAAGTCGTAACAAGGTTTCC	0	1	0	0	0	6	0	0	0	14	0	0	0	1	4	0	0	0	3	0	0	0	0	0	4	27	0	0	3	4	2	1	Eukaryota|Rhizaria|Cercozoa|Cercozoa_X|Cercozoa_XX|Cercozoa_XXX|Cercozoa_XXXX|Cercozoa_XXXX+sp.	no	NA	no	NA
OTU_1135	CGCCCGTCGCACCTACCGATTGAATGGTCCGGTGAAAGCTTGGGATTCTGGCTACGAAGGGTTTCGGCCCAACGCTGTCGGGAAAACTTGTTTAAACCTTACCATTTAGAGGAAGGTGAAGTCGTAACAAGGTTTCC	0	1	1	0	0	1	0	0	0	2	1	3	0	0	0	0	2	10	2	6	0	4	0	1	0	0	2	1	0	1	0	0	Eukaryota|Stramenopiles|Stramenopiles_X|Bacillariophyta|Bacillariophyta_X|Raphid-pennate|Raphid-pennate_X|Raphid-pennate_X+sp.	yes	NA	NA	phototroph
OTU_1136	CGCCCGTCGCTCCTACCGATTGAATGATCCGGTGAGGCCCTTGGACTTTGGCAACATTCATGGTTCGCCATGGACGATGTTGAGGGAAGCTGTCCAAACCTTATTATTTAGAGGAAGGAGAAGTCGTAACAAGGTTTCC	0	0	1	0	0	7	0	0	0	0	4	1	0	2	0	0	0	0	0	0	2	1	0	0	0	1	1	9	0	1	0	0	Eukaryota|Hacrobia|Haptophyta|Prymnesiophyceae|Phaeocystales|Phaeocystaceae|Phaeocystis|Phaeocystis+jahnii	yes	mutualist	no	NA
OTU_1137	CGCCCGTCGCACCTACCGATTGAATGGTCCGGTGAAAGCTTGGGATTGTGCCTCGTGAGCGTTTCGGCGTGAACTTGGCGTGAAAACTTGTTTAAACCTTACCATTTAGAGGAAGGTGAAGTCGTAACAAGGTTTCC	0	0	0	0	2	2	0	0	0	0	2	0	0	1	0	0	0	3	1	6	1	2	1	0	0	0	2	1	0	0	0	2	Eukaryota|Stramenopiles|Stramenopiles_X|Bacillariophyta|Bacillariophyta_X|Raphid-pennate|Raphid-pennate_X|Raphid-pennate_X+sp.	yes	NA	NA	phototroph
OTU_1138	CGCCCGTCGCACCTACCGATTGAATGATTCGGTGAAATTCTCGGACCGTGCACGTTGCTCCTTCGGGAGCTTCGAGCGTGGGAAGTTACTTAAACCTCATCATTTAGAGGAAGGTGAAGTCGTAACAAGGTCTCC	2	0	3	0	1	1	0	0	1	0	0	0	1	0	0	0	0	2	18	0	3	0	0	0	0	0	0	0	0	2	0	0	Eukaryota|Stramenopiles|Stramenopiles_X|Chrysophyceae-Synurophyceae|Chrysophyceae-Synurophyceae_X|Clade-I|Clade-I_X|Clade-I_X+sp.	NA	NA	NA	not-found
OTU_1139	CGCCCGTCGCTCCTACCGATTGAGCAATCCGGTGAATATTTCGGACTGGCTGCGTGATTGGTTCGCCAACCTCGCGGCTGGAAAGTCAAGTGAACCTTATTGCTTAGAGGAAGGAGAAGTCGTAACAAGGTTTCC	2	1	3	0	2	0	0	4	1	1	0	4	0	0	1	0	0	0	0	0	11	0	2	0	0	3	1	0	0	3	0	0	Eukaryota|Alveolata|Dinophyta|Syndiniales|MALV-II|MALV-II-Clade-4|Amoebophrya|Amoebophrya+sp.	no	parasite	no	heterotroph
OTU_1140	CGCCCGTCGCACCTACCGATTGAATGGTCCGGTGAAATCTTTGGACTGTGGCGATGCCCTGGCAACAGAGCGCCGTCGCGGGAAGTTGATTAAACCTTACCATTTAGAGGAAGGTGAAGTCGTAACAAGGTTTCC	0	1	0	0	2	4	0	1	0	3	2	4	3	2	0	0	0	3	0	2	1	3	4	0	1	3	0	2	0	0	0	1	Eukaryota|Stramenopiles|Stramenopiles_X|Labyrinthulea|Labyrinthulales|Labyrinthulaceae|Aplanochytrium|Aplanochytrium+sp.	no	NA	NA	heterotroph
OTU_1141	CGCCCGTCGCTCCTACCGATTGAGTGATCCGGTGAATAATTCGGACCTACGAACTATACGGTTCGCTGTATTCTTTGTGGGAAAGTCTAGTGAACCTTATCACTTAGAGGAAGGAGAAGTCGTAACAAGGTTTCC	11	0	5	2	15	2	6	0	0	0	2	4	1	0	0	0	1	0	2	1	14	5	4	2	2	0	4	0	0	0	0	0	Eukaryota|Alveolata|Dinophyta|Syndiniales|MALV-II|MALV-II_X|MALV-II_XX|MALV-II_XX+sp.	no	parasite	no	heterotroph
OTU_1142	CGCCCGTCGCTCCTACCGATTGAGTGATCCGGTGAATAATTCGGACTCGCTTTCTTTTAAGTTCGCTTTTAAGATTGCGGGAAAGTCTAGTGAACCTTATCACTTAGAGGAAGGAGAAGTCGTAACAAGGTTTCC	2	1	2	7	1	2	2	3	1	1	3	0	1	0	2	1	1	0	0	0	3	0	4	3	3	1	3	0	2	3	0	2	Eukaryota|Alveolata|Dinophyta|Syndiniales|MALV-II|MALV-II-Clade-7|MALV-II-Clade-7_X|MALV-II-Clade-7_X+sp.	no	parasite	no	heterotroph
OTU_1143	CGCCCGTCGTTGCTACTGATTGGCAGTAGGGCAGAGATAGGCGGATTTCGAACTTAGGgggCAACCCCTTTGTTTGGGAGAAACCCATCAATGTTCTGCTGCTAGAAGAAGCAAAAGTCGTAACAAGGTTGCT	4	3	4	2	0	0	0	0	0	1	0	0	0	3	0	0	1	4	5	0	0	0	0	0	0	0	0	0	0	0	0	1	Eukaryota|Excavata|Discoba|Discoba_X|Discoba_XX|Discoba_XXX|Discoba_XXXX|Discoba_XXXX+sp.	no	no	no	heterotroph
OTU_1144	CGCCCGTCGCTCCTACCGATTGAATGGTCCGATGAGCTTtttCGAGCCGACTTTTCTTCCGGTTCGCCGGACGATGAATTGGTGAAGATGCGCGAATCTTATCATTTAGAGGAAGGAGAAGTCGTAACAAGGTTTCT	1	1	2	0	4	1	0	1	2	1	0	0	0	1	0	0	0	0	3	0	5	2	1	2	1	0	0	1	0	0	0	3	Eukaryota|Hacrobia|Haptophyta|Prymnesiophyceae|Prymnesiales|Chrysochromulinaceae|Chrysochromulina|Chrysochromulina_X+sp.	yes	no	no	phototroph
OTU_1146	CGCCCGTCGCTCCTACCGATGAGTGTTCCGGTGAATAGTTCAGACTAGCGTGAGATGGCGGCAAGCTGCTGCTCGCGCTGGAAAGTTCAGTAAACCTTATCACTTAGAGGAAGGAGAAGTCGTAACAAGGTTTCC	0	1	0	0	3	10	1	2	0	0	3	4	0	0	0	0	0	0	0	0	2	0	0	2	0	3	3	1	1	3	0	1	Eukaryota|Alveolata|Dinophyta|Syndiniales|MALV-II|MALV-II-Clade-7|MALV-II-Clade-7_X|MALV-II-Clade-7_X+sp.	no	parasite	no	heterotroph
OTU_1147	CGCCCGTCGCTACTACCGATTGAACGTTTTAGTGAGCTTCGAGGATTGGCTGATTGGATTTCGGTCCCTTTGGCTGAGAGCAGACGCAAACTTGTACGTTTAGAGGAAGTAAAAGTCGTAACAAGGTTTCC	1	0	2	2	0	0	0	1	0	0	0	0	0	0	0	0	2	0	4	0	3	0	1	0	0	3	0	0	0	0	0	0	Eukaryota|Rhizaria|Cercozoa|Filosa-Imbricatea|Filosa-Imbricatea_X|Novel-clade-2|Novel-clade-2_X|Novel-clade-2_X+sp.	no	NA	no	heterotroph
OTU_1148	CGCCCGTCGCTCCTACCGATTGAGTGATCCGGTGAATAATTCGGACCGATGCATTATTTGGTTCTCCATTTAGCGCATTGGAAAGTCTAGTGAACCTTATCACTTAGAGGAAGGAGAAGTCGTAACAAGGTTTCC	0	0	0	0	2	4	0	2	0	0	1	1	0	0	0	2	0	0	1	3	3	0	0	0	1	3	1	0	2	2	0	3	Eukaryota|Alveolata|Dinophyta|Syndiniales|MALV-II|MALV-II_X|MALV-II_XX|MALV-II_XX+sp.	no	parasite	no	heterotroph
OTU_1150	CGCCCGTCGCTCCTACCGATTGGGTGATTCGGTAAGCATTCGGGATTGCAGCTTGATCTCCTAACGGATTTCTTGCCGTGAGAACCTATTCAAACCTAATCACTTAGAGGAAGGAGAAGTCGTAACAAGGTTTCC	1	0	5	1	0	7	0	1	0	5	2	3	1	0	0	0	0	1	2	2	5	0	1	0	0	5	1	1	0	0	0	0	Eukaryota|Rhizaria|Radiolaria|Acantharea|Chaunacanthida|Chaunacanthida_X|Chaunacanthid|Chaunacanthid+sp.	no	no	no	heterotroph
OTU_1151	CGCCCGTCGCTCCTACCGATTGAGCAATCCGGTGAATATTTCGGACCGACGTCTTTTGGGGCAACCTAAAGGATGTTGGAAAGTCAAGTAAACCTTATTGCTTAGAGGAAGGAGAAGTCGTAACAAGGTTTCC	0	1	0	0	1	3	0	2	1	3	1	3	0	0	0	1	0	3	0	2	0	2	1	0	1	0	2	1	0	2	0	0	Eukaryota|Alveolata|Dinophyta|Syndiniales|MALV-II|MALV-II-Clade-1|Amoebophrya|Amoebophrya+ceratii	no	parasite	no	heterotroph
OTU_1152	CGCCCGTCGCTCCTACCGATTGAGTGGTCCGGTGAATAATTTGGACCGGTGCTTTAATTGGTTCGCCGATTTTAGCGCTGGGAAATTTAGTGAACCTTATCACTTAGAGGAAGGAGAAGTCGTAACAAGGTTTCC	0	0	0	1	2	6	0	2	0	0	2	2	0	1	0	0	0	1	1	1	3	2	0	0	0	4	1	1	0	0	0	0	Eukaryota|Alveolata|Dinophyta|Syndiniales|MALV-II|MALV-II-Clade-16|MALV-II-Clade-16_X|MALV-II-Clade-16_X+sp.	no	parasite	no	heterotroph
OTU_1153	CGCCCGTCGCTCCTACCGATTGAGTGATCCGGTGAATAATTCGGACCCACGGGCTTTGCGGTTTCCGTTCTGTCTGGgggAAAGTCTAGTGAACCTTATCACTTAGAGGAAGGAGAAGTCGTAACAAGGTTTCC	0	0	0	0	0	1	0	0	0	4	0	1	0	1	0	2	2	0	1	0	3	2	1	0	3	3	13	0	2	0	0	1	Eukaryota|Alveolata|Dinophyta|Syndiniales|MALV-I|MALV-I-Clade-5|MALV-I-Clade-5_X|MALV-I-Clade-5_X+sp.	no	parasite	no	NA
OTU_1154	CGCCCGTCGCTCCTACCGATTGGATGATTTAGTGAGTTGTCGGGATTGATGTTTGAAGTGTTTTCGGATATGGACAACATCGAGAACTTCTGCAAACTCAGTCATCTAGAGGAAGGAGAAGTCGTAACAAGGTTTCC	0	2	1	1	1	2	0	0	0	0	2	4	0	0	0	2	2	10	0	4	1	5	0	1	0	0	0	0	0	2	0	1	Eukaryota|Rhizaria|Radiolaria|Radiolaria_X|Radiolaria_XX|Radiolaria_XXX|Radiolaria_XXXX|Radiolaria_XXXX+sp.	no	no	NA	heterotroph
OTU_1156	CGCCCGTCGCTCCTACCGATTGAGCAATCCGGTGAATACTTCGGACAGTCGTGGGTAGTGGTTCGCCGCTGCCCTTGTACTGAAAGTCGAGTGAACCTTATTGCTTAGAGGAAGGAGAAGTCGTAACAAGGTTTCC	19	2	9	0	0	0	0	0	0	0	2	2	0	0	0	1	6	0	0	1	2	0	2	0	0	0	0	5	2	0	0	0	Eukaryota|Alveolata|Dinophyta|Syndiniales|MALV-II|MALV-II-Clade-5|MALV-II-Clade-5_X|MALV-II-Clade-5_X+sp.	no	parasite	no	heterotroph
OTU_1157	CGCCCGTCGCTCCTACCGATTGAGTGATCCGGTGAGTCCTTTAGAGTgtgtTGCATGTAGTTTCTACTCGTGACGTGTGAAGTTGAACAAACCTTATCACTTAGAGGAAGGAGAAGTCGTAACAAGGTTTCC	2	3	5	3	0	1	3	0	0	2	0	0	0	1	0	0	2	3	0	1	0	1	1	1	0	3	2	0	0	0	0	0	Eukaryota|Alveolata|Dinophyta|Syndiniales|MALV-I|MALV-I-Clade-4|MALV-I-Clade-4_X|MALV-I-Clade-4_X+sp.	no	parasite	no	heterotroph
OTU_1158	CGCCCGTCGCTACTACCGATTGAGTGCCAGGGTGAAATTTTCGGACCGTGGTCGCCAGTTGGACTACCAACTATTGACCATGGGAAGTTACTTAAATCCTGCTACTTAGAGGAAGTAAAAGTCGTAACAAGGTTTCC	0	0	0	0	0	0	0	0	0	2	2	0	0	0	0	0	0	0	0	1	0	0	2	1	1	0	0	1	1	1	2	17	Eukaryota|Stramenopiles|Stramenopiles_X|MAST|MAST-3-12|MAST-3|MAST-3_X|MAST-3_X+sp.	no	NA	NA	heterotroph
OTU_1159	CGCCCGTCGCTACTACCGATTGAATAATCCGGTGAAATCTTCGGACCGTGGGCTCGTGCGAGGCAACTTGCTGAGCTCATGGGAAGTTGAGTAAACCTTATTATTTAGAGGAAGTAAAAGTCGTAACAAGGTTTCC	0	0	0	5	0	2	0	0	0	3	2	0	0	0	0	0	2	12	1	2	1	0	0	0	1	0	0	1	0	1	0	2	Eukaryota|Amoebozoa|Lobosa|Discosea-Flabellinia|Vannellida|Vannellidae|Vannella|Vannella+epipetala	no	no	no	not-found
OTU_1160	CGCCCGTCGCACCTACCGATTGAATGATTCGGTGAAAATCTCGGACTTTGGCATGGAACTTTATTGTGACTTGCCGAGGGAAGTTATTTAAACCTCATCATTTAGAGGAAGGTGAAGTCGTAACAAGGTTTCC	3	0	1	0	0	1	0	0	1	0	2	0	0	0	0	0	0	2	23	1	2	2	0	0	0	0	3	0	0	0	5	0	Eukaryota|Stramenopiles|Stramenopiles_X|Raphidophyceae|Raphidophyceae_X|Raphidophyceae_XX|Heterosigma|Heterosigma+akashiwo	yes	NA	NA	NA
OTU_1161	CGCCCGTCGCTCCTACCGATTGAGTGATCCGGTGAATACTTCGGACTGCGAGAATTGGCTGTTTCAGTCAGTGCTCGCGGGAAGTTGCGTGAACCTTATCACTTAGAGGAAGGAGAAGTCGTAACAAGGTTTCC	4	2	2	3	0	5	0	0	0	1	1	2	0	2	0	1	1	3	0	1	0	2	2	2	0	0	0	4	2	1	0	1	Eukaryota|Alveolata|Dinophyta|Syndiniales|MALV-I|MALV-I-Clade-8|MALV-I-Clade-8_X|MALV-I-Clade-8_X+sp.	no	parasite	no	heterotroph
OTU_1162	CGCCCGTCGCTCCTACCGATTGGATGATTCGATAAGTCCTTGGGATTAATTGGAAACTTATCCTCACGGTTttttttCCATTAAaaaCTTGTTCAAATCTAATCATCTAGAGGAAGGAGAAGTCGTAACAAGGTTTCT	0	0	0	3	1	2	0	1	0	0	0	2	0	0	0	6	0	0	1	0	3	2	0	0	0	0	1	11	0	0	0	1	Eukaryota|Rhizaria|Radiolaria|Acantharea|Acantharea_X|Acantharea_XX|Acantharea_XXX|Acantharea_XXX+sp.	no	no	NA	heterotroph
OTU_1163	CGCCCGTCGCTCCTACCGATTGAGCAATCCGGTGAATATTTTGGACGGAGGATCGTCTGGGTAACCAGTTCGGTACTCTGAAAATCAAGTTAACCTTATTGCTTAGAGGAAGGAGAAGTCGTAACAAGGTTTCC	1	7	0	0	1	2	1	2	1	0	0	3	1	1	0	0	1	0	0	0	4	2	3	3	1	1	0	0	0	0	0	1	Eukaryota|Alveolata|Dinophyta|Syndiniales|MALV-II|MALV-II-Clade-1|MALV-II-Clade-1_X|MALV-II-Clade-1_X+sp.	no	parasite	no	heterotroph
OTU_1164	CGCCCGTCGCTACTACCGATTGGATGGTCCGGTGAGAACTCTGGATTGTGGCCATTTCGCCGGTCTCCGGTGTATGGCTGCGAGAAGTTGATCGAACCTTATCATCTAGAGGAAGTAAAAGTCGTAACAAGGTTTCC	5	1	1	2	3	2	0	0	0	2	2	0	0	0	0	0	3	3	1	1	0	1	0	0	0	1	2	0	1	0	0	0	Eukaryota|Hacrobia|Telonemia|Telonemia_X|Telonemia_XX|Telonemia-Group-1|Telonema|Telonema+subtile	no	no	no	heterotroph
OTU_1165	CGCCCGTCGCTCCTACCGATTGGATGGTCCGGTGAAATCTTCGGACTGCAGCAACGCAGCTGGTTTTCCGGCAGTGTCGCAGCGGGAAGTTGCTTAAACCTTATCATCTAGAGGAAGGAGAAGTCGTAACAAGGTTTCC	1	1	0	1	2	1	0	0	0	0	2	0	1	2	0	0	0	0	0	1	3	7	1	3	0	0	0	1	0	0	0	2	Eukaryota|Apusozoa|Hilomonadea|Planomonadida|Planomonadidae|Planomonadidae_Group-1|Planomonadidae_Group-1_X|Planomonadidae_Group-1_X+sp.	no	no	no	NA
OTU_1166	CGCCCGTCGCTCCTACCGATTGAGTGATCCGGTGAATTATTTGGACCGAGTCTTTTCCGGGTTTCCCGAAGAAGATTTGGAAAGTCTTGTGAACCTTATCACTTAGAGGAAGGAGAAGTCGTAACAAGGTTTCC	1	1	0	0	2	0	0	0	0	0	0	0	0	0	0	0	0	3	7	0	0	0	2	0	0	0	0	0	0	0	0	0	Eukaryota|Alveolata|Dinophyta|Syndiniales|MALV-II|MALV-II-Clade-14|MALV-II-Clade-14_X|MALV-II-Clade-14_X+sp.	no	parasite	no	heterotroph
OTU_1167	CGCCCGTCGCACCTACCGATTGAATGGTCCGGTGAAATGTTTGGAGTGAGGAGGggggCTGTAATAGGCAACCTTCCATGCAAAGTTCATTAAACCTTACCATTTAGAGGAAGGTGAAGTCGTAACAAGGTATCC	0	0	0	2	0	2	0	0	0	3	2	2	0	0	0	0	0	0	2	3	2	1	6	0	0	0	3	2	0	0	0	3	Eukaryota|Stramenopiles|Stramenopiles_X|MAST|MAST-3-12|MAST-3|MAST-3_X|MAST-3_X+sp.	no	NA	NA	heterotroph
OTU_1168	CGCCTGTCGCTACTACCGATTGAATGGCTTAGTGAGATCTCCGGATTGGCGTTGGGGAGCCGGCAACGGCACCCCTTGGCTGAGAAGTTGATCAAACTTGGTCATTTAGAGGAAGTAAAAGTCATAACAAGGTTTCC	0	0	0	2	0	1	0	0	0	6	0	2	0	0	0	0	2	0	3	8	5	1	0	0	0	0	1	0	0	0	0	2	Eukaryota|Opisthokonta|Fungi|Basidiomycota|Agaricomycotina|Tremellomycetes|Cryptococcus|Cryptococcus+peneaus	no	NA	NA	not-found
OTU_1169	CGCCCGTCGCTCCTACCGATACCGGGTGATCCGGTGAACCTTTTGGACCGTTATACGGAAAGATAAGTAAACCTAATCACCTAGAGGAAGGAGAAGTCGTAACAAGGTTTCC	0	0	1	0	5	0	1	0	1	0	1	0	2	0	0	0	0	0	2	1	13	0	1	0	1	0	0	1	0	0	0	2	Eukaryota|Alveolata|Ciliophora|Litostomatea|Haptoria|Didiniidae|Didinium|Didinium+nasutum	no	no	no	heterotroph
OTU_1170	CGCCCGTCGCTCCTACCGATGAATGTTCCGATGAAATTTTCGGAGCGCTCCTGTGACGCTGGTTAATCCCTCCTGAACGGGAGCTCAAAGTCACTTAAATCTGAACATTTCGAGGAAGGAGAAGTCGTAACAAGGTTTCC	3	1	1	17	2	1	0	0	0	0	0	0	0	0	0	0	0	3	0	0	0	1	0	0	0	0	0	1	0	0	0	2	Eukaryota|Rhizaria|Radiolaria|Polycystinea|Spumellarida|Spumellarida_X|Spumellarida_XX|Spumellarida_XX+sp.	no	no	NA	heterotroph
OTU_1171	CGCCCGTCGCTACTACCGATTGAATGGCTTAGTGAGCCTCAGGGATTGTTGCAGTTCGGggggTTTCtctcGAACAGCAGCCGAGAACTGAGTCAAACTTGATCATTTAGAGGAAGTAAAAGTCGTAACAAGGTTTCC	0	0	0	0	0	0	0	0	0	0	0	2	0	0	0	0	0	0	33	1	0	0	0	0	0	0	1	0	0	0	0	0	Eukaryota|Rhizaria|Cercozoa|Filosa-Thecofilosea|Ebriida|Botuliformidae|Botuliformidae_X|Botuliformidae_X+sp.	no	no	no	NA
OTU_1172	CGCCCGTCGCACCTACCGATTGAATGGTCCGGTGAGGCCTCGGGATTGTGGTCTGGTTGCTTTATTGGAACCTGACTGTGAGAACCTGTCCAAACCTTATCATTTAGAGGAAGGTGAAGTCGTAACAAGGTTTCC	0	1	0	3	2	0	1	0	0	0	0	0	0	1	0	2	0	0	29	2	6	3	3	0	0	2	3	3	0	0	0	2	Eukaryota|Stramenopiles|Stramenopiles_X|Bacillariophyta|Bacillariophyta_X|Radial-centric-basal-Coscinodiscophyceae|Rhizosolenia|Rhizosolenia+setigera	yes	NA	Nfix	phototroph
OTU_1173	CGCCCGTCGCTGCTACCGATTGAGTGTCCTGGTGAATTATTCGGACCGGCTTtttCGAGAGTTCCTCTTGGATTCGCTGGAAAGTCTTGTAAACCCTGACACTTAGAGGAAGCAGAAGTCGTAACAAGGTTTCC	7	0	2	3	3	0	0	0	0	0	0	0	0	0	0	0	2	1	0	0	3	0	2	0	1	0	1	0	0	0	0	0	Eukaryota|Alveolata|Dinophyta|Syndiniales|MALV-II|MALV-II-Clade-14|MALV-II-Clade-14_X|MALV-II-Clade-14_X+sp.	no	parasite	no	heterotroph
OTU_1174	CGCCCGTCGCTGCTACCGATTGAGTGGTCCGGTAAACCTTCTGGACTGCGGAGGGCTTGACCTATTCGCGGGAAGTTAAGTAAACCTTATCACTTAGAGGAAGCAGAAGTCGTAACAAGGTATCT	0	1	0	0	1	2	0	0	0	0	2	0	0	3	0	0	0	0	0	0	2	11	0	7	0	0	1	1	0	0	0	0	Eukaryota|Alveolata|Ciliophora|Colpodea|Cyrtolophosidida|Cyrtolophosididae|Aristerostoma|Aristerostoma+sp.	no	no	no	not-found
OTU_1175	CGCCCGTCGCTACTACCGATTGAATGGCTTGGTGAGATTTCCGGATTGGCGTTGGGGAGCCGGCAACGGCACCCCTTGGCCGAGAAGCTACTCAAACCTGGTCATTTAGAGGAAGTAAAAGTCGTAACAAGGTTTCC	2	2	3	2	3	0	0	0	0	3	1	4	0	0	1	0	0	0	2	6	3	1	3	0	0	0	0	0	0	0	0	0	Eukaryota|Opisthokonta|Fungi|Basidiomycota|Agaricomycotina|Tremellomycetes|Tremellomycetes_X|Tremellomycetes_X+sp.	no	NA	NA	heterotroph
OTU_1176	CGCCCGTCGCTCCTACCGATTTCGAGTGATCCGGTGAACCTTTCGGAGGAGAGCGGCTTTATGCCAATCTCCAAAGTCAAGTAAACTGCTTCACTTAGAGGAAGGAGAAGTCGTAACAAGGTTTCC	1	1	0	0	1	3	1	0	0	4	5	3	0	2	0	0	3	15	0	5	4	2	3	2	0	0	1	4	0	1	0	12	Eukaryota|Alveolata|Ciliophora|Spirotrichea|Choreotrichia|Strobilidiidae|Strobilidiidae_X|Strobilidiidae_X+sp.	no	no	no	heterotroph
OTU_1177	CGCCCGTCGCTCCTACCGATTGAATGGTCCGGTGAGACCTCCGGACTTCCACTATCGGCTTGCCTTTAGAGGAAGGAAGTTGTTCAAACCTTACCATTTAGAGGAAGGAGAAGTCGTAACAAGGTTTCC	0	1	0	1	1	1	2	0	0	3	1	0	0	0	0	0	0	0	3	1	1	5	0	3	0	0	0	5	0	0	0	0	Eukaryota|Eukaryota_X|Eukaryota_XX|Eukaryota_XXX|Eukaryota_XXXX|Eukaryota_XXXXX|Eukaryota_XXXXXX|Eukaryota_XXXXXX+sp.	no	no	no	NA
OTU_1178	CGCCCGTCGCTCCTACCGATTTCGAGTGATCCGATGAAATTtttGGACTGTGTCATTTATTTGATATAGAAAATCAATTAAATCTTATCACTTAGAGGAAGGAGAAGTCGTAACAAGGTTTCC	0	0	0	8	1	1	0	0	0	0	1	0	0	0	0	6	1	0	0	1	1	2	0	0	0	0	2	5	0	0	0	0	Eukaryota|Alveolata|Ciliophora|Spirotrichea|Protocruziida|Protocruziida_X|Protocruzia|Protocruzia+adherens	no	no	no	NA
OTU_1179	CGCCCGTCGCTCCTACCGATTGAGTGATCCGGTGAATAATTCGGACTGCAGGTAATCTAGTTTCTAGGTCtctctGCAGGAAGTTTAGTGAACCTTATCACTTAGAGGAAGGAGAAGTCGTAACAAGGTTTCC	4	1	1	4	0	0	0	0	0	0	0	0	3	0	0	4	2	2	0	0	2	0	3	0	0	0	1	1	0	0	0	1	Eukaryota|Alveolata|Dinophyta|Syndiniales|MALV-I|MALV-I-Clade-5|MALV-I-Clade-5_X|MALV-I-Clade-5_X+sp.	no	parasite	no	heterotroph
OTU_1180	CGCCCGTCGCTCCTACCGATTGGGTGTGCTGGTGAAGTGTTCGGATTGGCAGCTTAGGGTGGCAACACCTCAGGTCTGCCGAGAAGTTCATTAAACCCTCCCACCTAGAGGAAGGAGAAGTCGTAACAAGGTCTCC	1	0	0	0	7	1	2	1	1	1	0	2	0	0	0	0	1	1	1	2	0	0	0	3	2	4	1	5	0	0	0	0	Eukaryota|Archaeplastida|Chlorophyta|Chlorophyceae|Chlorophyceae_X|Sphaeropleales|Graesiella|Graesiella+emersonii	yes	no	no	NA
OTU_1181	CGCCCGTCGCTACTACCGATTGAATGGTTTAGTGAGGCCTCGGGATTGATGCGTGGAAGCTGGCAACAGTGTCCTAGCGTCGAGAACTTGGTCAAACTTGATCATTTAGAGGAAGTAAAAGTCGTAACAAGGTTTCC	0	0	0	0	0	0	0	0	2	0	1	0	0	0	0	0	0	0	26	1	0	0	0	0	0	0	0	0	0	0	4	0	Eukaryota|Opisthokonta|Choanoflagellida|Choanoflagellatea|Craspedida|Monosigidae_Group_A|Monosigidae_Group_A_X|Monosigidae_Group_A_X+sp.	no	no	no	heterotroph
OTU_1182	CGCCCGTCGCTCCTACCGATTGAGTGATCCGGTGAATACTTTGGACCGAGCAAGACTGCAGTTCTCTGCGATCTTACACGGAAAATTGAGTGAACCTTATCACTTAGAGGAAGGAGAAGTCGTAACAAGGTTTCC	2	0	4	13	0	0	0	0	0	0	0	0	0	0	0	6	3	1	0	0	0	0	0	0	0	0	0	0	0	0	0	0	Eukaryota|Alveolata|Dinophyta|Syndiniales|MALV-II|MALV-II-Clade-35|MALV-II-Clade-35_X|MALV-II-Clade-35_X+sp.	no	parasite	no	heterotroph
OTU_1183	CGCCCGTCGCTCCTACCGATTGAGCAATCCGGTGAATATTTCGGACCGTTTGCATAGGTGGTTCGCCACCTTTGCAGATGGAAAGTCAAGTGAACCTTATTGCTTAGAGGAAGGAGAAGTCGTAACAAGGTTTCC	2	4	0	10	2	11	1	5	0	0	1	7	0	1	0	4	2	2	0	1	0	1	5	0	2	1	2	1	0	0	0	0	Eukaryota|Alveolata|Dinophyta|Syndiniales|MALV-II|MALV-II-Clade-4|MALV-II-Clade-4_X|MALV-II-Clade-4_X+sp.	no	parasite	no	heterotroph
OTU_1184	CGCCCGTCGCTCCTACCGATTGAATGGTCCGGTGAAATCTTCGGATTGAGGCCTTGGCATTTATTTGTCTTGGTTTTGAGAAGTTGATTGAACCTTATCATTTAGAGGAAGGAGAAGTCGTAACAAGGTTTCC	0	0	0	0	1	1	0	0	3	0	2	1	0	0	0	0	0	4	19	1	1	1	0	4	0	0	0	2	0	0	3	0	Eukaryota|Hacrobia|Cryptophyta|Cryptophyceae|Cryptophyceae_X|Cryptomonadales|Storeatula|Storeatula+major	yes	no	no	NA
OTU_1185	CGCCCGTCGCTCCTACCGATTGAGCAATCCGGTGAATATTTCGGACCGAGACTCGTTTGGGCAACCTTACTTGTTTTGGAAAGTCAAGTTAACCTTATTGCTTAGAGGAAGGAGAAGTCGTAACAAGGTTTCC	7	1	1	0	0	0	0	0	0	0	0	0	0	1	0	0	1	4	0	0	3	0	1	0	0	0	1	0	0	0	0	0	Eukaryota|Alveolata|Dinophyta|Syndiniales|MALV-II|MALV-II-Clade-25|MALV-II-Clade-25_X|MALV-II-Clade-25_X+sp.	no	parasite	no	heterotroph
OTU_1186	CGCCCGTCGCTCCTACCGATTGAGTGGTCCGGTGAATACTTCGGACTGTGGTCTTCGATCGCAAGATTGATTACTGCGGGAAGTTGAGTAAACCTTATCACTTAGAGGAAGGAGAAGTCGTAACAAGGTTTCC	0	6	0	2	0	0	0	0	0	0	0	0	0	2	0	0	4	3	0	0	0	2	0	1	0	0	0	0	0	2	0	0	Eukaryota|Alveolata|Dinophyta|Syndiniales|MALV-I|MALV-I-Clade-8|MALV-I-Clade-8_X|MALV-I-Clade-8_X+sp.	no	parasite	no	heterotroph
OTU_1187	CGCCCGTCGCTCCTACCGATTGAGCAATCCGGTGAATATTTTGGACCTGATTTCGTCGGGGCAACTCGTTCGAAGTCGGGAAAATCAAGTTAACCTTATTGCTTAGAGGAAGGAGAAGTCGTAACAAGGTTTCC	12	2	9	2	0	0	0	0	0	0	0	0	1	0	0	4	2	0	1	0	1	0	0	0	0	1	0	0	0	0	0	0	Eukaryota|Alveolata|Dinophyta|Syndiniales|MALV-II|MALV-II-Clade-1|Amoebophrya|Amoebophrya+ceratii	no	parasite	no	heterotroph
OTU_1188	CGCCCGTCGCTCCTACCGATTTCGAGTGGTCCGGTGAGGCTTTTGGAGAGTGAGGTCCTTGAGATTCTTGCTCGAAGTCAGCCAAATCGTAACACTTAGAGGAAGGATAAGTCGTAACAAGGTTTCC	1	0	0	0	0	0	0	0	2	0	0	1	0	0	0	0	0	0	20	0	0	0	0	2	0	0	0	0	0	0	0	0	Eukaryota|Alveolata|Ciliophora|Spirotrichea|Euplotia|Aspidiscidae|Aspidisca|Aspidisca+sp.	no	NA	no	not-found
OTU_1189	CGCCCGTCGCTGCTACCGATTGGTTGATCTGGTGAATTATTCGGACTGCCGGATGAAGGGGTTTCCTCATCTTCCAGCGGAAAGTCTTGTTAACCCTATCAACTAGAGGAAGCAGAAGTCGTAACAAGGTTTCC	3	2	0	5	0	8	1	2	0	0	2	6	0	0	0	0	0	0	0	0	3	1	2	0	0	0	2	0	0	2	0	0	Eukaryota|Alveolata|Dinophyta|Syndiniales|MALV-II|MALV-II-Clade-14|MALV-II-Clade-14_X|MALV-II-Clade-14_X+sp.	no	parasite	no	NA
OTU_1190	CGCCCGTCGCACCTACCGATTGAATGGTCCGGTGAAATCTTCGGAGTGCCGCAGTCTGTCTTCCTTTCGGAAGATGCTGCAGCGCAAAGTTGATTAAACCTTACCATTTAGAGGAAGGTGAAGTCGTAACAAGGTTTCC	0	0	0	0	0	2	0	0	0	0	2	4	0	1	0	0	0	0	1	6	3	7	0	1	0	0	0	5	0	1	0	1	Eukaryota|Stramenopiles|Stramenopiles_X|Labyrinthulea|Labyrinthulales|Labyrinthulaceae|Aplanochytrium|Aplanochytrium+sp.	no	NA	NA	heterotroph
OTU_1191	CGCCCGTCGCTCCTACCGATTGGGTGATTCGGTGAGCTCTTGGGATTGATTGTTTGGCTTCCCTAACGGGATCCTTTCGATGAAAACTTGATCAAACCTAATCACCTAGAGGAAGGAGAAGTCGTAACAAGGTTTCC	0	0	0	2	2	2	0	0	0	2	1	6	0	0	0	2	0	1	2	0	0	0	0	0	0	2	0	7	0	2	0	0	Eukaryota|Rhizaria|Radiolaria|Acantharea|Acantharea_X|Acantharea_XX|Acantharea_XXX|Acantharea_XXX+sp.	no	no	NA	heterotroph
OTU_1192	CGCCCGTCGCTCCTACCGATTGAGTGATCCGGTGAATAATTCGGACCGAATTGAGGAACAGTTCGCTGGTCCTCGATACGGAAAGTTTAGTAAACCTTATCACTTAGAGGAAGGAGAAGTCGTAACAAGGTTTCC	0	0	0	11	2	2	0	0	0	0	0	3	0	2	0	1	1	0	0	1	1	0	0	0	0	1	0	1	0	0	0	0	Eukaryota|Alveolata|Dinophyta|Dinophyceae|Uncultured|72|Uncultured-X|Uncultured-XX|dinoflagellate	NA	NA	NA	NA
OTU_1193	CGCCCGTCGCTGCTACCGATTGAGTGTCCTGGTGAATTATTCGGACCGGCAGTAATTCGAGTTTCTCGGACTACAGCTGGGAAGTTTTGTAAACCCTGACACTTAGAGGAAGCAGAAGTCGTAACAAGGTTTCC	3	5	3	0	7	3	13	14	3	0	0	3	1	1	1	1	3	0	1	1	6	4	5	10	3	3	0	0	4	1	2	4	Eukaryota|Alveolata|Ciliophora|Litostomatea|Trichostomatia|Polycostidae|Polycostidae_X|Polycostidae_X+sp.	no	mutualist	no	not-found
OTU_1194	CGCCCGTCGCTCCTACCGATTGAATGATGCGGTGAAAACTTCGGACTGCAGGACAGCCCTAGGCAACTAGGATTGACCAGTGGGAAGTTGTTTAAACCTTACCATTTAGAGGAAGGAGAAGTCGTAACAAGGTTTCC	0	4	0	0	4	2	0	1	0	6	6	0	0	6	0	2	0	0	2	8	3	11	0	3	0	0	2	2	0	0	0	4	Eukaryota|Stramenopiles|Stramenopiles_X|MAST|MAST-2|MAST-2B|MAST-2B_X|MAST-2B_X+sp.	no	NA	NA	heterotroph
OTU_1195	CGCCCGTCGCTCCTACCGATTGAATGGTCCGGTGAAGCGTCCGGATGAGTAAGGCGCGACTTTTCGGAGCCGCTCCTCGCTCAGAAGTTCGTTAAACCTTATCATTTAGAGGAAGGAGAAGTCGTAACAAGGTTTCC	1	0	0	0	0	1	1	0	1	2	0	0	2	1	3	2	1	0	0	1	0	0	2	1	2	2	0	0	1	0	3	2	Eukaryota|Archaeplastida|Chlorophyta|Mamiellophyceae|Dolichomastigales|Crustomastigaceae|Crustomastix|Crustomastix+sp.	yes	no	no	phototroph
OTU_1196	CGCCCGTCGCTCCTACCGATTGAGTGATCCGGTGAATAATTCGGACTACAGGCAGCGCGGTTTCCGTGCTGCACTGCAGGAAGTTTAGTGAACCTTATCACTTAGAGGAAGGAGAAGTCGTAACAAGGTTTCC	0	0	0	6	0	4	0	2	0	0	0	4	0	0	0	2	0	1	0	0	0	1	0	1	0	3	0	0	0	1	0	0	Eukaryota|Alveolata|Dinophyta|Syndiniales|MALV-I|MALV-I-Clade-5|MALV-I-Clade-5_X|MALV-I-Clade-5_X+sp.	no	parasite	no	NA
OTU_1197	CGCCCGTCGCTCCTACCGATTGAGTGATCCGGTGAATAATTCGGACCCGAATTCTTTGTAGTCCGCTACGTTGATTTCGGGAAAGTCTAGTGAACCTTATCACTTAGAGGAAGGAGAAGTCGTAACAAGGTTTCC	1	1	0	0	1	0	0	2	0	0	1	8	0	0	0	0	1	0	0	1	4	0	2	1	0	4	0	0	2	1	0	0	Eukaryota|Alveolata|Dinophyta|Syndiniales|MALV-II|MALV-II-Clade-7|MALV-II-Clade-7_X|MALV-II-Clade-7_X+sp.	no	parasite	no	not-found
OTU_1198	CGCCCGTCGCTACTACCGATGAGTGGTCAGGTGAACCTTTTGGACAGTATCTTCTTtttAGGAGAACAGGAATTTAAGTAAATCTTATCACTTAGAGATAGTAAAAGTCGTAACAAGGTTTCC	1	4	0	0	2	1	0	0	0	4	2	14	0	2	0	1	4	12	0	7	3	2	0	2	0	0	1	0	1	12	0	4	Eukaryota|Alveolata|Ciliophora|Colpodea|Colpodea-1|Colpodea-1_X|Colpodea-1_XX|Colpodea-1_XX+sp.	no	NA	NA	heterotroph
OTU_1199	CGCCCGTCGCTCCTACCGATTGGATGATTCGGTGAGTACTTGGGATTGGTCGAGAATATTACTGTAGATATTTTCAACTACAAACTTGTTCAAATCTAATCATCTAGAGGAAGGAGAAGTCGTAACAAGGTTTCC	0	0	0	4	3	2	0	0	0	0	0	6	0	0	0	1	0	0	2	4	1	1	0	0	0	0	2	6	0	0	0	0	Eukaryota|Rhizaria|Radiolaria|Acantharea|Acantharea_X|Acantharea_XX|Acantharea_XXX|Acantharea_XXX+sp.	no	no	NA	heterotroph
OTU_1200	CGCCCGTCGCACCTACCGATTGAATGGTCTGGTGAACCGTCCGGACTTTGAgagaTTTCCTTTATTGGAGGCTCACAAGGGAAGTTCTGTAAACCCTACCATTTAGAGGAAGGTGAAGTCGTAACAAGGTTTCC	8	2	4	0	0	0	0	0	0	0	1	0	2	0	2	1	9	3	1	0	0	1	0	0	0	0	0	2	2	0	0	0	Eukaryota|Stramenopiles|Stramenopiles_X|MAST|MAST-4-6-7-8-9-10-11|MAST-9|MAST-9C|MAST-9C+sp.	no	NA	NA	heterotroph
OTU_1201	CGCCCGTCGCACCTACCGATTGAATGGTCCGGTGAAAACTCCGGATTGCGGTGATGAAGGATTtttCTTTTGTCCTGCGAGAAGCTGTTTAAACCTTGTCATTTAGAGGAAGGTGAAGTCGTAACAAGGTTTCC	0	0	0	0	2	0	0	0	0	0	2	2	0	2	0	0	0	0	2	1	1	10	0	4	0	0	1	3	0	0	0	0	Eukaryota|Stramenopiles|Stramenopiles_X|MAST|MAST-4-6-7-8-9-10-11|MAST-4|MAST-4D|MAST-4D+sp.	no	NA	NA	heterotroph
OTU_1202	CGCCCGTCGCTCCTACCGATTGAGTAATCCGGTGAATAATTCGGACCGTTtttATTTCGGGTTTTCCTGGAATGAAGATGGAAAGTCTAGTGAACCTTATTACTTAGAGGAAGGAGAAGTCGTAACAAGGTTTCC	0	1	0	2	1	4	0	0	0	0	0	4	0	0	0	2	1	0	2	3	4	1	0	0	0	3	2	1	0	0	0	0	Eukaryota|Alveolata|Dinophyta|Syndiniales|MALV-II|MALV-II_X|MALV-II_XX|MALV-II_XX+sp.	no	parasite	no	heterotroph
OTU_1203	CGCCCGTCGCTCCTACCGATTTTGAGTGATCCGGTAAACTTTCTGGACTGAATTGTTTTGCGATGAGGGAAGTTAAGTAAACCTTATCACTTAGAGGAAGGAGAAGTCGTAACAAGGTTACT	9	2	4	7	0	7	0	3	0	3	5	1	1	2	0	2	4	2	0	2	1	7	2	2	1	3	0	2	1	3	0	3	Eukaryota|Alveolata|Ciliophora|Phyllopharyngea|Cyrtophoria|Chlamydodontidae|Chlamydodon|Chlamydodon+sp.	no	no	no	NA
OTU_1205	CGCCCGTCGCTCCTACCGATTTCGAGTGGTCCGGTGAACCCTTTGGACCGGCGACGCCTCGTGCGCCGCTGGAAAGTCGAGTAAACCACATCACTTAGAGGAAGGAAAAGTCGTAACAAGGTTTCC	0	0	0	0	2	1	2	0	1	1	0	0	1	1	0	0	3	5	29	1	4	2	0	0	3	6	0	0	5	7	4	1	Eukaryota|Alveolata|Ciliophora|Spirotrichea|Choreotrichia|Tintinnidae|Tintinnopsis|Tintinnopsis+uruguayensis	no	no	no	heterotroph
OTU_1206	CGCCCGTCGCTCCTACCGATTGAATGGTCCGGTGAAATCTTCGGATCGTGCGCAGAGAAGGCTCGCTGGATTTGCGTGTGAGAAGTTGATTAAACCTTATCATTTAGAGGAAGGAGAAGTCGTAACAAGGTTTCC	1	3	4	0	3	1	0	1	1	2	1	3	1	1	0	0	5	1	0	2	0	4	1	1	3	0	0	2	0	0	1	0	Eukaryota|Hacrobia|Cryptophyta|Cryptophyceae|Cryptophyceae_X|Cryptomonadales|Chroomonas|Chroomonas+nordstedtii	yes	no	no	NA
OTU_1207	CGCCCGTCGCTCCTACCGATCGAGTGGTCCGGTGAACCTTTTGGACTATAATTATTTTGTAATTGAGGAATTTAAGTAAATCTTATCACTTAGAGGAAGGAGAAGTCGTAACAAGGTTTCC	0	0	0	0	0	0	1	0	1	3	0	2	2	0	1	0	1	2	0	0	0	0	0	1	1	5	0	0	0	10	0	0	Eukaryota|Alveolata|Ciliophora|Colpodea|Colpodea-1|Colpodea-1_X|Colpodea-1_XX|Colpodea-1_XX+sp.	no	NA	NA	NA
OTU_1208	CGCCCGTCGCTCCTACCGATTGAGTGGTCCGGTGAATAATTTGGATTGATGTCTTGTTGGGTTCGCCGGATTAGACGTTGTAAAATCTAGTAAACCTTATCACTTAGAGGAAGGAGAAGTCGTAACAAGGTTTCC	2	4	2	15	0	0	0	0	0	0	0	0	0	0	0	3	7	1	0	0	0	0	0	0	0	0	0	0	0	0	0	0	Eukaryota|Alveolata|Dinophyta|Syndiniales|MALV-II|MALV-II-Clade-10-and-11|MALV-II-Clade-10-and-11_X|MALV-II-Clade-10-and-11_X+sp.	no	parasite	no	heterotroph
OTU_1209	CGCCCGTCGCTCCTACCGATTGAGTGATCCGGTGAATAATTCGGACCTAAGCGATTGCGGGCAACTGCTTTCGCCTGGGAAAGTCTAGTAAACCTTATCACTTAGAGGAAGGAGAAGTCGTAACAAGGTTTCC	7	1	4	2	0	0	0	0	0	0	0	0	0	0	0	0	4	3	0	0	0	0	0	0	0	0	2	0	0	0	0	0	Eukaryota|Alveolata|Dinophyta|Syndiniales|MALV-II|MALV-II-Clade-16|MALV-II-Clade-16_X|MALV-II-Clade-16_X+sp.	no	parasite	no	NA
OTU_1210	CGCCCGTCGCTCCTACCGATTGAATGATCCGGTGAGCTTtttGGACTGAGGCATCGGTAGTGGTTCGCCACTCTGACGCTCTGGGAAGATGCGCAAACCTTATCATTTAGAGGAAGGAGAAGTCGTAACAAGGTTTCC	1	2	6	1	0	1	0	0	0	0	0	0	0	0	0	1	0	6	0	1	1	2	1	1	0	0	2	0	0	0	0	1	Eukaryota|Hacrobia|Haptophyta|Prymnesiophyceae|Prymnesiales|Chrysochromulinaceae|Chrysochromulina|Chrysochromulina_X+sp.	yes	no	no	phototroph
OTU_1212	CGCCCGTCGCTCCTACCGATTTCGAGTGGTCCGGTGAATCTTTTGGACTGTGCGGGGCTTCGTGCTTCGcgcgGAAAGTCAGGTAAACCTTATCACTTAGAGGAAGGAGAAGTCGTAACAAGGTTTCC	2	3	2	4	4	2	1	1	1	4	7	4	1	4	0	2	10	9	6	10	5	3	2	7	0	2	3	8	1	2	1	17	Eukaryota|Alveolata|Ciliophora|Spirotrichea|Oligotrichia|Strombidiidae|Strombidiidae_X|Strombidiidae_X+sp.	no	no	no	heterotroph
OTU_1213	CGCCCGTCGCTACTACCGATTGAATGGCTTAGTGAGCCTTTGGGACTGGCAGCCAACGCCGGCAACGGCAGCTGGCCGCTGGAAACTTATGCAAACTTGGTCATTTAGAGGAAGTAAAAGTCGTAACAAGGTTTCT	0	0	0	1	2	1	0	0	2	0	0	0	0	0	0	0	0	0	1	1	0	2	0	3	2	1	0	18	0	0	0	0	Eukaryota|Opisthokonta|Fungi|Basidiomycota|Ustilaginomycotina|Exobasidiomycetes|Malassezia|Malassezia+furfur	no	NA	NA	heterotroph
OTU_1214	CGCCCGTCGCACCTACCGATTGAATGGTCCGGTGAAATCTTCGGAGTGCCGCAGCCGCTTGCTTTATTGTGAGCTCTGCAGCGCAAAGTTGATTAAACCTTACCATTTAGAGGAAGGTGAAGTCGTAACAAGGTTTCC	0	0	0	2	0	1	0	0	0	4	2	3	0	0	0	0	0	2	0	3	5	4	0	1	0	0	0	0	0	0	0	2	Eukaryota|Stramenopiles|Stramenopiles_X|MAST|MAST-3-12|MAST-3|MAST-3D|MAST-3D+sp.	no	NA	NA	heterotroph
OTU_1215	CGCCCGTCGCTCCTACCGATTGAGTGATCCGGTGAATAATTCGGACCGCACTTTTACCTGGTTCCAGGTTTAAGTATGGAAAGTCTAGTGAACCTTATCACTTAGAGGAAGGAGAAGTCGTAACAAGGTTTCC	1	2	0	0	1	4	0	0	0	0	0	0	0	0	0	0	0	0	1	0	0	1	0	2	0	1	3	2	0	0	0	1	Eukaryota|Alveolata|Dinophyta|Syndiniales|MALV-II|MALV-II-Clade-15|MALV-II-Clade-15_X|MALV-II-Clade-15_X+sp.	no	parasite	no	not-found
OTU_1216	CGCCCGTCGCTCCTACCGATTGAATGGTTCGGTGAATTGTCTGGACTGCTGCGATCTTTAAGGTTGTTTGCGGGAAGTTCTGTTAACCATATCATTTAGAGGAAGGAGAAGTCGTAACAAGGTTTCC	2	0	1	2	1	0	1	0	2	0	0	0	0	0	0	0	3	0	1	0	0	0	0	0	0	1	0	0	1	0	0	0	Eukaryota|Alveolata|Ciliophora|Litostomatea|Cyclotrichia|Cyclotrichia_X|Cyclotrichia_XX|Cyclotrichia_XX+sp.	no	NA	NA	heterotroph
OTU_1217	CGCCCGTCGCTCCTACCGATTGGATGATCCGGTGAATTGTTCGGACCTGtgtgATTCGCGGCAACGTGTTTCACGTGGGAAAGTTCTGTGAACCTTATCATTTAGAGGAAGGAGAAGTCGTAACAAGGTTTCC	11	0	4	0	0	0	0	0	0	0	0	0	2	0	0	0	1	3	0	0	1	0	0	0	0	0	5	0	0	0	0	0	Eukaryota|Archaeplastida|Chlorophyta|Prasinococcales|Prasinococcales_X|Prasinococcales-Clade-B|Prasinococcales-Clade-B_X|Prasinococcales-Clade-B_X+sp.	yes	no	no	phototroph
OTU_1218	CGCCCGTCGCTCCTACCGATTGAGCAATCCGGTGAATTATTCGGACCGGGCAGTTGTTGGCAACAACTTCTGCATTGGAAAGTCTTTTGAGCCTTATTGCTTAGAGGAAGGAGAAGTCGTAACAAGGTTTCC	0	0	0	5	0	0	3	1	0	0	0	0	0	0	0	2	1	0	0	0	0	1	0	0	1	1	0	0	0	0	0	1	Eukaryota|Alveolata|Dinophyta|Syndiniales|MALV-II|MALV-II-Clade-21|MALV-II-Clade-21_X|MALV-II-Clade-21_X+sp.	no	parasite	no	heterotroph
OTU_1219	CGCCCGTCGCTACTACCGATTGAATGGCTCAGTGAGGCGTCCGGACTGGCCCAGagagGTGGGCAACTACCACTCAGGGCCGGAAAGCTCTCCAAACTCGGTCATTTAGAGGAAGTAAAAGTCGTAACAAGGTCTCC	11	1	3	12	2	2	0	0	0	5	0	1	0	0	0	1	1	2	0	2	0	2	0	0	1	1	1	5	0	0	0	0	Eukaryota|Opisthokonta|Fungi|Ascomycota|Pezizomycotina|Sordariomycetes|Hypocrea|Hypocrea+nigricans	no	NA	NA	not-found
OTU_1220	CGCCCGTCGCTACTACCGATTGAATGGCTTAGTGAGCTCCGTGGACTGTTTTGTAGGTGGGGTTTCTTGCCTGCTATACGGGAAGCGGATCAAACTTGATCATTTAGAGGAAGTAAAAGTCGTAACAAGGTTTCC	0	2	1	0	2	2	0	0	3	0	3	0	0	0	0	0	0	0	51	0	0	3	0	0	0	1	1	0	0	0	5	0	Eukaryota|Rhizaria|Cercozoa|Filosa-Thecofilosea|Filosa-Thecofilosea_X|Mataza-lineage|Mataza-lineage_X|Mataza-lineage_X+sp.	no	no	no	heterotroph
OTU_1221	CGCCCGTCGCTACTACCGATTTCGAGTGGTCAGGTGAATCTTTCGGACTGTGGAAGGCCTCGAGTTtttCGCGGAAAGTCAGGTAAATCTTATCACTTAGAGGAAGGAGAAGTCGTAACAAGGTTTCC	4	3	6	6	56	37	27	21	29	43	28	28	26	30	13	50	38	12	58	5	183	7	7	0	247	217	41	59	81	114	6	3	Eukaryota|Alveolata|Ciliophora|Spirotrichea|Oligotrichia|Tontoniidae|Spirotontonia|Spirotontonia+turbinata	no	no	no	heterotroph
OTU_1222	CGCCCGTCGCACCTACCGATTGAATGGTCCGGTGAAGTCTCGGGATTGTGATCTGGTTCCTTCATTGGAGCTTTATCACAAGAACTTGCCTAAACCTTATCATTTAGAGGAAGGTGAAGTCGTAACAAGGTTTCC	0	0	0	2	1	2	1	2	0	0	6	2	0	0	2	0	0	0	2	0	3	0	3	0	0	0	7	10	1	0	0	0	Eukaryota|Stramenopiles|Stramenopiles_X|Bacillariophyta|Bacillariophyta_X|Radial-centric-basal-Coscinodiscophyceae|Proboscia|Proboscia+alata	yes	NA	NA	phototroph
OTU_1223	CGCCCGTCGCTGCTACCGATTTCGAGTGGTCCGGTGAACCACATGGACAACGACTTGCAAAAGTTATTGGAAGTGCAGTAAACCTTATCACTTAGAGGAAGCAGAAGTCGTAACAAGGTTTCC	0	4	0	0	0	0	1	0	0	0	0	1	0	1	0	0	0	0	1	0	6	7	0	3	0	0	1	2	0	0	0	0	Eukaryota|Alveolata|Ciliophora|Oligohymenophorea|Scuticociliatia|Scuticociliatia_X|Scuticociliatia_XX|Scuticociliatia_XX+sp.	no	NA	NA	heterotroph
OTU_1224	CGCCCGTCGCTCCTACCGATTGAGTGTTCAGGTGAATAATTTGGACTGCAGCTAAGCCAGCTACTGGCTTTTACTGTGGAAAGTTTGGTGAACCTTAACACTTAGAGGAAGGAGAAGTCGTAACAAGGTTTCC	4	2	2	0	0	1	0	1	0	3	0	0	1	0	0	0	3	2	0	0	1	2	2	1	0	0	0	2	0	0	0	0	Eukaryota|Alveolata|Dinophyta|Dinophyceae|Uncultured|05|Uncultured-X|Uncultured-XX|dinoflagellate	NA	NA	NA	NA
OTU_1225	CGCCCGTCGCTCCTACCGATTGGGTGATCCGGTGAATAATTCGGACGTCGGACTTTTGCAGTTCCTGTAAGAGTCTGATGAAAGTTTAGTGAACCTTATCACCTAGAGGAAGGAGAAGTCGTAACAAGGTTTCT	0	3	0	1	0	0	2	0	0	0	0	0	0	2	0	2	1	6	1	1	0	0	0	0	0	0	0	0	0	2	0	1	Eukaryota|Alveolata|Dinophyta|Syndiniales|MALV-IV|MALV-IV-Hematodinium-Group|Hematodinium|Hematodinium+sp.	no	parasite	no	NA
OTU_1226	CGCCCGTCGCTCCTACCGATTGGCTGATCCGGTGAATAATTTGGACCGGTGGTCTATTTGGTTCTCCAAATTGACCGCTGGAAAATCTAGTGAACCTTATCAGCTAGAGGAAGGAGAAGTCGTAACAAGGTTTCC	0	0	0	0	3	0	3	2	0	2	1	1	0	0	3	0	1	0	3	0	0	0	0	0	0	0	1	0	0	0	2	4	Eukaryota|Alveolata|Dinophyta|Syndiniales|MALV-II|MALV-II_X|MALV-II_XX|MALV-II_XX+sp.	no	parasite	no	heterotroph
OTU_1227	CGCCCGTCGCTCCATCCGATTGAGTGAGCCGGTGAATAATTCGGACCGCGACATTCTCGGTTCGCCGAGTTTCGTTGTCGGAAAGTCTAGTGAACCTTATCACTTAGAGGAAGGAGAAGTCGTAACAAGGTTTCC	0	0	0	1	0	0	0	0	2	4	2	4	0	1	0	6	0	0	0	0	0	1	0	3	1	0	0	3	0	1	0	2	Eukaryota|Alveolata|Dinophyta|Syndiniales|MALV-II|MALV-II_X|MALV-II_XX|MALV-II_XX+sp.	no	parasite	no	heterotroph
[truncated: 1,643 more rows]
